# Supplementary material for: Gram-negative bacteria activate cellular pathways in plaque microenvironment; Systems biology approach
Source: BMC Microbiol. 2025 Apr 24;25:243. doi: 10.1186/s12866-025-03933-5 (PMC12020080; doi:10.1186/s12866-025-03933-5)
Supplement: Supplementary file 1 — Supplement 1. DEGs in GSEs and E-MATBs. [file 12866_2025_3933_MOESM1_ESM.xls]

## Sheet: ECs
Reactome Pahway	P-value	Adjusted P-value	Old P-value	Old Adjusted P-value	Odds Ratio	Combined Score	Genes
Interferon Alpha/Beta Signaling R-HSA-909733	9.18643e-36	2.69162e-33	0	0	163.701	13206.6	IFITM1;RSAD2;STAT1;MX2;MX1;IFIT5;IFI6;ISG15;IFI35;IFIT1;SAMHD1;USP18;IFIT3;OASL;IFIT2;ISG20;OAS1;OAS2;OAS3;IRF7;XAF1
Interferon Signaling R-HSA-913531	8.5406e-31	1.2512e-28	0	0	57.3104	3967.91	IFITM1;RSAD2;STAT1;MX2;MX1;IFIT5;IFI6;UBE2L6;ISG15;IFI35;IFIT1;IFI30;SAMHD1;USP18;IFIT3;OASL;IFIT2;HERC5;ISG20;OAS1;OAS2;OAS3;IRF7;XAF1
Cytokine Signaling In Immune System R-HSA-1280215	6.13345e-28	5.99033e-26	0	0	23.5855	1477.83	IFITM1;IFIT5;IFI6;NLRC5;UBE2L6;IFI35;IFIT1;IFI30;SAMHD1;USP18;IFIT3;OASL;IFIT2;TNFSF13B;HERC5;CCL5;CASP1;CCL2;LGALS9;RSAD2;STAT1;MX2;MX1;ISG15;PSMB9;ISG20;CXCL10;OAS1;OAS2;OAS3;IRF7;XAF1
Immune System R-HSA-168256	1.91676e-18	1.40403e-16	0	0	9.72046	396.555	IFITM1;IFIT5;IFI6;NLRC5;UBE2L6;IFI35;IFIT1;IFI30;SAMHD1;USP18;IFIT3;CTSS;OASL;IFIT2;TNFSF13B;HERC5;IFIH1;CCL5;CASP1;C3AR1;CCL2;LGALS9;RSAD2;DTX3L;STAT1;MX2;MX1;ISG15;PSMB9;ISG20;CXCL10;OAS1;OAS2;OAS3;IRF7;XAF1
Antiviral Mechanism By IFN-stimulated Genes R-HSA-1169410	1.19762e-16	7.01804e-15	0	0	56.8861	2085.5	HERC5;OAS1;OAS2;STAT1;OAS3;MX2;MX1;UBE2L6;ISG15;IFIT1;USP18;OASL
ISG15 Antiviral Mechanism R-HSA-1169408	2.34524e-10	1.14526e-08	0	0	37.6442	834.701	HERC5;STAT1;MX2;MX1;UBE2L6;ISG15;IFIT1;USP18
OAS Antiviral Response R-HSA-8983711	1.81218e-08	7.58527e-07	0	0	237.899	4240.81	OAS1;OAS2;OAS3;OASL
Interferon Gamma Signaling R-HSA-877300	2.86933e-08	1.05089e-06	0	0	26.4728	459.742	OAS1;OAS2;STAT1;OAS3;IRF7;IFI30;OASL
Negative Regulators Of DDX58/IFIH1 Signaling R-HSA-936440	1.45991e-07	4.75283e-06	0	0	50.25	790.921	HERC5;IFIH1;NLRC5;UBE2L6;ISG15
DDX58/IFIH1-mediated Induction Of Interferon-Alpha/Beta R-HSA-168928	4.24486e-07	1.24374e-05	0	0	24.4357	358.53	HERC5;IFIH1;IRF7;NLRC5;UBE2L6;ISG15
Signaling By Interleukins R-HSA-449147	3.11093e-05	0.000828639	0	0	6.37042	66.1123	CXCL10;STAT1;CCL5;CASP1;NLRC5;CCL2;LGALS9;USP18;PSMB9
Chemokine Receptors Bind Chemokines R-HSA-380108	4.65808e-05	0.00113735	0	0	22.8209	227.623	CXCL10;CXCL11;CCL5;CCL2
Interleukin-10 Signaling R-HSA-6783783	0.000546635	0.0123203	0	0	20.8897	156.918	CXCL10;CCL5;CCL2
Peptide Ligand-Binding Receptors R-HSA-375276	0.000662204	0.013859	0	0	7.82881	57.3064	CXCL10;CXCL11;CCL5;C3AR1;CCL2
SARS-CoV-2 Activates/Modulates Innate And Adaptive Immune Responses R-HSA-9705671	0.000905928	0.0176958	0	0	10.1095	70.8324	IFIH1;STAT1;IRF7;ISG15
Innate Immune System R-HSA-168249	0.000998262	0.0182807	0	0	3.38468	23.3865	HERC5;IFIH1;CASP1;C3AR1;IRF7;NLRC5;UBE2L6;ISG15;USP18;CTSS;PSMB9
TRAF3-dependent IRF Activation Pathway R-HSA-918233	0.00126624	0.021824	0	0	44.4058	296.262	IFIH1;IRF7
Regulation Of NF-kappa B Signaling R-HSA-9758274	0.00183244	0.029828	0	0	36.0743	227.344	NLRC5;USP18
Interleukin-1 Family Signaling R-HSA-446652	0.00209906	0.0323697	0	0	7.97943	49.2033	CASP1;NLRC5;USP18;PSMB9
Toll-like Receptor Cascades R-HSA-168898	0.00264402	0.038735	0	0	7.47062	44.3415	IRF7;NLRC5;USP18;CTSS
Cell Recruitment (Pro-Inflammatory Response) R-HSA-9664424	0.00353585	0.047091	0	0	25.0863	141.607	C3AR1;CASP1
Regulation Of IFNA/IFNB Signaling R-HSA-912694	0.00353585	0.047091	0	0	25.0863	141.607	STAT1;USP18
TRAF6 Mediated IRF7 Activation R-HSA-933541	0.00442468	0.0563666	0	0	22.1884	120.274	IFIH1;IRF7
SARS-CoV-2-host Interactions R-HSA-9705683	0.00521152	0.0615643	0	0	6.13713	32.2622	IFIH1;STAT1;IRF7;ISG15
MyD88 Dependent Cascade Initiated On Endosome R-HSA-975155	0.00572632	0.0615643	0	0	8.8369	45.6221	IRF7;NLRC5;USP18
Termination Of Translesion DNA Synthesis R-HSA-5656169	0.00575307	0.0615643	0	0	19.2261	99.1686	UBE2L6;ISG15
Toll Like Receptor 3 (TLR3) Cascade R-HSA-168164	0.00588327	0.0615643	0	0	8.74809	44.927	IRF7;NLRC5;USP18
Toll Like Receptor 7/8 (TLR7/8) Cascade R-HSA-168181	0.00588327	0.0615643	0	0	8.74809	44.927	IRF7;NLRC5;USP18
Class A/1 (Rhodopsin-like Receptors) R-HSA-373076	0.00611643	0.0617833	0	0	4.61298	23.5113	CXCL10;CXCL11;CCL5;C3AR1;CCL2
Toll Like Receptor 9 (TLR9) Cascade R-HSA-168138	0.00636954	0.0617833	0	0	8.492	42.9375	IRF7;NLRC5;USP18
MyD88-independent TLR4 Cascade R-HSA-166166	0.0065368	0.0617833	0	0	8.40993	42.3045	IRF7;NLRC5;USP18
Interleukin-1 Signaling R-HSA-9020702	0.00778106	0.0712453	0	0	7.87679	38.2502	NLRC5;USP18;PSMB9
Translesion Synthesis By Y Family DNA Polymerases Bypasses Lesions On DNA Template R-HSA-110313	0.00845853	0.0751015	0	0	15.5832	74.3722	UBE2L6;ISG15
Interleukin-2 Family Signaling R-HSA-451927	0.0106762	0.0907271	0	0	13.7246	62.3062	STAT1;LGALS9
Class I MHC Mediated Antigen Processing And Presentation R-HSA-983169	0.011041	0.0907271	0	0	3.97189	17.8979	HERC5;DTX3L;UBE2L6;CTSS;PSMB9
TAK1-dependent IKK And NF-kappa-B Activation R-HSA-445989	0.0111474	0.0907271	0	0	13.4048	60.2753	NLRC5;USP18
DNA Damage Bypass R-HSA-73893	0.0126148	0.0998954	0	0	12.5287	54.7865	UBE2L6;ISG15
Toll Like Receptor 4 (TLR4) Cascade R-HSA-166016	0.0135681	0.104617	0	0	6.37355	27.4065	IRF7;NLRC5;USP18
Adaptive Immune System R-HSA-1280218	0.0150832	0.113317	0	0	2.89301	12.1338	HERC5;IFITM1;DTX3L;UBE2L6;IFI30;CTSS;PSMB9
Regulated Necrosis R-HSA-5218859	0.0174871	0.128093	0	0	10.4738	42.38	CASP1;TNFSF10
SARS-CoV-2 Infection R-HSA-9694516	0.0181857	0.129961	0	0	4.20478	16.8491	IFIH1;STAT1;IRF7;ISG15
Phenylalanine Metabolism R-HSA-8964208	0.0211143	0.147297	0	0	56.9257	219.608	IL4I1
GPCR Ligand Binding R-HSA-500792	0.0233419	0.157754	0	0	3.25707	12.2385	CXCL10;CXCL11;CCL5;C3AR1;CCL2
Antigen Processing: Ubiquitination And Proteasome Degradation R-HSA-983168	0.02369	0.157754	0	0	3.867	14.473	HERC5;DTX3L;UBE2L6;PSMB9
DEx/H-box Helicases Activate Type I IFN And Inflammatory Cytokines Production R-HSA-3134963	0.0245904	0.158927	0	0	47.4357	175.768	IRF7
G Alpha (I) Signaling Events R-HSA-418594	0.024951	0.158927	0	0	3.80326	14.0372	CXCL10;CXCL11;CCL5;C3AR1
Regulation Of RUNX2 Expression And Activity R-HSA-8939902	0.0270697	0.168753	0	0	8.22319	29.6803	STAT1;PSMB9
TRAIL Signaling R-HSA-75158	0.0280543	0.171248	0	0	40.6571	145.293	TNFSF10
TRAF6 Mediated IRF7 Activation In TLR7/8 Or 9 Signaling R-HSA-975110	0.0315061	0.181005	0	0	35.5732	122.997	IRF7
Interleukin-1 Processing R-HSA-448706	0.0315061	0.181005	0	0	35.5732	122.997	CASP1
Interleukin-9 Signaling R-HSA-8985947	0.0315061	0.181005	0	0	35.5732	122.997	STAT1
Ub-specific Processing Proteases R-HSA-5689880	0.0347157	0.184318	0	0	4.39639	14.7743	IFIH1;USP18;PSMB9
Interleukin-21 Signaling R-HSA-9020958	0.0349458	0.184318	0	0	31.619	106.049	STAT1
Programmed Cell Death R-HSA-5357801	0.0378276	0.184318	0	0	4.24476	13.9004	TNFSF10;CASP1;PSMB9
Phenylalanine And Tyrosine Metabolism R-HSA-8963691	0.0383734	0.184318	0	0	28.4557	92.7767	IL4I1
CASP8 Activity Is Inhibited R-HSA-5218900	0.0383734	0.184318	0	0	28.4557	92.7767	TNFSF10
Interleukin-27 Signaling R-HSA-9020956	0.0383734	0.184318	0	0	28.4557	92.7767	STAT1
Interleukin-6 Signaling R-HSA-1059683	0.0383734	0.184318	0	0	28.4557	92.7767	STAT1
Dimerization Of Procaspase-8 R-HSA-69416	0.0383734	0.184318	0	0	28.4557	92.7767	TNFSF10
Endosomal/Vacuolar Pathway R-HSA-1236977	0.0383734	0.184318	0	0	28.4557	92.7767	CTSS
Signaling By PDGFRA Extracellular Domain Mutants R-HSA-9673770	0.0383734	0.184318	0	0	28.4557	92.7767	STAT1
TICAM1-dependent Activation Of IRF3/IRF7 R-HSA-9013973	0.041789	0.187355	0	0	25.8675	82.1325	IRF7
TP53 Regulates Transcription Of Caspase Activators And Caspases R-HSA-6803207	0.041789	0.187355	0	0	25.8675	82.1325	CASP1
Interleukin-35 Signaling R-HSA-8984722	0.041789	0.187355	0	0	25.8675	82.1325	STAT1
Scavenging Of Heme From Plasma R-HSA-2168880	0.041789	0.187355	0	0	25.8675	82.1325	APOL1
SARS-CoV Infections R-HSA-9679506	0.0422028	0.187355	0	0	3.2	10.1289	IFIH1;STAT1;IRF7;ISG15
Metabolism Of Nucleotides R-HSA-15869	0.0448975	0.188799	0	0	6.18233	19.1861	GMPR;SAMHD1
Trafficking And Processing Of Endosomal TLR R-HSA-1679131	0.0451927	0.188799	0	0	23.7107	73.4278	CTSS
Purine Salvage R-HSA-74217	0.0451927	0.188799	0	0	23.7107	73.4278	GMPR
NF-kB Activation Thru FADD/RIP-1 Pathway Mediated By Caspase-8 And -10 R-HSA-933543	0.0451927	0.188799	0	0	23.7107	73.4278	IFIH1
MyD88 Cascade Initiated On Plasma Membrane R-HSA-975871	0.0457499	0.188799	0	0	6.11625	18.866	NLRC5;USP18
Tryptophan Catabolism R-HSA-71240	0.0485845	0.194879	0	0	21.8857	66.1923	IDO1
Regulation Of IFNG Signaling R-HSA-877312	0.0485845	0.194879	0	0	21.8857	66.1923	STAT1
TNFR2 Non-Canonical NF-kB Pathway R-HSA-5668541	0.0492185	0.194879	0	0	5.86542	17.6636	TNFSF13B;PSMB9
TRAF6 Mediated Induction Of NFkB And MAP Kinases Upon TLR7/8 Or 9 Activation R-HSA-975138	0.0501003	0.195725	0	0	5.80588	17.3812	NLRC5;USP18
Antigen processing-Cross Presentation R-HSA-1236975	0.0527797	0.200793	0	0	5.63427	16.5739	CTSS;PSMB9
MHC Class II Antigen Presentation R-HSA-2132295	0.0527797	0.200793	0	0	5.63427	16.5739	IFI30;CTSS
Infectious Disease R-HSA-5663205	0.0537734	0.200793	0	0	2.17546	6.35882	IFIH1;STAT1;CASP1;C3AR1;IRF7;ISG15;PSMB9
NLRP3 Inflammasome R-HSA-844456	0.0553324	0.200793	0	0	18.9657	54.8943	CASP1
Caspase Activation Via Death Receptors In Presence Of Ligand R-HSA-140534	0.0553324	0.200793	0	0	18.9657	54.8943	TNFSF10
Interleukin-4 And Interleukin-13 Signaling R-HSA-6785807	0.0555094	0.200793	0	0	5.47246	15.822	STAT1;CCL2
Activation Of IRF3/IRF7 Mediated By TBK1/IKK Epsilon R-HSA-936964	0.0586887	0.204712	0	0	17.7795	50.4138	IRF7
TNF Receptor Superfamily (TNFSF) Members Mediating Non-Canonical NF-kB Pathway R-HSA-5676594	0.0586887	0.204712	0	0	17.7795	50.4138	TNFSF13B
Signaling By Cytosolic FGFR1 Fusion Mutants R-HSA-1839117	0.0586887	0.204712	0	0	17.7795	50.4138	STAT1
MyD88:MAL(TIRAP) Cascade Initiated On Plasma Membrane R-HSA-166058	0.0601667	0.207398	0	0	5.2224	14.6783	NLRC5;USP18
Signaling By KIT In Disease R-HSA-9669938	0.0653659	0.22014	0	0	15.8024	43.105	STAT1
Signaling By PDGFR In Disease R-HSA-9671555	0.0653659	0.22014	0	0	15.8024	43.105	STAT1
Transcriptional Regulation By RUNX2 R-HSA-8878166	0.0669037	0.222759	0	0	4.90821	13.2743	STAT1;PSMB9
Inflammasomes R-HSA-622312	0.0719965	0.234389	0	0	14.2207	37.4167	CASP1
Interleukin-37 Signaling R-HSA-9008059	0.0719965	0.234389	0	0	14.2207	37.4167	CASP1
Acyl Chain Remodelling Of PS R-HSA-1482801	0.0752944	0.242431	0	0	13.5429	35.0266	PLA1A
Deubiquitination R-HSA-5688426	0.076924	0.244986	0	0	3.14146	8.05766	IFIH1;USP18;PSMB9
Nucleotide Salvage R-HSA-8956321	0.0785807	0.247571	0	0	12.9266	32.8805	GMPR
Growth Hormone Receptor Signaling R-HSA-982772	0.0818555	0.25246	0	0	12.364	30.9446	STAT1
Interleukin-6 Family Signaling R-HSA-6783589	0.0818555	0.25246	0	0	12.364	30.9446	STAT1
TRAF6 Mediated NF-kB Activation R-HSA-933542	0.0851188	0.254488	0	0	11.8482	29.1905	IFIH1
Inactivation Of CSF3 (G-CSF) Signaling R-HSA-9705462	0.0851188	0.254488	0	0	11.8482	29.1905	STAT1
NOTCH3 Intracellular Domain Regulates Transcription R-HSA-9013508	0.0851188	0.254488	0	0	11.8482	29.1905	STAT1
Pyroptosis R-HSA-5620971	0.0883707	0.256362	0	0	11.3737	27.5951	CASP1
Caspase Activation Via Extrinsic Apoptotic Signaling Pathway R-HSA-5357769	0.0883707	0.256362	0	0	11.3737	27.5951	TNFSF10
Interleukin-20 Family Signaling R-HSA-8854691	0.0883707	0.256362	0	0	11.3737	27.5951	STAT1
ATF4 Activates Genes In Response To Endoplasmic Reticulum Stress R-HSA-380994	0.0916112	0.263158	0	0	10.9357	26.1386	CCL2
Downstream Signal Transduction R-HSA-186763	0.0948403	0.269788	0	0	10.5302	24.8044	STAT1
Signaling By GPCR R-HSA-372790	0.0978093	0.271047	0	0	2.13151	4.9552	CXCL10;CXCL11;CCL5;C3AR1;CCL2
TNFs Bind Their Physiological Receptors R-HSA-5669034	0.0980581	0.271047	0	0	10.1536	23.5786	TNFSF13B
Regulation Of Necroptotic Cell Death R-HSA-5675482	0.0980581	0.271047	0	0	10.1536	23.5786	TNFSF10
Signaling By CSF3 (G-CSF) R-HSA-9674555	0.101265	0.274727	0	0	9.80296	22.4489	STAT1
FGFR1 Mutant Receptor Activation R-HSA-1839124	0.101265	0.274727	0	0	9.80296	22.4489	STAT1
RIPK1-mediated Regulated Necrosis R-HSA-5213460	0.10446	0.278243	0	0	9.47571	21.4052	TNFSF10
Downregulation Of SMAD2/3:SMAD4 Transcriptional Activity R-HSA-2173795	0.10446	0.278243	0	0	9.47571	21.4052	STAT1
PERK Regulates Gene Expression R-HSA-381042	0.107644	0.284142	0	0	9.16959	20.4383	CCL2
NOD1/2 Signaling Pathway R-HSA-168638	0.110817	0.289905	0	0	8.88259	19.5406	CASP1
Nucleotide Catabolism R-HSA-8956319	0.11713	0.303708	0	0	8.35924	17.9262	SAMHD1
Signaling By FGFR1 In Disease R-HSA-5655302	0.120269	0.309113	0	0	8.12	17.1983	STAT1
Ovarian Tumor Domain Proteases R-HSA-5689896	0.129622	0.330255	0	0	7.47782	15.2782	IFIH1
Apoptosis R-HSA-109581	0.131729	0.33273	0	0	3.25313	6.59412	TNFSF10;PSMB9
Binding And Uptake Of Ligands By Scavenger Receptors R-HSA-2173782	0.135803	0.337293	0	0	7.10321	14.1819	APOL1
RND1 GTPase Cycle R-HSA-9696273	0.138877	0.337293	0	0	6.92962	13.6802	EPSTI1
NS1 Mediated Effects On Host Pathways R-HSA-168276	0.138877	0.337293	0	0	6.92962	13.6802	ISG15
Signaling By SCF-KIT R-HSA-1433557	0.138877	0.337293	0	0	6.92962	13.6802	STAT1
Metabolism Of Amino Acids And Derivatives R-HSA-71291	0.139292	0.337293	0	0	2.3914	4.71388	IL4I1;IDO1;PSMB9
TP53 Regulates Transcription Of Cell Death Genes R-HSA-5633008	0.144994	0.348222	0	0	6.60664	12.7579	CASP1
Regulation Of Complement Cascade R-HSA-977606	0.148035	0.34924	0	0	6.45617	12.3332	C3AR1
Cross-presentation Of Soluble Exogenous Antigens (Endosomes) R-HSA-1236978	0.157097	0.34924	0	0	6.04316	11.1852	PSMB9
Regulation Of Activated PAK-2p34 By Proteasome Mediated Degradation R-HSA-211733	0.160097	0.34924	0	0	5.91696	10.8397	PSMB9
Signaling By NOTCH3 R-HSA-9012852	0.160097	0.34924	0	0	5.91696	10.8397	STAT1
Signaling By NOTCH R-HSA-157118	0.162327	0.34924	0	0	2.84491	5.17245	STAT1;PSMB9
Regulation Of Ornithine Decarboxylase (ODC) R-HSA-350562	0.163086	0.34924	0	0	5.79592	10.5108	PSMB9
GSK3B And BTRC:CUL1-mediated-degradation Of NFE2L2 R-HSA-9762114	0.166064	0.34924	0	0	5.67971	10.1972	PSMB9
Autodegradation Of E3 Ubiquitin Ligase COP1 R-HSA-349425	0.166064	0.34924	0	0	5.67971	10.1972	PSMB9
Transcriptional Activity Of SMAD2/SMAD3:SMAD4 Heterotrimer R-HSA-2173793	0.166064	0.34924	0	0	5.67971	10.1972	STAT1
Ubiquitin Mediated Degradation Of Phosphorylated Cdc25A R-HSA-69601	0.166064	0.34924	0	0	5.67971	10.1972	PSMB9
Ubiquitin-dependent Degradation Of Cyclin D R-HSA-75815	0.166064	0.34924	0	0	5.67971	10.1972	PSMB9
Vpu Mediated Degradation Of CD4 R-HSA-180534	0.166064	0.34924	0	0	5.67971	10.1972	PSMB9
Regulation Of Apoptosis R-HSA-169911	0.169032	0.34924	0	0	5.56807	9.89815	PSMB9
Signaling By PDGF R-HSA-186797	0.169032	0.34924	0	0	5.56807	9.89815	STAT1
Nucleotide-binding Domain, Leucine Rich Repeat Containing NLR Signaling Pathways R-HSA-168643	0.17199	0.34924	0	0	5.46071	9.6126	CASP1
Vif-mediated Degradation Of APOBEC3G R-HSA-180585	0.17199	0.34924	0	0	5.46071	9.6126	PSMB9
Negative Regulation Of NOTCH4 Signaling R-HSA-9604323	0.17199	0.34924	0	0	5.46071	9.6126	PSMB9
AUF1 (hnRNP D0) Binds And Destabilizes mRNA R-HSA-450408	0.174937	0.34924	0	0	5.35741	9.33972	PSMB9
Interleukin-12 Family Signaling R-HSA-447115	0.174937	0.34924	0	0	5.35741	9.33972	STAT1
Regulation Of RUNX3 Expression And Activity R-HSA-8941858	0.174937	0.34924	0	0	5.35741	9.33972	PSMB9
SCF-beta-TrCP Mediated Degradation Of Emi1 R-HSA-174113	0.174937	0.34924	0	0	5.35741	9.33972	PSMB9
Degradation Of AXIN R-HSA-4641257	0.174937	0.34924	0	0	5.35741	9.33972	PSMB9
FBXL7 Down-Regulates AURKA During Mitotic Entry And In Early Mitosis R-HSA-8854050	0.174937	0.34924	0	0	5.35741	9.33972	PSMB9
GPCR Downstream Signaling R-HSA-388396	0.177336	0.34924	0	0	1.87492	3.24306	CXCL10;CXCL11;CCL5;C3AR1
Hh Mutants Are Degraded By ERAD R-HSA-5362768	0.177874	0.34924	0	0	5.25794	9.07877	PSMB9
Complement Cascade R-HSA-166658	0.177874	0.34924	0	0	5.25794	9.07877	C3AR1
Degradation Of DVL R-HSA-4641258	0.177874	0.34924	0	0	5.25794	9.07877	PSMB9
Stabilization Of P53 R-HSA-69541	0.180801	0.34924	0	0	5.16208	8.82901	PSMB9
Assembly Of Collagen Fibrils And Other Multimeric Structures R-HSA-2022090	0.183717	0.34924	0	0	5.06964	8.58979	CTSS
Hh Mutants Abrogate Ligand Secretion R-HSA-5387390	0.186623	0.34924	0	0	4.98045	8.3605	PSMB9
Metabolism Of Polyamines R-HSA-351202	0.186623	0.34924	0	0	4.98045	8.3605	PSMB9
NIK To Noncanonical NF-kB Signaling R-HSA-5676590	0.186623	0.34924	0	0	4.98045	8.3605	PSMB9
GLI3 Is Processed To GLI3R By Proteasome R-HSA-5610785	0.189519	0.34924	0	0	4.89433	8.14058	PSMB9
Role Of GTSE1 In G2/M Progression After G2 Checkpoint R-HSA-8852276	0.189519	0.34924	0	0	4.89433	8.14058	PSMB9
SCF(Skp2)-mediated Degradation Of P27/P21 R-HSA-187577	0.189519	0.34924	0	0	4.89433	8.14058	PSMB9
Degradation Of GLI1 By Proteasome R-HSA-5610780	0.189519	0.34924	0	0	4.89433	8.14058	PSMB9
Degradation Of GLI2 By Proteasome R-HSA-5610783	0.189519	0.34924	0	0	4.89433	8.14058	PSMB9
Defective CFTR Causes Cystic Fibrosis R-HSA-5678895	0.192405	0.352341	0	0	4.81114	7.92949	PSMB9
Dectin-1 Mediated Noncanonical NF-kB Signaling R-HSA-5607761	0.19528	0.353192	0	0	4.73071	7.72676	PSMB9
Signaling By FGFR In Disease R-HSA-1226099	0.19528	0.353192	0	0	4.73071	7.72676	STAT1
Asymmetric Localization Of PCP Proteins R-HSA-4608870	0.198146	0.356176	0	0	4.65293	7.53193	PSMB9
Autodegradation Of Cdh1 By Cdh1:APC/C R-HSA-174084	0.201001	0.35693	0	0	4.57765	7.34458	PSMB9
Cytosolic Sensors Of Pathogen-Associated DNA R-HSA-1834949	0.201001	0.35693	0	0	4.57765	7.34458	IRF7
Oxygen-dependent Proline Hydroxylation Of Hypoxia-inducible Factor Alpha R-HSA-1234176	0.203847	0.357647	0	0	4.50476	7.16431	PSMB9
Hedgehog Ligand Biogenesis R-HSA-5358346	0.203847	0.357647	0	0	4.50476	7.16431	PSMB9
p53-Dependent G1 DNA Damage Response R-HSA-69563	0.206682	0.358331	0	0	4.43415	6.99076	PSMB9
Regulation Of RAS By GAPs R-HSA-5658442	0.206682	0.358331	0	0	4.43415	6.99076	PSMB9
Activation Of NF-kappaB In B Cells R-HSA-1169091	0.209508	0.359599	0	0	4.36571	6.82359	PSMB9
APC/C:Cdc20 Mediated Degradation Of Securin R-HSA-174154	0.212323	0.359599	0	0	4.29935	6.66247	PSMB9
G1/S DNA Damage Checkpoints R-HSA-69615	0.212323	0.359599	0	0	4.29935	6.66247	PSMB9
Regulation Of PTEN Stability And Activity R-HSA-8948751	0.212323	0.359599	0	0	4.29935	6.66247	PSMB9
Orc1 Removal From Chromatin R-HSA-68949	0.217925	0.366139	0	0	4.17248	6.35721	PSMB9
Leishmania Infection R-HSA-9658195	0.218684	0.366139	0	0	2.32878	3.54004	CASP1;C3AR1
CDK-mediated Phosphorylation And Removal Of Cdc6 R-HSA-69017	0.226253	0.372777	0	0	3.99557	5.93782	PSMB9
Cdc20:Phospho-APC/C Mediated Degradation Of Cyclin A R-HSA-174184	0.226253	0.372777	0	0	3.99557	5.93782	PSMB9
APC/C:Cdh1 Mediated Degradation Of Cdc20 And APC/C:Cdh1 Targets In Late Mitosis/Early G1 R-HSA-174178	0.22901	0.372777	0	0	3.93988	5.80735	PSMB9
APC:Cdc20 Mediated Degradation Of Cell Cycle Proteins Before Cycle Checkpoint Satisfied R-HSA-179419	0.22901	0.372777	0	0	3.93988	5.80735	PSMB9
Cellular Response To Hypoxia R-HSA-1234174	0.22901	0.372777	0	0	3.93988	5.80735	PSMB9
APC/C:Cdc20 Mediated Degradation Of Mitotic Proteins R-HSA-176409	0.234494	0.379596	0	0	3.83301	5.55911	PSMB9
Activation Of APC/C And APC/C:Cdc20 Mediated Degradation Of Mitotic Proteins R-HSA-176814	0.237222	0.381902	0	0	3.78171	5.44097	PSMB9
ABC Transporter Disorders R-HSA-5619084	0.23994	0.384167	0	0	3.73177	5.32659	PSMB9
FCERI Mediated NF-kB Activation R-HSA-2871837	0.242649	0.384303	0	0	3.68312	5.21581	PSMB9
Nuclear Events Mediated By NFE2L2 R-HSA-9759194	0.242649	0.384303	0	0	3.68312	5.21581	PSMB9
Amyloid Fiber Formation R-HSA-977225	0.245348	0.384422	0	0	3.63571	5.10846	UBE2L6
Downstream Signaling Events Of B Cell Receptor (BCR) R-HSA-1168372	0.245348	0.384422	0	0	3.63571	5.10846	PSMB9
Regulation Of APC/C Activators Between G1/S And Early Anaphase R-HSA-176408	0.248038	0.386569	0	0	3.58951	5.00441	PSMB9
Signaling By NOTCH4 R-HSA-9013694	0.250718	0.388679	0	0	3.54446	4.90351	PSMB9
Cyclin E Associated Events During G1/S Transition R-HSA-69202	0.253389	0.390752	0	0	3.50053	4.80563	PSMB9
Cyclin A:Cdk2-associated Events At S Phase Entry R-HSA-69656	0.258702	0.39479	0	0	3.41583	4.61848	PSMB9
Degradation Of Beta-Catenin By Destruction Complex R-HSA-195253	0.258702	0.39479	0	0	3.41583	4.61848	PSMB9
Hedgehog On State R-HSA-5632684	0.261345	0.396757	0	0	3.375	4.52896	PSMB9
APC/C-mediated Degradation Of Cell Cycle Proteins R-HSA-174143	0.266602	0.400025	0	0	3.29618	4.35754	PSMB9
PCP/CE Pathway R-HSA-4086400	0.269217	0.400025	0	0	3.25813	4.27544	PSMB9
Regulation Of mRNA Stability By Proteins That Bind AU-rich Elements R-HSA-450531	0.269217	0.400025	0	0	3.25813	4.27544	PSMB9
Unfolded Protein Response (UPR) R-HSA-381119	0.271823	0.400025	0	0	3.22094	4.19561	CCL2
ER-Phagosome Pathway R-HSA-1236974	0.271823	0.400025	0	0	3.22094	4.19561	PSMB9
Switching Of Origins To A Post-Replicative State R-HSA-69052	0.27442	0.400025	0	0	3.18459	4.11798	PSMB9
Collagen Formation R-HSA-1474290	0.27442	0.400025	0	0	3.18459	4.11798	CTSS
MAPK6/MAPK4 Signaling R-HSA-5687128	0.27442	0.400025	0	0	3.18459	4.11798	PSMB9
Signaling By TGF-beta Receptor Complex R-HSA-170834	0.277007	0.401797	0	0	3.14905	4.04247	STAT1
Post-translational Modification: Synthesis Of GPI-anchored Proteins R-HSA-163125	0.279585	0.403539	0	0	3.11429	3.96899	LY6E
Downstream TCR Signaling R-HSA-202424	0.284715	0.408587	0	0	3.047	3.82785	PSMB9
Transcriptional Regulation By RUNX3 R-HSA-8878159	0.287266	0.408587	0	0	3.01444	3.76005	PSMB9
UCH Proteinases R-HSA-5689603	0.287266	0.408587	0	0	3.01444	3.76005	PSMB9
Hedgehog Off State R-HSA-5610787	0.294866	0.415364	0	0	2.92077	3.56694	PSMB9
RUNX1 Regulates Transcription Of Genes Involved In Differentiation Of HSCs R-HSA-8939236	0.294866	0.415364	0	0	2.92077	3.56694	PSMB9
CLEC7A (Dectin-1) Signaling R-HSA-5607764	0.297382	0.416904	0	0	2.89082	3.5058	PSMB9
KEAP1-NFE2L2 Pathway R-HSA-9755511	0.299888	0.418416	0	0	2.86147	3.4462	PSMB9
DNA Repair R-HSA-73894	0.30149	0.418657	0	0	1.84651	2.214	UBE2L6;ISG15
ABC-family Proteins Mediated Transport R-HSA-382556	0.304875	0.421361	0	0	2.80453	3.33136	PSMB9
Phase I - Functionalization Of Compounds R-HSA-211945	0.309827	0.424203	0	0	2.74979	3.22204	FMO4
Transport Of Inorganic Cations/Anions And Amino Acids/Oligopeptides R-HSA-425393	0.309827	0.424203	0	0	2.74979	3.22204	SLC15A3
Post-translational Protein Phosphorylation R-HSA-8957275	0.314745	0.428931	0	0	2.69714	3.11788	APOL1
Signaling By B Cell Receptor (BCR) R-HSA-983705	0.322056	0.434849	0	0	2.62183	2.97061	PSMB9
Degradation Of Extracellular Matrix R-HSA-1474228	0.322056	0.434849	0	0	2.62183	2.97061	CTSS
Assembly Of Pre-Replicative Complex R-HSA-68867	0.324475	0.436107	0	0	2.59764	2.92376	PSMB9
TCR Signaling R-HSA-202403	0.338817	0.453303	0	0	2.46137	2.66393	PSMB9
Synthesis Of DNA R-HSA-69239	0.345875	0.458558	0	0	2.39843	2.54636	PSMB9
Signaling By TGFB Family Members R-HSA-9006936	0.345875	0.458558	0	0	2.39843	2.54636	STAT1
Immunoregulatory Interactions Between A Lymphoid And A non-Lymphoid Cell R-HSA-198933	0.35517	0.466658	0	0	2.31932	2.40087	IFITM1
Regulation Of IGF Transport And Uptake By IGFBPs R-HSA-381426	0.35517	0.466658	0	0	2.31932	2.40087	APOL1
Platelet Degranulation R-HSA-114608	0.359768	0.47059	0	0	2.28168	2.33255	LGALS3BP
Glycerophospholipid Biosynthesis R-HSA-1483206	0.364334	0.472345	0	0	2.24524	2.26698	PLA1A
DNA Replication Pre-Initiation R-HSA-69002	0.364334	0.472345	0	0	2.24524	2.26698	PSMB9
G1/S Transition R-HSA-69206	0.368868	0.472779	0	0	2.20993	2.204	PSMB9
Fc Epsilon Receptor (FCERI) Signaling R-HSA-2454202	0.371123	0.472779	0	0	2.19269	2.17344	PSMB9
Host Interactions Of HIV Factors R-HSA-162909	0.371123	0.472779	0	0	2.19269	2.17344	PSMB9
Response To Elevated Platelet Cytosolic Ca2+ R-HSA-76005	0.371123	0.472779	0	0	2.19269	2.17344	LGALS3BP
Signaling By Hedgehog R-HSA-5358351	0.38228	0.484883	0	0	2.11034	2.02931	PSMB9
PTEN Regulation R-HSA-6807070	0.391065	0.491768	0	0	2.04876	1.92354	PSMB9
Death Receptor Signaling R-HSA-73887	0.391065	0.491768	0	0	2.04876	1.92354	TNFSF10
C-type Lectin Receptors (CLRs) R-HSA-5621481	0.395411	0.495108	0	0	2.01929	1.87355	PSMB9
Beta-catenin Independent WNT Signaling R-HSA-3858494	0.397572	0.495697	0	0	2.00486	1.84924	PSMB9
Mitotic G1 Phase And G1/S Transition R-HSA-453279	0.408266	0.506873	0	0	1.93571	1.73408	PSMB9
G2/M Checkpoints R-HSA-69481	0.410382	0.50735	0	0	1.92245	1.71226	PSMB9
Disease R-HSA-1643685	0.420953	0.518233	0	0	1.15132	0.996157	IFIH1;STAT1;CASP1;C3AR1;IRF7;ISG15;PSMB9
DNA Replication R-HSA-69306	0.424988	0.521011	0	0	1.83442	1.5697	PSMB9
Influenza Infection R-HSA-168255	0.429096	0.523854	0	0	1.81071	1.532	ISG15
S Phase R-HSA-69242	0.437223	0.531562	0	0	1.76509	1.46028	PSMB9
Diseases Of Signal Transduction By Growth Factor Receptors And Second Messengers R-HSA-5663202	0.446011	0.540005	0	0	1.33986	1.08182	STAT1;PSMB9
Regulation Of Expression Of SLITs And ROBOs R-HSA-9010553	0.449202	0.54163	0	0	1.70077	1.3611	PSMB9
Separation Of Sister Chromatids R-HSA-2467813	0.455096	0.546488	0	0	1.67033	1.31496	PSMB9
Disorders Of Transmembrane Transporters R-HSA-5619115	0.466699	0.558134	0	0	1.61257	1.22889	PSMB9
G2/M Transition R-HSA-69275	0.478059	0.56709	0	0	1.55864	1.15031	PSMB9
Cellular Response To Chemical Stress R-HSA-9711123	0.478059	0.56709	0	0	1.55864	1.15031	PSMB9
Mitotic G2-G2/M Phases R-HSA-453274	0.481792	0.569214	0	0	1.54145	1.12563	PSMB9
Neutrophil Degranulation R-HSA-6798695	0.497504	0.585416	0	0	1.21061	0.84519	C3AR1;CTSS
TCF Dependent Signaling In Response To WNT R-HSA-201681	0.507197	0.594435	0	0	1.43089	0.971368	PSMB9
Transcriptional Regulation By RUNX1 R-HSA-8878171	0.517706	0.602202	0	0	1.38818	0.913904	PSMB9
Signal Transduction R-HSA-162582	0.517935	0.602202	0	0	1.03274	0.679443	CXCL10;CXCL11;STAT1;CCL5;TNFSF10;EPSTI1;C3AR1;CCL2;PSMB9
Phospholipid Metabolism R-HSA-1483257	0.524588	0.607103	0	0	1.36108	0.878087	PLA1A
Signaling By ROBO Receptors R-HSA-376176	0.526294	0.607103	0	0	1.35446	0.869425	PSMB9
Biological Oxidations R-HSA-211859	0.541374	0.622049	0	0	1.2977	0.796325	FMO4
Post-translational Protein Modification R-HSA-597592	0.549626	0.629064	0	0	1.01987	0.610409	IFIH1;APOL1;USP18;LY6E;PSMB9
HIV Infection R-HSA-162906	0.559163	0.63749	0	0	1.2344	0.717573	PSMB9
Mitotic Anaphase R-HSA-68882	0.563896	0.639693	0	0	1.21818	0.697879	PSMB9
Mitotic Metaphase And Anaphase R-HSA-2555396	0.565462	0.639693	0	0	1.21287	0.691471	PSMB9
Neddylation R-HSA-8951664	0.571672	0.644231	0	0	1.19207	0.666593	PSMB9
SLC-mediated Transmembrane Transport R-HSA-425407	0.586817	0.658764	0	0	1.14303	0.609284	SLC15A3
Platelet Activation, Signaling And Aggregation R-HSA-76002	0.597103	0.667753	0	0	1.11101	0.57291	LGALS3BP
Metabolism R-HSA-1430728	0.60047	0.668965	0	0	0.958076	0.488659	IL4I1;GMPR;SAMHD1;FMO4;IDO1;PLA1A;PSMB9
PIP3 Activates AKT Signaling R-HSA-1257604	0.616924	0.684083	0	0	1.05201	0.508129	PSMB9
RAF/MAP Kinase Cascade R-HSA-5673001	0.621044	0.684083	0	0	1.04016	0.495483	PSMB9
Cell Cycle Checkpoints R-HSA-69620	0.621044	0.684083	0	0	1.04016	0.495483	PSMB9
MAPK1/MAPK3 Signaling R-HSA-5684996	0.629155	0.690421	0	0	1.01724	0.471365	PSMB9
Extracellular Matrix Organization R-HSA-1474244	0.647419	0.707813	0	0	0.967438	0.420605	CTSS
Signaling By WNT R-HSA-195721	0.651216	0.709317	0	0	0.957387	0.410636	PSMB9
Intracellular Signaling By Second Messengers R-HSA-9006925	0.666005	0.722738	0	0	0.919157	0.373599	PSMB9
Metabolism Of Proteins R-HSA-392499	0.672852	0.727475	0	0	0.884125	0.350316	IFIH1;UBE2L6;APOL1;USP18;LY6E;PSMB9
MAPK Family Signaling Cascades R-HSA-5683057	0.680175	0.732688	0	0	0.883822	0.34063	PSMB9
Transcriptional Regulation By TP53 R-HSA-3700989	0.719223	0.769983	0	0	0.79223	0.261106	CASP1
Transport Of Small Molecules R-HSA-382551	0.720052	0.769983	0	0	0.791543	0.259968	SLC15A3;PSMB9
Cellular Responses To Stress R-HSA-2262752	0.731608	0.779495	0	0	0.773309	0.241667	CCL2;PSMB9
Cellular Responses To Stimuli R-HSA-8953897	0.741392	0.787057	0	0	0.758007	0.226815	CCL2;PSMB9
M Phase R-HSA-68886	0.744463	0.787465	0	0	0.736902	0.217454	PSMB9
RHO GTPase Cycle R-HSA-9012999	0.795231	0.838139	0	0	0.63276	0.14498	EPSTI1
Generic Transcription Pathway R-HSA-212436	0.802328	0.842588	0	0	0.696591	0.153416	STAT1;CASP1;PSMB9
Signaling By Receptor Tyrosine Kinases R-HSA-9006934	0.832398	0.871045	0	0	0.560866	0.102888	STAT1
Axon Guidance R-HSA-422475	0.84589	0.881207	0	0	0.535328	0.0895958	PSMB9
Cell Cycle, Mitotic R-HSA-69278	0.848124	0.881207	0	0	0.531117	0.0874897	PSMB9
RNA Polymerase II Transcription R-HSA-73857	0.85301	0.883152	0	0	0.627556	0.0997712	STAT1;CASP1;PSMB9
Nervous System Development R-HSA-9675108	0.859855	0.887104	0	0	0.50906	0.0768635	PSMB9
Hemostasis R-HSA-109582	0.874883	0.899441	0	0	0.480845	0.0642722	LGALS3BP
Gene Expression (Transcription) R-HSA-74160	0.896291	0.916335	0	0	0.563919	0.0617436	STAT1;CASP1;PSMB9
Vesicle-mediated Transport R-HSA-5653656	0.899964	0.916335	0	0	0.433356	0.0456758	APOL1
Signaling By Rho GTPases R-HSA-194315	0.902504	0.916335	0	0	0.428483	0.0439545	EPSTI1
Cell Cycle R-HSA-1640170	0.906023	0.916335	0	0	0.421702	0.0416181	PSMB9
Signaling By Rho GTPases, Miro GTPases And RHOBTB3 R-HSA-9716542	0.908074	0.916335	0	0	0.417732	0.0402819	EPSTI1
Metabolism Of RNA R-HSA-8953854	0.91008	0.916335	0	0	0.413835	0.0389926	PSMB9
Metabolism Of Lipids R-HSA-556833	0.929494	0.932677	0	0	0.375181	0.0274313	PLA1A
Developmental Biology R-HSA-1266738	0.9802	0.9802	0	0	0.251293	0.0050254	PSMB9

## Sheet: MQc
Reactome Pathway	P-value	Adjusted P-value	Old P-value	Old Adjusted P-value	Odds Ratio	Combined Score	Genes
Interleukin-10 Signaling R-HSA-6783783	8.13558e-11	7.06982e-08	0	0	12.4578	289.422	CXCL8;CCL20;CD80;LIF;CXCL1;PTGS2;ICAM1;CXCL10;IL1A;IL6;CCL5;IL1B;IL12B;IL12A;CCL19
Chemokine Receptors Bind Chemokines R-HSA-380108	2.61231e-10	9.31879e-08	0	0	9.97399	220.082	CXCL6;CXCL9;CXCL8;CCL20;CXCR5;CXCL1;CXCL13;CXCL5;CXCL10;CXCL11;CCL5;ACKR3;CCR7;CCL1;CCL19;CCL17
Cytokine Signaling In Immune System R-HSA-1280215	3.21707e-10	9.31879e-08	0	0	2.58464	56.4934	IFITM3;CNTF;IFITM1;IFITM2;CXCL8;CD80;CXCL1;IFI35;PRL;IFIT1;IFIT3;ICAM1;OASL;HERC5;MT2A;PPP2R1B;TRIM29;IL12B;IL12A;DUSP4;GBP5;IL15RA;RSAD2;RIPK2;IL15;IL1A;IFI27;IL23A;IL1B;IRF1;FSCN1;BIRC3;LAMA5;EBI3;IFI6;IL20RB;PIK3R3;PTGS2;HIF1A;CSF2RA;CCL5;STAT4;S1PR1;CCL19;GBP1;GBP4;IL32;CCL20;CD70;TNFRSF9;MX1;LIF;IL36G;ISG15;NFKB1;NFKB2;VEGFA;ISG20;CXCL10;IL6;TNFSF4;IL2RA;IL7R;CRLF2
Interferon Alpha/Beta Signaling R-HSA-909733	6.61307e-07	0.000143669	0	0	5.99754	85.3393	IFITM3;IFITM1;IFITM2;RSAD2;MX1;IFI6;ISG15;IFI35;IFIT1;IFIT3;OASL;ISG20;IFI27;IRF1
Signaling By Interleukins R-HSA-449147	4.05919e-06	0.000705488	0	0	2.37414	29.4738	LAMA5;CNTF;CXCL8;CD80;EBI3;IL20RB;PIK3R3;CXCL1;PTGS2;HIF1A;CSF2RA;ICAM1;PPP2R1B;CCL5;STAT4;S1PR1;IL12B;IL12A;CCL19;DUSP4;IL32;IL15RA;RIPK2;CCL20;IL15;LIF;IL36G;NFKB1;NFKB2;VEGFA;CXCL10;IL1A;IL6;IL23A;IL2RA;IL1B;FSCN1;IL7R;CRLF2
Class A/1 (Rhodopsin-like Receptors) R-HSA-373076	5.83614e-06	0.000845267	0	0	2.62783	31.6691	PTGER4;CXCL6;OXTR;CXCL9;CXCL8;CXCR5;RRH;CXCL1;CXCL13;CXCL5;GPR132;PROKR2;CCL5;P2RY2;S1PR1;CCR7;CCL1;CCL19;CCL17;NTSR1;CHGA;P2RY10;RIPK2;CCL20;HTR1B;CXCL10;CXCL11;XK;ADORA2A;RLN2;ACKR3
Peptide Ligand-Binding Receptors R-HSA-375276	9.66481e-06	0.00119982	0	0	3.15529	36.4341	CXCL6;OXTR;CXCL9;CXCL8;RIPK2;CCL20;CXCR5;CXCL1;CXCL13;CXCL5;CXCL10;PROKR2;CXCL11;XK;CCL5;RLN2;ACKR3;CCR7;CCL1;CCL19;CCL17;NTSR1
Interleukin-4 And Interleukin-13 Signaling R-HSA-6785807	1.84966e-05	0.00200919	0	0	4.0492	44.1278	LAMA5;CXCL8;LIF;PTGS2;HIF1A;ICAM1;VEGFA;IL1A;IL6;IL23A;IL1B;FSCN1;S1PR1;IL12B;IL12A
Interferon Signaling R-HSA-913531	4.17782e-05	0.00403392	0	0	2.92313	29.4744	IFITM3;GBP5;IFITM1;IFITM2;RSAD2;MX1;IFI6;ISG15;IFI35;IFIT1;IFIT3;ICAM1;OASL;HERC5;ISG20;MT2A;IFI27;TRIM29;IRF1;GBP1;GBP4
GPCR Ligand Binding R-HSA-500792	0.00014294	0.0124215	0	0	2.07319	18.3541	PTGER4;CXCL6;OXTR;CXCL9;CALCRL;CXCL8;CXCR5;RRH;CXCL1;CXCL13;CXCL5;GPR132;PROKR2;CCL5;P2RY2;S1PR1;CCL1;CCR7;TAS2R1;CCL19;CCL17;NTSR1;CD55;CHGA;P2RY10;RIPK2;CCL20;HTR1B;TAS2R19;CXCL10;CXCL11;XK;ADORA2A;RLN2;ACKR3
Interleukin-1 Processing R-HSA-448706	0.000253379	0.020017	0	0	19.6773	162.941	IL1A;IL1B;NFKB1;NFKB2
Immune System R-HSA-168256	0.000438562	0.0317592	0	0	1.45985	11.2876	IFITM3;CNTF;IFITM1;PGLYRP2;IFITM2;FRMPD3;CD80;RNF19B;IFI35;IFIT1;IFIT3;ICAM1;HERC5;MT2A;PPP2R1B;TRIM29;DHX58;IL12B;IL12A;ENPP4;GBP5;IL15RA;RSAD2;IFI27;IL23A;FSCN1;SERPING1;KIF20A;CLEC4E;CFB;CD274;EBI3;IL20RB;PIK3R3;TARP;RASGRP1;HIF1A;CSF2RA;KIF3A;SLAMF7;RAB6A;TNFRSF9;SIAH2;LIF;IL36G;ISG15;NFKB1;NFKB2;ISG20;CXCL10;IL6;TNFSF4;REL;IL7R;ORM1;CXCL8;TNFAIP6;RNF14;LPCAT1;TNFAIP3;CXCL1;PRL;OASL;IFIH1;TRI…
Signaling By GPCR R-HSA-372790	0.0010939	0.0684113	0	0	1.70957	11.6559	PTGER4;CXCL6;OXTR;CXCL9;CALCRL;CXCL8;CXCR5;RRH;PIK3R3;CXCL1;CXCL13;RASGRP1;CXCL5;GNA13;GPR132;PROKR2;PPP2R1B;RGS1;CCL5;P2RY2;PDE4B;S1PR1;CCL1;CCR7;TAS2R1;CCL19;ECT2;CCL17;NTSR1;CD55;CHGA;P2RY10;GPR15;RIPK2;CCL20;HTR1B;TAS2R19;CXCL10;CXCL11;XK;ADORA2A;RLN2;ACKR3;MGLL
CLEC7A/inflammasome Pathway R-HSA-5660668	0.00110214	0.0684113	0	0	24.5678	167.319	IL1B;MALT1;NFKB1
GPCR Downstream Signaling R-HSA-388396	0.00145854	0.0844979	0	0	1.72814	11.2853	PTGER4;CXCL6;OXTR;CXCL9;CALCRL;CXCL8;CXCR5;RRH;PIK3R3;CXCL1;CXCL13;RASGRP1;CXCL5;GNA13;GPR132;PROKR2;PPP2R1B;RGS1;CCL5;P2RY2;PDE4B;CCL1;CCR7;TAS2R1;CCL19;ECT2;NTSR1;CHGA;P2RY10;GPR15;RIPK2;CCL20;HTR1B;TAS2R19;CXCL10;CXCL11;ADORA2A;RLN2;ACKR3;MGLL
Interleukin-23 Signaling R-HSA-9020933	0.00423661	0.230101	0	0	12.282	67.1086	IL23A;STAT4;IL12B
G Alpha (I) Signaling Events R-HSA-418594	0.0060564	0.309589	0	0	1.88164	9.60885	CXCL6;CXCL9;CXCL8;CCL20;CXCR5;RRH;HTR1B;CXCL1;CXCL13;TAS2R19;CXCL5;CXCL10;CXCL11;PPP2R1B;RGS1;CCL5;PDE4B;ACKR3;CCR7;TAS2R1;CCL1;CCL19
Interleukin-2 Family Signaling R-HSA-451927	0.00709578	0.342569	0	0	3.88697	19.2337	IL15RA;IL15;IL2RA;STAT4;PIK3R3;CSF2RA
Metallothioneins Bind Metals R-HSA-5661231	0.00784714	0.358904	0	0	9.21052	44.649	MT2A;MT1M;MT1H
Interleukin-35 Signaling R-HSA-8984722	0.010161	0.441494	0	0	8.1867	37.5704	EBI3;STAT4;IL12A
TFAP2 (AP-2) Family Regulates Transcription Of Growth Factors And Their Receptors R-HSA-8866910	0.0128289	0.530873	0	0	7.36765	32.0939	CHGA;TGFA;VEGFA
Cell Recruitment (Pro-Inflammatory Response) R-HSA-9664424	0.0154434	0.599179	0	0	4.68118	19.5232	IL1A;IL1B;NFKB1;NFKB2
Response To Metal Ions R-HSA-5660526	0.0158586	0.599179	0	0	6.69751	27.7548	MT2A;MT1M;MT1H
Nucleotide-binding Domain, Leucine Rich Repeat Containing NLR Signaling Pathways R-HSA-168643	0.0171732	0.621813	0	0	3.14118	12.767	AIM2;RIPK2;TNFAIP3;NFKB1;BIRC3;NFKB2
Alpha-oxidation Of Phytanate R-HSA-389599	0.020774	0.644736	0	0	12.2676	47.5252	KRTAP11-1;PECR
Conjugation Of Benzoate With Glycine R-HSA-177135	0.020774	0.644736	0	0	12.2676	47.5252	GLYATL2;ACSM1
Synthesis Of 15-Eicosatetraenoic Acid Derivatives R-HSA-2142770	0.020774	0.644736	0	0	12.2676	47.5252	PTGS2;ALOX15B
Vitamins R-HSA-211916	0.020774	0.644736	0	0	12.2676	47.5252	CYP27B1;CYP24A1
Nucleotide-like (Purinergic) Receptors R-HSA-418038	0.0230204	0.68247	0	0	5.66654	21.3706	P2RY10;ADORA2A;P2RY2
Interferon Gamma Signaling R-HSA-877300	0.0235605	0.68247	0	0	2.43215	9.11613	GBP5;MT2A;TRIM29;IRF1;GBP1;GBP4;ICAM1;OASL
DEx/H-box Helicases Activate Type I IFN And Inflammatory Cytokines Production R-HSA-3134963	0.0283346	0.769462	0	0	9.81354	34.9722	NFKB1;NFKB2
IkBA Variant Leads To EDA-ID R-HSA-5603029	0.0283346	0.769462	0	0	9.81354	34.9722	NFKB1;NFKB2
DDX58/IFIH1-mediated Induction Of Interferon-Alpha/Beta R-HSA-168928	0.0396962	0.999995	0	0	2.32729	7.50901	HERC5;IFIH1;DHX58;TNFAIP3;ISG15;NFKB1;NFKB2
Amino Acid Conjugation R-HSA-156587	0.0461166	0.999995	0	0	7.00894	21.5636	GLYATL2;ACSM1
CD163 Mediating An Anti-Inflammatory Response R-HSA-9662834	0.0461166	0.999995	0	0	7.00894	21.5636	IL6;RHBDF2
Negative Regulators Of DDX58/IFIH1 Signaling R-HSA-936440	0.0470834	0.999995	0	0	3.16947	9.68537	HERC5;IFIH1;TNFAIP3;ISG15
Inflammasomes R-HSA-622312	0.0473342	0.999995	0	0	4.09143	12.481	AIM2;NFKB1;NFKB2
Glycoprotein Hormones R-HSA-209822	0.0561765	0.999995	0	0	6.1325	17.6571	CHGA;INHBA
STAT3 Nuclear Events Downstream Of ALK Signaling R-HSA-9701898	0.0561765	0.999995	0	0	6.1325	17.6571	CD274;HIF1A
Thyroxine Biosynthesis R-HSA-209968	0.0561765	0.999995	0	0	6.1325	17.6571	CHGA;DUOX2
Post-translational Protein Phosphorylation R-HSA-8957275	0.0569922	0.999995	0	0	2.00846	5.75391	IL6;RCN1;SCG3;CP;FSTL1;SGPP2;LMNB2;FSTL3
Platelet Degranulation R-HSA-114608	0.0577598	0.999995	0	0	1.90956	5.44504	LGALS3BP;ORM1;TTR;SERPING1;SCG3;THBS1;SGPP2;SERPINA4;VEGFA
RAF-independent MAPK1/3 Activation R-HSA-112409	0.0595254	0.999995	0	0	3.68191	10.388	DUSP4;DUSP5;IL6
Interleukin-12 Family Signaling R-HSA-447115	0.0600124	0.999995	0	0	2.50733	7.05362	IL23A;EBI3;STAT4;IL12B;IL12A
Ovarian Tumor Domain Proteases R-HSA-5689896	0.0655414	0.999995	0	0	2.80666	7.64835	IFIH1;TNIP1;RIPK2;TNFAIP3
Interleukin-6 Family Signaling R-HSA-6783589	0.0661178	0.999995	0	0	3.50639	9.52448	CNTF;IL6;LIF
Regulation Of Gene Expression By Hypoxia-inducible Factor R-HSA-1234158	0.0669163	0.999995	0	0	5.45083	14.7407	HIF1A;VEGFA
Response To Elevated Platelet Cytosolic Ca2+ R-HSA-76005	0.0703285	0.999995	0	0	1.83017	4.85834	LGALS3BP;ORM1;TTR;SERPING1;SCG3;THBS1;SGPP2;SERPINA4;VEGFA
Interleukin-7 Signaling R-HSA-1266695	0.073028	0.999995	0	0	3.34684	8.75838	PIK3R3;IL7R;CRLF2
TRAF6 Mediated NF-kB Activation R-HSA-933542	0.073028	0.999995	0	0	3.34684	8.75838	IFIH1;NFKB1;NFKB2
Negative Regulation Of MAPK Pathway R-HSA-5675221	0.075988	0.999995	0	0	2.65467	6.84156	DUSP4;DUSP5;PPP2R1B;BRAF
Non-integrin membrane-ECM Interactions R-HSA-3000171	0.075988	0.999995	0	0	2.65467	6.84156	LAMA5;TTR;THBS1;LMNB2
Butyrophilin (BTN) Family Interactions R-HSA-8851680	0.0782674	0.999995	0	0	4.90549	12.4973	BTN3A3;BTN3A2
P2Y Receptors R-HSA-417957	0.0782674	0.999995	0	0	4.90549	12.4973	P2RY10;P2RY2
Peptide Hormone Biosynthesis R-HSA-209952	0.0782674	0.999995	0	0	4.90549	12.4973	CHGA;INHBA
Vitamin D (Calciferol) Metabolism R-HSA-196791	0.0782674	0.999995	0	0	4.90549	12.4973	CYP27B1;CYP24A1
Pyroptosis R-HSA-5620971	0.080245	0.999995	0	0	3.20116	8.07547	IL1A;IL1B;IRF1
TNFR1-induced NFkappaB Signaling Pathway R-HSA-5357956	0.080245	0.999995	0	0	3.20116	8.07547	TNFAIP3;TRAF1;BIRC3
RHOF GTPase Cycle R-HSA-9035034	0.0815062	0.999995	0	0	2.58468	6.47998	VANGL1;ARHGAP21;BASP1;RHOF
Interleukin Receptor SHC Signaling R-HSA-912526	0.0877573	0.999995	0	0	3.06762	7.46406	IL2RA;PIK3R3;CSF2RA
Signaling By BMP R-HSA-201451	0.0877573	0.999995	0	0	3.06762	7.46406	ACVRL1;NOG;FSTL1
ERKs Are Inactivated R-HSA-202670	0.0901653	0.999995	0	0	4.45931	10.7296	DUSP4;PPP2R1B
FCGR Activation R-HSA-2029481	0.0901653	0.999995	0	0	4.45931	10.7296	FCGR2A;TARP
Purine Salvage R-HSA-74217	0.0901653	0.999995	0	0	4.45931	10.7296	AMPD3;DCK
Keratan Sulfate Biosynthesis R-HSA-2022854	0.0955529	0.999995	0	0	2.94476	6.91451	B3GNT3;CHST2;B4GALT5
RAB Geranylgeranylation R-HSA-8873719	0.0957446	0.999995	0	0	2.15452	5.05466	RAB30;RAB23;RAB9A;RAB6A;RAB8B
Regulation Of Complement Cascade R-HSA-977606	0.0991964	0.999995	0	0	2.39518	5.53443	C1S;SERPING1;CD55;CFB
TBC/RABGAPs R-HSA-8854214	0.0991964	0.999995	0	0	2.39518	5.53443	TBC1D13;RAB6A;OPTN;RAB8B
Interleukin-15 Signaling R-HSA-8983432	0.10255	0.999995	0	0	4.08748	9.30886	IL15RA;IL15
Peroxisomal Lipid Metabolism R-HSA-390918	0.103619	0.999995	0	0	2.83135	6.41875	PECR;KRTAP11-1;ACOT4
Surfactant Metabolism R-HSA-5683826	0.103619	0.999995	0	0	2.83135	6.41875	ADORA2A;P2RY2;CSF2RA
TNFs Bind Their Physiological Receptors R-HSA-5669034	0.103619	0.999995	0	0	2.83135	6.41875	CD70;TNFRSF9;TNFSF4
Leishmania Infection R-HSA-9658195	0.108564	0.999995	0	0	1.47931	3.28468	PTGER4;CHGA;GPR15;CALCRL;RHBDF2;TARP;NFKB1;NFKB2;IL1A;IL6;FCGR2A;ADORA2A;IL1B;RLN2
Regulation Of IGF Transport And Uptake By IGFBPs R-HSA-381426	0.111106	0.999995	0	0	1.71003	3.7574	IL6;RCN1;SCG3;CP;FSTL1;SGPP2;LMNB2;FSTL3
Defects Of Contact Activation System (CAS) And Kallikrein/Kinin System (KKS) R-HSA-9651496	0.115364	0.999995	0	0	3.77287	8.1481	SERPING1;GP1BA
Signaling By Activin R-HSA-1502540	0.115364	0.999995	0	0	3.77287	8.1481	INHBA;FSTL3
Synthesis Of Prostaglandins (PG) And Thromboxanes (TX) R-HSA-2162123	0.115364	0.999995	0	0	3.77287	8.1481	PTGS2;PTGES
Anti-inflammatory Response Favoring Leishmania Infection R-HSA-9662851	0.115373	0.999995	0	0	1.58668	3.42657	PTGER4;CHGA;IL6;CALCRL;GPR15;FCGR2A;ADORA2A;RHBDF2;RLN2;TARP
Nicotinate Metabolism R-HSA-196807	0.120515	0.999995	0	0	2.62884	5.56258	CD38;PTGS2;PARP14
Platelet Activation, Signaling And Aggregation R-HSA-76002	0.127507	0.999995	0	0	1.43564	2.95681	LGALS3BP;ORM1;PIK3R3;GP1BA;RASGRP1;THBS1;SGPP2;SERPINA4;VEGFA;GNA13;TTR;SERPING1;SCG3;MGLL
Costimulation By CD28 Family R-HSA-388841	0.128217	0.999995	0	0	1.94872	4.00272	CD274;PPP2R1B;CD80;PIK3R3;TARP
Gap Junction Assembly R-HSA-190861	0.128556	0.999995	0	0	3.50319	7.18641	GJB2;GJB1
NLRP3 Inflammasome R-HSA-844456	0.128556	0.999995	0	0	3.50319	7.18641	NFKB1;NFKB2
p75NTR Signals Via NF-kB R-HSA-193639	0.128556	0.999995	0	0	3.50319	7.18641	RIPK2;NFKB1
Phase 0 - Rapid Depolarisation R-HSA-5576892	0.129317	0.999995	0	0	2.53805	5.19156	CACNA2D2;SCN4B;SCN1B
Keratan Sulfate/Keratin Metabolism R-HSA-1638074	0.138339	0.999995	0	0	2.45332	4.8528	B3GNT3;CHST2;B4GALT5
NOD1/2 Signaling Pathway R-HSA-168638	0.138339	0.999995	0	0	2.45332	4.8528	RIPK2;TNFAIP3;BIRC3
IL-6-type Cytokine Receptor Ligand Interactions R-HSA-6788467	0.142077	0.999995	0	0	3.26948	6.38002	CNTF;LIF
MET Activates PTK2 Signaling R-HSA-8874081	0.142077	0.999995	0	0	3.26948	6.38002	LAMA5;LMNB2
RIP-mediated NFkB Activation Via ZBP1 R-HSA-1810476	0.142077	0.999995	0	0	3.26948	6.38002	NFKB1;NFKB2
Metabolism Of Amine-Derived Hormones R-HSA-209776	0.155879	0.999995	0	0	3.06497	5.6968	CHGA;DUOX2
Regulation Of TNFR1 Signaling R-HSA-5357905	0.156987	0.999995	0	0	2.29975	4.25821	TNFAIP3;TRAF1;BIRC3
Transcriptional Regulation By AP-2 (TFAP2) Family Of Transcription Factors R-HSA-8864260	0.166586	0.999995	0	0	2.22995	3.9966	CHGA;TGFA;VEGFA
Complement Cascade R-HSA-166658	0.169038	0.999995	0	0	1.92453	3.42111	C1S;SERPING1;CFB;CD55
Nicotinamide Salvaging R-HSA-197264	0.16992	0.999995	0	0	2.88453	5.11262	PARP14;PTGS2
Acetylcholine Inhibits Contraction Of Outer Hair Cells R-HSA-9667769	0.181454	0.999995	0	0	6.12596	10.4555	CHRNA9
Activation Of NOXA And Translocation To Mitochondria R-HSA-111448	0.181454	0.999995	0	0	6.12596	10.4555	PMAIP1
Arachidonate Production From DAG R-HSA-426048	0.181454	0.999995	0	0	6.12596	10.4555	MGLL
Defective F9 Activation R-HSA-9673221	0.181454	0.999995	0	0	6.12596	10.4555	GP1BA
G2 Phase R-HSA-68911	0.181454	0.999995	0	0	6.12596	10.4555	CCNA1
GRB7 Events In ERBB2 Signaling R-HSA-1306955	0.181454	0.999995	0	0	6.12596	10.4555	NRG2
Melanin Biosynthesis R-HSA-5662702	0.181454	0.999995	0	0	6.12596	10.4555	SLC45A2
NGF-independant TRKA Activation R-HSA-187024	0.181454	0.999995	0	0	6.12596	10.4555	ADORA2A
Organic Anion Transport R-HSA-561048	0.181454	0.999995	0	0	6.12596	10.4555	SLC22A11
PTK6 Expression R-HSA-8849473	0.181454	0.999995	0	0	6.12596	10.4555	HIF1A
Regulation Of Gene Expression In Endocrine-Committed (NEUROG3+) Progenitor Cells R-HSA-210746	0.181454	0.999995	0	0	6.12596	10.4555	INSM1
Signaling To P38 Via RIT And RIN R-HSA-187706	0.181454	0.999995	0	0	6.12596	10.4555	BRAF
Synthesis Of GDP-mannose R-HSA-446205	0.181454	0.999995	0	0	6.12596	10.4555	PMM1
Synthesis Of PIPs At ER Membrane R-HSA-1483248	0.181454	0.999995	0	0	6.12596	10.4555	PI4K2B
Vitamin B1 (Thiamin) Metabolism R-HSA-196819	0.181454	0.999995	0	0	6.12596	10.4555	SLC19A2
Regulated Necrosis R-HSA-5218859	0.184686	0.999995	0	0	1.85171	3.12773	IL1A;IL1B;IRF1;BIRC3
CTLA4 Inhibitory Signaling R-HSA-389513	0.198564	0.999995	0	0	2.58063	4.17196	PPP2R1B;CD80
Initial Triggering Of Complement R-HSA-166663	0.198564	0.999995	0	0	2.58063	4.17196	C1S;CFB
Intrinsic Pathway Of Fibrin Clot Formation R-HSA-140837	0.198564	0.999995	0	0	2.58063	4.17196	SERPING1;GP1BA
PD-1 Signaling R-HSA-389948	0.198564	0.999995	0	0	2.58063	4.17196	CD274;TARP
ZBP1(DAI) Mediated Induction Of Type I IFNs R-HSA-1606322	0.198564	0.999995	0	0	2.58063	4.17196	NFKB1;NFKB2
Arachidonic Acid Metabolism R-HSA-2142753	0.200782	0.999995	0	0	1.78419	2.86458	PTGS2;CYP4F8;ALOX15B;PTGES
Senescence-Associated Secretory Phenotype (SASP) R-HSA-2559582	0.212422	0.999995	0	0	1.61429	2.50083	CCNA1;IL1A;IL6;CXCL8;NFKB1
G Alpha (Q) Signaling Events R-HSA-416476	0.212582	0.999995	0	0	1.3444	2.08171	OXTR;GPR132;PROKR2;P2RY10;RIPK2;RGS1;P2RY2;PIK3R3;RASGRP1;NTSR1;MGLL
ERK/MAPK Targets R-HSA-198753	0.213094	0.999995	0	0	2.45147	3.79002	DUSP4;PPP2R1B
Laminin Interactions R-HSA-3000157	0.213094	0.999995	0	0	2.45147	3.79002	LAMA5;LMNB2
Activation Of C3 And C5 R-HSA-174577	0.21359	0.999995	0	0	4.90051	7.56491	CFB
Activation Of TRKA Receptors R-HSA-187015	0.21359	0.999995	0	0	4.90051	7.56491	ADORA2A
Biosynthesis Of EPA-derived SPMs R-HSA-9018679	0.21359	0.999995	0	0	4.90051	7.56491	PTGS2
Classical Antibody-Mediated Complement Activation R-HSA-173623	0.21359	0.999995	0	0	4.90051	7.56491	C1S
Entry Of Influenza Virion Into Host Cell Via Endocytosis R-HSA-168275	0.21359	0.999995	0	0	4.90051	7.56491	XK
LDL Remodeling R-HSA-8964041	0.21359	0.999995	0	0	4.90051	7.56491	APOF
Mineralocorticoid Biosynthesis R-HSA-193993	0.21359	0.999995	0	0	4.90051	7.56491	CHGA
Negative Feedback Regulation Of MAPK Pathway R-HSA-5674499	0.21359	0.999995	0	0	4.90051	7.56491	BRAF
PTK6 Promotes HIF1A Stabilization R-HSA-8857538	0.21359	0.999995	0	0	4.90051	7.56491	HIF1A
Phenylalanine Metabolism R-HSA-8964208	0.21359	0.999995	0	0	4.90051	7.56491	IL4I1
Pre-NOTCH Processing In Endoplasmic Reticulum R-HSA-1912399	0.21359	0.999995	0	0	4.90051	7.56491	POGLUT1
SUMO Is Transferred From E1 To E2 (UBE2I, UBC9) R-HSA-3065678	0.21359	0.999995	0	0	4.90051	7.56491	RWDD3
Vasopressin-like Receptors R-HSA-388479	0.21359	0.999995	0	0	4.90051	7.56491	OXTR
Virus Assembly And Release R-HSA-168268	0.21359	0.999995	0	0	4.90051	7.56491	XK
Sensory Perception Of Sweet, Bitter, And Umami (Glutamate) Taste R-HSA-9717207	0.216828	0.999995	0	0	1.93603	2.95951	TAS2R1;SCN4B;SCN1B
Toll Like Receptor 3 (TLR3) Cascade R-HSA-168164	0.218095	0.999995	0	0	1.51804	2.31171	DUSP4;PPP2R1B;RIPK2;NFKB1;NFKB2;BIRC3
MAP Kinase Activation R-HSA-450294	0.225659	0.999995	0	0	1.69164	2.5184	DUSP4;PPP2R1B;RIPK2;NFKB1
Antiviral Mechanism By IFN-stimulated Genes R-HSA-1169410	0.226709	0.999995	0	0	1.57273	2.33407	HERC5;MX1;ISG15;IFIT1;OASL
RND1 GTPase Cycle R-HSA-9696273	0.227238	0.999995	0	0	1.88629	2.79502	VANGL1;EPSTI1;RND1
RND3 GTPase Cycle R-HSA-9696264	0.227238	0.999995	0	0	1.88629	2.79502	VANGL1;ARHGAP21;CKB
CD28 Dependent PI3K/Akt Signaling R-HSA-389357	0.22772	0.999995	0	0	2.33461	3.45438	CD80;PIK3R3
Nucleotide Salvage R-HSA-8956321	0.22772	0.999995	0	0	2.33461	3.45438	AMPD3;DCK
Cytosolic Sensors Of Pathogen-Associated DNA R-HSA-1834949	0.234121	0.999995	0	0	1.66288	2.41437	AIM2;POLR3E;NFKB1;NFKB2
Fatty Acid Metabolism R-HSA-8978868	0.240206	0.999995	0	0	1.34727	1.92156	PECR;ACOT9;KRTAP11-1;ELOVL7;CYP4F8;PTGS2;ALOX15B;ACOT4;PTGES
DARPP-32 Events R-HSA-180024	0.242411	0.999995	0	0	2.22838	3.15788	PPP2R1B;PDE4B
MyD88-independent TLR4 Cascade R-HSA-166166	0.243776	0.999995	0	0	1.45762	2.05744	DUSP4;PPP2R1B;RIPK2;NFKB1;NFKB2;BIRC3
ARMS-mediated Activation R-HSA-170984	0.244465	0.999995	0	0	4.08355	5.75242	BRAF
Acyl Chain Remodeling Of DAG And TAG R-HSA-1482883	0.244465	0.999995	0	0	4.08355	5.75242	MGLL
Defective CSF2RA Causes SMDP4 R-HSA-5688890	0.244465	0.999995	0	0	4.08355	5.75242	CSF2RA
Inactivation Of CDC42 And RAC1 R-HSA-428543	0.244465	0.999995	0	0	4.08355	5.75242	ROBO1
Interleukin-36 Pathway R-HSA-9014826	0.244465	0.999995	0	0	4.08355	5.75242	IL36G
Neurofascin Interactions R-HSA-447043	0.244465	0.999995	0	0	4.08355	5.75242	CNTNAP1
NrCAM Interactions R-HSA-447038	0.244465	0.999995	0	0	4.08355	5.75242	NRP2
PP2A-mediated Dephosphorylation Of Key Metabolic Factors R-HSA-163767	0.244465	0.999995	0	0	4.08355	5.75242	PPP2R1B
Interleukin-12 Signaling R-HSA-9020591	0.248322	0.999995	0	0	1.79409	2.49922	STAT4;IL12B;IL12A
Interleukin-3, Interleukin-5 And GM-CSF Signaling R-HSA-512988	0.248322	0.999995	0	0	1.79409	2.49922	IL2RA;PIK3R3;CSF2RA
TNF Signaling R-HSA-75893	0.248322	0.999995	0	0	1.79409	2.49922	TNFAIP3;TRAF1;BIRC3
ADORA2B Mediated Anti-Inflammatory Cytokine Production R-HSA-9660821	0.255747	0.999995	0	0	1.38524	1.88887	PTGER4;CHGA;IL6;CALCRL;GPR15;ADORA2A;RLN2
Cyclin A/B1/B2 Associated Events During G2/M Transition R-HSA-69273	0.25714	0.999995	0	0	2.13138	2.8947	CCNA1;PPP2R1B
Gap Junction Trafficking R-HSA-190828	0.25714	0.999995	0	0	2.13138	2.8947	GJB2;GJB1
Hemostasis R-HSA-109582	0.258255	0.999995	0	0	1.16251	1.57382	LGALS3BP;ORM1;GYPC;PIK3R3;PLAT;SLC7A11;RASGRP1;THBS1;SERPINA4;GNA13;TTR;PPP2R1B;KIF3A;KCNMB3;HBE1;GP1BA;SGPP2;VEGFA;FCAMR;EHD1;PSG7;IRF1;SERPING1;SCG3;KIF20A;MGLL
TAK1-dependent IKK And NF-kappa-B Activation R-HSA-445989	0.258974	0.999995	0	0	1.75128	2.36603	RIPK2;NFKB1;NFKB2
Interleukin-20 Family Signaling R-HSA-8854691	0.271881	0.999995	0	0	2.04246	2.66009	STAT4;IL20RB
N-glycan Antennae Elongation In medial/trans-Golgi R-HSA-975576	0.271881	0.999995	0	0	2.04246	2.66009	CHGA;B4GALT5
Role Of Phospholipids In Phagocytosis R-HSA-2029485	0.271881	0.999995	0	0	2.04246	2.66009	FCGR2A;TARP
Signaling By ALK R-HSA-201556	0.271881	0.999995	0	0	2.04246	2.66009	CD274;HIF1A
Ca2+ Activated K+ Channels R-HSA-1296052	0.27413	0.999995	0	0	3.5	4.52953	KCNMB3
Conjugation Of Salicylate With Glycine R-HSA-177128	0.27413	0.999995	0	0	3.5	4.52953	GLYATL2
Defective Factor IX Causes Hemophilia B R-HSA-9668250	0.27413	0.999995	0	0	3.5	4.52953	GP1BA
Gain-of-function MRAS Complexes Activate RAF Signaling R-HSA-9726842	0.27413	0.999995	0	0	3.5	4.52953	BRAF
Inhibition Of Signaling By Overexpressed EGFR R-HSA-5638303	0.27413	0.999995	0	0	3.5	4.52953	TGFA
Relaxin Receptors R-HSA-444821	0.27413	0.999995	0	0	3.5	4.52953	RLN2
Role Of ABL In ROBO-SLIT Signaling R-HSA-428890	0.27413	0.999995	0	0	3.5	4.52953	ROBO1
Sema4D Mediated Inhibition Of Cell Attachment And Migration R-HSA-416550	0.27413	0.999995	0	0	3.5	4.52953	RND1
Synthesis Of diphthamide-EEF2 R-HSA-5358493	0.27413	0.999995	0	0	3.5	4.52953	DPH3
VEGF Binds To VEGFR Leading To Receptor Dimerization R-HSA-195399	0.27413	0.999995	0	0	3.5	4.52953	VEGFA
PKMTs Methylate Histone Lysines R-HSA-3214841	0.280443	0.999995	0	0	1.6715	2.12512	AEBP2;NFKB1;NFKB2
Sensory Perception Of Taste R-HSA-9717189	0.280443	0.999995	0	0	1.6715	2.12512	TAS2R1;SCN4B;SCN1B
Interleukin-17 Signaling R-HSA-448424	0.286263	0.999995	0	0	1.50891	1.88741	DUSP4;PPP2R1B;RIPK2;NFKB1
Effects Of PIP2 Hydrolysis R-HSA-114508	0.286611	0.999995	0	0	1.96066	2.4501	RASGRP1;MGLL
Gap Junction Trafficking And Regulation R-HSA-157858	0.286611	0.999995	0	0	1.96066	2.4501	GJB2;GJB1
Retrograde Transport At Trans-Golgi-Network R-HSA-6811440	0.291239	0.999995	0	0	1.63427	2.01606	COG3;RAB9A;RAB6A
MET Promotes Cell Motility R-HSA-8875878	0.301308	0.999995	0	0	1.88516	2.26148	LAMA5;LMNB2
Netrin-1 Signaling R-HSA-373752	0.302063	0.999995	0	0	1.59866	1.91379	ABLIM1;SIAH2;ROBO1
BH3-only Proteins Associate With And Inactivate Anti-Apoptotic BCL-2 Members R-HSA-111453	0.302632	0.999995	0	0	3.06234	3.66022	PMAIP1
Diseases Associated With Surfactant Metabolism R-HSA-5687613	0.302632	0.999995	0	0	3.06234	3.66022	CSF2RA
EGFR Interacts With Phospholipase C-gamma R-HSA-212718	0.302632	0.999995	0	0	3.06234	3.66022	TGFA
GP1b-IX-V Activation Signaling R-HSA-430116	0.302632	0.999995	0	0	3.06234	3.66022	GP1BA
MAPK1 (ERK2) Activation R-HSA-112411	0.302632	0.999995	0	0	3.06234	3.66022	IL6
OAS Antiviral Response R-HSA-8983711	0.302632	0.999995	0	0	3.06234	3.66022	OASL
Opsins R-HSA-419771	0.302632	0.999995	0	0	3.06234	3.66022	RRH
Processing And Activation Of SUMO R-HSA-3215018	0.302632	0.999995	0	0	3.06234	3.66022	RWDD3
Prostanoid Ligand Receptors R-HSA-391908	0.302632	0.999995	0	0	3.06234	3.66022	PTGER4
Regulation Of Commissural Axon Pathfinding By SLIT And ROBO R-HSA-428542	0.302632	0.999995	0	0	3.06234	3.66022	ROBO1
Death Receptor Signaling R-HSA-73887	0.304955	0.999995	0	0	1.30074	1.54475	GNA13;RIPK2;TNFAIP3;TRAF1;ECT2;NFKB1;BIRC3
Interaction Between L1 And Ankyrins R-HSA-445095	0.315951	0.999995	0	0	1.81524	2.09146	SCN4B;SCN1B
Synthesis Of PIPs At Plasma Membrane R-HSA-1660499	0.323756	0.999995	0	0	1.53189	1.72761	PI4K2B;PLEKHA5;PIK3R3
MyD88 Cascade Initiated On Plasma Membrane R-HSA-975871	0.324874	0.999995	0	0	1.34714	1.51461	DUSP4;PPP2R1B;RIPK2;NFKB1;NFKB2
Signaling By TGFB Family Members R-HSA-9006936	0.325106	0.999995	0	0	1.30201	1.46294	ACVRL1;NOG;ITGB8;INHBA;FSTL1;FSTL3
Calcitonin-like Ligand Receptors R-HSA-419812	0.330016	0.999995	0	0	2.72194	3.01758	CALCRL
Creatine Metabolism R-HSA-71288	0.330016	0.999995	0	0	2.72194	3.01758	CKB
Interaction With Cumulus Cells And Zona Pellucida R-HSA-2534343	0.330016	0.999995	0	0	2.72194	3.01758	ADAM2
Interleukin-21 Signaling R-HSA-9020958	0.330016	0.999995	0	0	2.72194	3.01758	STAT4
MAPK3 (ERK1) Activation R-HSA-110056	0.330016	0.999995	0	0	2.72194	3.01758	IL6
MASTL Facilitates Mitotic Progression R-HSA-2465910	0.330016	0.999995	0	0	2.72194	3.01758	PPP2R1B
PI3K Events In ERBB4 Signaling R-HSA-1250342	0.330016	0.999995	0	0	2.72194	3.01758	NRG2
RHOBTB3 ATPase Cycle R-HSA-9706019	0.330016	0.999995	0	0	2.72194	3.01758	RAB9A
RUNX1 And FOXP3 Control Development Of Regulatory T Lymphocytes (Tregs) R-HSA-8877330	0.330016	0.999995	0	0	2.72194	3.01758	IL2RA
Reactions Specific To Complex N-glycan Synthesis Pathway R-HSA-975578	0.330016	0.999995	0	0	2.72194	3.01758	CHGA
Tetrahydrobiopterin (BH4) Synthesis, Recycling, Salvage And Regulation R-HSA-1474151	0.330016	0.999995	0	0	2.72194	3.01758	GCH1
MAPK Targets/ Nuclear Events Mediated By MAP Kinases R-HSA-450282	0.330523	0.999995	0	0	1.75032	1.93774	DUSP4;PPP2R1B
RHOD GTPase Cycle R-HSA-9013405	0.334608	0.999995	0	0	1.50055	1.64279	VANGL1;ARHGAP21;WHAMM
ISG15 Antiviral Mechanism R-HSA-1169408	0.339841	0.999995	0	0	1.38097	1.49045	HERC5;MX1;ISG15;IFIT1
Diseases Associated With TLR Signaling Cascade R-HSA-5602358	0.345007	0.999995	0	0	1.68988	1.79835	NFKB1;NFKB2
Rab Regulation Of Trafficking R-HSA-9007101	0.346075	0.999995	0	0	1.26814	1.34562	TBC1D13;RAB9A;DENND5A;RAB6A;OPTN;RAB8B
CLEC7A (Dectin-1) Signaling R-HSA-5607764	0.3483	0.999995	0	0	1.30394	1.37526	IL1B;CCL17;NFKB1;MALT1;NFKB2
TNFR2 Non-Canonical NF-kB Pathway R-HSA-5668541	0.356133	0.999995	0	0	1.29015	1.33202	CD70;TNFRSF9;TNFSF4;NFKB2;BIRC3
Androgen Biosynthesis R-HSA-193048	0.356326	0.999995	0	0	2.44962	2.52778	CHGA
Apoptotic Cleavage Of Cell Adhesion Proteins R-HSA-351906	0.356326	0.999995	0	0	2.44962	2.52778	DSG2
Beta-oxidation Of Very Long Chain Fatty Acids R-HSA-390247	0.356326	0.999995	0	0	2.44962	2.52778	ACOT4
Ethanol Oxidation R-HSA-71384	0.356326	0.999995	0	0	2.44962	2.52778	ALDH1B1
Highly Calcium Permeable Postsynaptic Nicotinic Acetylcholine Receptors R-HSA-629594	0.356326	0.999995	0	0	2.44962	2.52778	CHRNA9
Interleukin-27 Signaling R-HSA-9020956	0.356326	0.999995	0	0	2.44962	2.52778	EBI3
Interleukin-6 Signaling R-HSA-1059683	0.356326	0.999995	0	0	2.44962	2.52778	IL6
Phenylalanine And Tyrosine Metabolism R-HSA-8963691	0.356326	0.999995	0	0	2.44962	2.52778	IL4I1
Pyrimidine Salvage R-HSA-73614	0.356326	0.999995	0	0	2.44962	2.52778	DCK
Regulated Proteolysis Of p75NTR R-HSA-193692	0.356326	0.999995	0	0	2.44962	2.52778	NFKB1
SUMOylation Of Immune Response Proteins R-HSA-4755510	0.356326	0.999995	0	0	2.44962	2.52778	NFKB2
Serotonin Receptors R-HSA-390666	0.356326	0.999995	0	0	2.44962	2.52778	HTR1B
RAF Activation R-HSA-5673000	0.359386	0.999995	0	0	1.63346	1.67162	PPP2R1B;BRAF
TRAF6 Mediated Induction Of NFkB And MAP Kinases Upon TLR7/8 Or 9 Activation R-HSA-975138	0.363972	0.999995	0	0	1.27664	1.29027	DUSP4;PPP2R1B;RIPK2;NFKB1;NFKB2
Constitutive Signaling By Aberrant PI3K In Cancer R-HSA-2219530	0.366802	0.999995	0	0	1.32477	1.32866	CD80;PIK3R3;TGFA;NRG2
MyD88 Dependent Cascade Initiated On Endosome R-HSA-975155	0.371815	0.999995	0	0	1.26342	1.24997	DUSP4;PPP2R1B;RIPK2;NFKB1;NFKB2
Amino Acid Transport Across Plasma Membrane R-HSA-352230	0.373647	0.999995	0	0	1.58069	1.5561	SLC16A10;SLC7A11
Downstream Signaling Events Of B Cell Receptor (BCR) R-HSA-1168372	0.375781	0.999995	0	0	1.30704	1.27927	REL;RASGRP1;MALT1;NFKB1
Toll Like Receptor 7/8 (TLR7/8) Cascade R-HSA-168181	0.379658	0.999995	0	0	1.25046	1.21105	DUSP4;PPP2R1B;RIPK2;NFKB1;NFKB2
Activation Of RAC1 R-HSA-428540	0.381604	0.999995	0	0	2.22681	2.14524	ROBO1
CD28 Dependent Vav1 Pathway R-HSA-389359	0.381604	0.999995	0	0	2.22681	2.14524	CD80
Eicosanoids R-HSA-211979	0.381604	0.999995	0	0	2.22681	2.14524	CYP4F8
Frs2-mediated Activation R-HSA-170968	0.381604	0.999995	0	0	2.22681	2.14524	BRAF
GRB2 Events In EGFR Signaling R-HSA-179812	0.381604	0.999995	0	0	2.22681	2.14524	TGFA
Hormone Ligand-Binding Receptors R-HSA-375281	0.381604	0.999995	0	0	2.22681	2.14524	CHGA
Interleukin-2 Signaling R-HSA-9020558	0.381604	0.999995	0	0	2.22681	2.14524	IL2RA
Lysine Catabolism R-HSA-71064	0.381604	0.999995	0	0	2.22681	2.14524	SLC25A21
Maturation Of Nucleoprotein R-HSA-9683610	0.381604	0.999995	0	0	2.22681	2.14524	PARP14
NOTCH2 Intracellular Domain Regulates Transcription R-HSA-2197563	0.381604	0.999995	0	0	2.22681	2.14524	MAML1
POU5F1 (OCT4), SOX2, NANOG Activate Genes Related To Proliferation R-HSA-2892247	0.381604	0.999995	0	0	2.22681	2.14524	ZIC3
Passive Transport By Aquaporins R-HSA-432047	0.381604	0.999995	0	0	2.22681	2.14524	AQP10
Platelet Adhesion To Exposed Collagen R-HSA-75892	0.381604	0.999995	0	0	2.22681	2.14524	GP1BA
Pregnenolone Biosynthesis R-HSA-196108	0.381604	0.999995	0	0	2.22681	2.14524	STARD4
Presynaptic Depolarization And Calcium Channel Opening R-HSA-112308	0.381604	0.999995	0	0	2.22681	2.14524	CACNA2D2
Pyrimidine Catabolism R-HSA-73621	0.381604	0.999995	0	0	2.22681	2.14524	UPB1
Regulation Of Glycolysis By Fructose 2,6-Bisphosphate Metabolism R-HSA-9634600	0.381604	0.999995	0	0	2.22681	2.14524	PPP2R1B
Reversible Hydration Of Carbon Dioxide R-HSA-1475029	0.381604	0.999995	0	0	2.22681	2.14524	CA6
CD28 Co-Stimulation R-HSA-389356	0.387777	0.999995	0	0	1.53121	1.45055	CD80;PIK3R3
Metabolic Disorders Of Biological Oxidation Enzymes R-HSA-5579029	0.387777	0.999995	0	0	1.53121	1.45055	CYP27B1;CYP24A1
Metabolism Of Steroid Hormones R-HSA-196071	0.401765	0.999995	0	0	1.48473	1.35391	CHGA;STARD4
PI5P, PP2A And IER3 Regulate PI3K/AKT Signaling R-HSA-6811558	0.403156	0.999995	0	0	1.21313	1.10204	PPP2R1B;CD80;PIK3R3;TGFA;NRG2
Toll Like Receptor 9 (TLR9) Cascade R-HSA-168138	0.403156	0.999995	0	0	1.21313	1.10204	DUSP4;PPP2R1B;RIPK2;NFKB1;NFKB2
Diseases Associated With Visual Transduction R-HSA-2474795	0.405891	0.999995	0	0	2.04114	1.84043	TTR
Dissolution Of Fibrin Clot R-HSA-75205	0.405891	0.999995	0	0	2.04114	1.84043	PLAT
Downregulation Of ERBB2:ERBB3 Signaling R-HSA-1358803	0.405891	0.999995	0	0	2.04114	1.84043	NRG2
ERBB2 Activates PTK6 Signaling R-HSA-8847993	0.405891	0.999995	0	0	2.04114	1.84043	NRG2
Inhibition Of Replication Initiation Of Damaged DNA By RB1/E2F1 R-HSA-113501	0.405891	0.999995	0	0	2.04114	1.84043	PPP2R1B
Mitochondrial Iron-Sulfur Cluster Biogenesis R-HSA-1362409	0.405891	0.999995	0	0	2.04114	1.84043	SLC25A28
Mitotic Telophase/Cytokinesis R-HSA-68884	0.405891	0.999995	0	0	2.04114	1.84043	KIF20A
NF-kB Activation Thru FADD/RIP-1 Pathway Mediated By Caspase-8 And -10 R-HSA-933543	0.405891	0.999995	0	0	2.04114	1.84043	IFIH1
NF-kB Is Activated And Signals Survival R-HSA-209560	0.405891	0.999995	0	0	2.04114	1.84043	NFKB1
SHC1 Events In EGFR Signaling R-HSA-180336	0.405891	0.999995	0	0	2.04114	1.84043	TGFA
SHC1 Events In ERBB4 Signaling R-HSA-1250347	0.405891	0.999995	0	0	2.04114	1.84043	NRG2
Synthesis, Secretion, And Inactivation Of Glucose-dependent Insulinotropic Polypeptide (GIP) R-HSA-400511	0.405891	0.999995	0	0	2.04114	1.84043	DPP4
TNFR1-induced Proapoptotic Signaling R-HSA-5357786	0.405891	0.999995	0	0	2.04114	1.84043	TNFAIP3
p75NTR Recruits Signaling Complexes R-HSA-209543	0.405891	0.999995	0	0	2.04114	1.84043	RIPK2
O-linked Glycosylation Of Mucins R-HSA-913709	0.409901	0.999995	0	0	1.3125	1.17054	B3GNT5;B3GNT3;B4GALT5
RHOQ GTPase Cycle R-HSA-9013406	0.409901	0.999995	0	0	1.3125	1.17054	VANGL1;ARHGAP21;TRIP10
O-linked Glycosylation R-HSA-5173105	0.410969	0.999995	0	0	1.20117	1.06813	ADAMTS18;B3GNT5;B3GNT3;THBS1;B4GALT5
Platelet Aggregation (Plug Formation) R-HSA-76009	0.415599	0.999995	0	0	1.44099	1.26524	GP1BA;RASGRP1
Regulation Of TP53 Degradation R-HSA-6804757	0.415599	0.999995	0	0	1.44099	1.26524	CCNA1;PPP2R1B
APC Truncation Mutants Have Impaired AXIN Binding R-HSA-5467337	0.429225	0.999995	0	0	1.88403	1.59346	PPP2R1B
Acetylcholine Binding And Downstream Events R-HSA-181431	0.429225	0.999995	0	0	1.88403	1.59346	CHRNA9
Creation Of C4 And C2 Activators R-HSA-166786	0.429225	0.999995	0	0	1.88403	1.59346	C1S
DCC Mediated Attractive Signaling R-HSA-418885	0.429225	0.999995	0	0	1.88403	1.59346	ABLIM1
Lysosphingolipid And LPA Receptors R-HSA-419408	0.429225	0.999995	0	0	1.88403	1.59346	S1PR1
Prolonged ERK Activation Events R-HSA-169893	0.429225	0.999995	0	0	1.88403	1.59346	BRAF
RUNX3 Regulates NOTCH Signaling R-HSA-8941856	0.429225	0.999995	0	0	1.88403	1.59346	MAML1
SEMA3A-Plexin Repulsion Signaling By Inhibiting Integrin Adhesion R-HSA-399955	0.429225	0.999995	0	0	1.88403	1.59346	RND1
TP53 Regulates Transcription Of Genes Involved In G1 Cell Cycle Arrest R-HSA-6804116	0.429225	0.999995	0	0	1.88403	1.59346	CCNA1
Tryptophan Catabolism R-HSA-71240	0.429225	0.999995	0	0	1.88403	1.59346	IDO1
Defective B3GALTL Causes PpS R-HSA-5083635	0.42927	0.999995	0	0	1.39974	1.18372	ADAMTS18;THBS1
Formation Of Fibrin Clot (Clotting Cascade) R-HSA-140877	0.42927	0.999995	0	0	1.39974	1.18372	SERPING1;GP1BA
RHOV GTPase Cycle R-HSA-9013424	0.42927	0.999995	0	0	1.39974	1.18372	VANGL1;RHOV
Regulation Of TP53 Expression And Degradation R-HSA-6806003	0.42927	0.999995	0	0	1.39974	1.18372	CCNA1;PPP2R1B
Nuclear Events (Kinase And Transcription Factor Activation) R-HSA-198725	0.430985	0.999995	0	0	1.26711	1.0665	DUSP4;PPP2R1B;ID2
FCGR3A-mediated IL10 Synthesis R-HSA-9664323	0.44277	0.999995	0	0	1.36079	1.10865	FCGR2A;TARP
O-glycosylation Of TSR Domain-Containing Proteins R-HSA-5173214	0.44277	0.999995	0	0	1.36079	1.10865	ADAMTS18;THBS1
RAC2 GTPase Cycle R-HSA-9013404	0.446849	0.999995	0	0	1.18057	0.950989	VANGL1;ARHGAP21;PIK3R3;DSG2
MyD88:MAL(TIRAP) Cascade Initiated On Plasma Membrane R-HSA-166058	0.449756	0.999995	0	0	1.14474	0.914706	DUSP4;PPP2R1B;RIPK2;NFKB1;NFKB2
CTNNB1 S33 Mutants Not Phosphorylated R-HSA-5358747	0.451643	0.999995	0	0	1.74936	1.3905	PPP2R1B
ERBB2 Regulates Cell Motility R-HSA-6785631	0.451643	0.999995	0	0	1.74936	1.3905	NRG2
Eicosanoid Ligand-Binding Receptors R-HSA-391903	0.451643	0.999995	0	0	1.74936	1.3905	PTGER4
Fatty Acids R-HSA-211935	0.451643	0.999995	0	0	1.74936	1.3905	CYP4F8
GRB2 Events In ERBB2 Signaling R-HSA-1963640	0.451643	0.999995	0	0	1.74936	1.3905	NRG2
N-Glycan Antennae Elongation R-HSA-975577	0.451643	0.999995	0	0	1.74936	1.3905	B4GALT5
Organic Cation/Anion/Zwitterion Transport R-HSA-549132	0.451643	0.999995	0	0	1.74936	1.3905	SLC22A11
Phase 2 - Plateau Phase R-HSA-5576893	0.451643	0.999995	0	0	1.74936	1.3905	CACNA2D2
Prolactin Receptor Signaling R-HSA-1170546	0.451643	0.999995	0	0	1.74936	1.3905	PRL
TRAF3-dependent IRF Activation Pathway R-HSA-918233	0.451643	0.999995	0	0	1.74936	1.3905	IFIH1
cGMP Effects R-HSA-418457	0.451643	0.999995	0	0	1.74936	1.3905	KCNMB3
Peroxisomal Protein Import R-HSA-9033241	0.451791	0.999995	0	0	1.22474	0.973103	PECR;KRTAP11-1;ACOT4
Transcriptional Regulation By VENTX R-HSA-8853884	0.45609	0.999995	0	0	1.32394	1.03938	IL6;NFKB1
Negative Regulation Of PI3K/AKT Network R-HSA-199418	0.457439	0.999995	0	0	1.13408	0.886978	PPP2R1B;CD80;PIK3R3;TGFA;NRG2
RAB GEFs Exchange GTP For GDP On RABs R-HSA-8876198	0.464259	0.999995	0	0	1.15267	0.884457	RAB9A;DENND5A;RAB6A;RAB8B
Interleukin-1 Signaling R-HSA-9020702	0.465092	0.999995	0	0	1.12362	0.860152	IL1A;RIPK2;IL1B;NFKB1;NFKB2
Signaling By NTRK1 (TRKA) R-HSA-187037	0.465092	0.999995	0	0	1.12362	0.860152	DUSP4;PPP2R1B;ADORA2A;ID2;BRAF
Class C/3 (Metabotropic Glutamate/Pheromone Receptors) R-HSA-420499	0.469226	0.999995	0	0	1.28904	0.975378	TAS2R1;TAS2R19
Toll Like Receptor 4 (TLR4) Cascade R-HSA-166016	0.472197	0.999995	0	0	1.09676	0.82296	DUSP4;PPP2R1B;RIPK2;NFKB1;NFKB2;BIRC3
Cytochrome P450 - Arranged By Substrate Type R-HSA-211897	0.472277	0.999995	0	0	1.18511	0.88906	CYP27B1;CYP24A1;CYP4F8
MAP3K8 (TPL2)-dependent MAPK1/3 Activation R-HSA-5684264	0.473182	0.999995	0	0	1.63265	1.22167	NFKB1
PI3K Events In ERBB2 Signaling R-HSA-1963642	0.473182	0.999995	0	0	1.63265	1.22167	NRG2
Rap1 Signaling R-HSA-392517	0.473182	0.999995	0	0	1.63265	1.22167	RASGRP1
Regulation Of Gene Expression In Late Stage (Branching Morphogenesis) Pancreatic Bud Precursor Cells R-HSA-210744	0.473182	0.999995	0	0	1.63265	1.22167	MAML1
Spry Regulation Of FGF Signaling R-HSA-1295596	0.473182	0.999995	0	0	1.63265	1.22167	BRAF
Synthesis Of PIPs At Early Endosome Membrane R-HSA-1660516	0.473182	0.999995	0	0	1.63265	1.22167	PI4K2B
C-type Lectin Receptors (CLRs) R-HSA-5621481	0.47907	0.999995	0	0	1.08858	0.801091	IL1B;CLEC4E;CCL17;NFKB1;MALT1;NFKB2
Carboxyterminal Post-Translational Modifications Of Tubulin R-HSA-8955332	0.482169	0.999995	0	0	1.25592	0.916144	TUBB2A;TTLL13
Regulation Of Beta-Cell Development R-HSA-186712	0.482169	0.999995	0	0	1.25592	0.916144	MAML1;INSM1
Activation Of NF-kappaB In B Cells R-HSA-1169091	0.482388	0.999995	0	0	1.16624	0.850196	REL;MALT1;NFKB1
Integrin Cell Surface Interactions R-HSA-216083	0.482388	0.999995	0	0	1.16624	0.850196	ITGB8;THBS1;ICAM1
RUNX1 Regulates Genes Involved In Megakaryocyte Differentiation And Platelet Function R-HSA-8936459	0.482388	0.999995	0	0	1.16624	0.850196	NR4A3;GP1BA;THBS1
Acetylcholine Neurotransmitter Release Cycle R-HSA-264642	0.493876	0.999995	0	0	1.53053	1.07974	CPLX1
Beta-catenin Phosphorylation Cascade R-HSA-196299	0.493876	0.999995	0	0	1.53053	1.07974	PPP2R1B
Biosynthesis Of DHA-derived SPMs R-HSA-9018677	0.493876	0.999995	0	0	1.53053	1.07974	PTGS2
GAB1 Signalosome R-HSA-180292	0.493876	0.999995	0	0	1.53053	1.07974	TGFA
Metabolism Of Folate And Pterines R-HSA-196757	0.493876	0.999995	0	0	1.53053	1.07974	MTHFD2
Platelet Sensitization By LDL R-HSA-432142	0.493876	0.999995	0	0	1.53053	1.07974	PPP2R1B
Protein Methylation R-HSA-8876725	0.493876	0.999995	0	0	1.53053	1.07974	CAMKMT
RNA Polymerase III Chain Elongation R-HSA-73780	0.493876	0.999995	0	0	1.53053	1.07974	POLR3E
Removal Of Flap Intermediate From C-strand R-HSA-174437	0.493876	0.999995	0	0	1.53053	1.07974	WRN
Synthesis Of PIPs At Golgi Membrane R-HSA-1660514	0.493876	0.999995	0	0	1.53053	1.07974	PI4K2B
TNF Receptor Superfamily (TNFSF) Members Mediating Non-Canonical NF-kB Pathway R-HSA-5676594	0.493876	0.999995	0	0	1.53053	1.07974	BIRC3
Trafficking Of GluR2-containing AMPA Receptors R-HSA-416993	0.493876	0.999995	0	0	1.53053	1.07974	LGALS12
Translocation Of ZAP-70 To Immunological Synapse R-HSA-202430	0.493876	0.999995	0	0	1.53053	1.07974	TARP
Intra-Golgi Traffic R-HSA-6811438	0.494915	0.999995	0	0	1.22446	0.861244	RAB30;COG3
Kinesins R-HSA-983189	0.494915	0.999995	0	0	1.22446	0.861244	KIF3A;KIF20A
RAC3 GTPase Cycle R-HSA-9013423	0.498462	0.999995	0	0	1.10063	0.766293	IL32;VANGL1;ARHGAP21;DSG2
Signal Transduction R-HSA-162582	0.505979	0.999995	0	0	1.00305	0.68334	OXTR;POGLUT1;MAML1;CD80;RRH;PLAT;CXCL13;PPP2R1B;RGS1;BASP1;EPSTI1;RPGRIP1L;GTF2F2;TAS2R19;GABRG2;HECW1;CD274;CALCRL;TGFA;PIK3R3;RASGRP1;HIF1A;CSF2RA;ARHGAP21;KIF3A;ECT2;RAB6A;NTSR1;BCL9L;GPR15;HTR1B;BRAF;INHBA;NFKB1;VANGL1;CXCL10;CXCL11;IL6;ID2;RLN2;ACVRL1;CXCL6;NRP2;CXCL9;CXCL8;TNFAIP3;CXCL1;NR2E1;LMNB2;CXCL5;RND1;GPR132;DNER;PDE4B;ITGB8;CCR7;TAS2R1;DUSP4;DUSP5;RIPK2;NOG;NRG2;TRAF1;RHOF;ADORA2A;…
Downstream TCR Signaling R-HSA-202424	0.506867	0.999995	0	0	1.08835	0.739541	RIPK2;TARP;MALT1;NFKB1
RHOB GTPase Cycle R-HSA-9013026	0.512149	0.999995	0	0	1.11306	0.744789	VANGL1;ARHGAP21;ECT2
Activation Of SMO R-HSA-5635838	0.513759	0.999995	0	0	1.44043	0.959326	KIF3A
Acyl Chain Remodelling Of PG R-HSA-1482925	0.513759	0.999995	0	0	1.44043	0.959326	LPCAT1
JNK (c-Jun Kinases) Phosphorylation And Activation Mediated By Activated Human TAK1 R-HSA-450321	0.513759	0.999995	0	0	1.44043	0.959326	RIPK2
Norepinephrine Neurotransmitter Release Cycle R-HSA-181430	0.513759	0.999995	0	0	1.44043	0.959326	CPLX1
Pre-NOTCH Processing In Golgi R-HSA-1912420	0.513759	0.999995	0	0	1.44043	0.959326	RAB6A
Regulation Of Signaling By CBL R-HSA-912631	0.513759	0.999995	0	0	1.44043	0.959326	PIK3R3
Serotonin Neurotransmitter Release Cycle R-HSA-181429	0.513759	0.999995	0	0	1.44043	0.959326	CPLX1
VEGFR2 Mediated Cell Proliferation R-HSA-5218921	0.513759	0.999995	0	0	1.44043	0.959326	VEGFA
P75 NTR Receptor-Mediated Signaling R-HSA-193704	0.515208	0.999995	0	0	1.07633	0.713807	GNA13;RIPK2;ECT2;NFKB1
Metabolism Of Water-Soluble Vitamins And Cofactors R-HSA-196849	0.524954	0.999995	0	0	1.04635	0.674316	MTHFD2;CD38;PARP14;PTGS2;SLC19A2
Immunoregulatory Interactions Between A Lymphoid And A non-Lymphoid Cell R-HSA-198933	0.532236	0.999995	0	0	1.03743	0.654274	IFITM1;SLAMF7;TARP;CLEC2D;ICAM1
Biosynthesis Of Specialized Proresolving Mediators (SPMs) R-HSA-9018678	0.532861	0.999995	0	0	1.36033	0.856322	PTGS2
GABA Synthesis, Release, Reuptake And Degradation R-HSA-888590	0.532861	0.999995	0	0	1.36033	0.856322	CPLX1
Metabolism Of Cofactors R-HSA-8978934	0.532861	0.999995	0	0	1.36033	0.856322	GCH1
Nuclear Events Stimulated By ALK Signaling In Cancer R-HSA-9725371	0.532861	0.999995	0	0	1.36033	0.856322	BCL2A1
Other Semaphorin Interactions R-HSA-416700	0.532861	0.999995	0	0	1.36033	0.856322	SEMA4A
Processive Synthesis On C-strand Of Telomere R-HSA-174414	0.532861	0.999995	0	0	1.36033	0.856322	WRN
Scavenging By Class A Receptors R-HSA-3000480	0.532861	0.999995	0	0	1.36033	0.856322	SCARA5
Signaling By FGFR2 IIIa TM R-HSA-8851708	0.532861	0.999995	0	0	1.36033	0.856322	GTF2F2
Signaling By KIT In Disease R-HSA-9669938	0.532861	0.999995	0	0	1.36033	0.856322	PIK3R3
TICAM1, RIP1-mediated IKK Complex Recruitment R-HSA-168927	0.532861	0.999995	0	0	1.36033	0.856322	BIRC3
Activated TAK1 Mediates P38 MAPK Activation R-HSA-450302	0.532861	0.999995	0	0	1.36033	0.856322	RIPK2
L1CAM Interactions R-HSA-373760	0.547892	0.999995	0	0	1.0308	0.620208	CNTNAP1;NRP2;SCN4B;SCN1B
CD209 (DC-SIGN) Signaling R-HSA-5621575	0.551213	0.999995	0	0	1.28867	0.767574	NFKB1
Chondroitin Sulfate Biosynthesis R-HSA-2022870	0.551213	0.999995	0	0	1.28867	0.767574	CHST7
NOTCH4 Intracellular Domain Regulates Transcription R-HSA-9013695	0.551213	0.999995	0	0	1.28867	0.767574	MAML1
Phosphorylation Of CD3 And TCR Zeta Chains R-HSA-202427	0.551213	0.999995	0	0	1.28867	0.767574	TARP
Receptor-type Tyrosine-Protein Phosphatases R-HSA-388844	0.551213	0.999995	0	0	1.28867	0.767574	LRRC4B
Sema4D Induced Cell Migration And Growth-Cone Collapse R-HSA-416572	0.551213	0.999995	0	0	1.28867	0.767574	RND1
Syndecan Interactions R-HSA-3000170	0.551213	0.999995	0	0	1.28867	0.767574	THBS1
TP53 Regulates Transcription Of Genes Involved In Cytochrome C Release R-HSA-6803204	0.551213	0.999995	0	0	1.28867	0.767574	PMAIP1
Interleukin-1 Family Signaling R-HSA-446652	0.552556	0.999995	0	0	1.00598	0.596748	IL1A;RIPK2;IL1B;IL36G;NFKB1;NFKB2
Cardiac Conduction R-HSA-5576891	0.553773	0.999995	0	0	1.01155	0.597827	FXYD2;CACNA2D2;CLIC2;SCN4B;SCN1B
Stimuli-sensing Channels R-HSA-2672351	0.555882	0.999995	0	0	1.02001	0.598948	TTYH2;CLIC2;MCOLN2;CLCA4
G Alpha (S) Signaling Events R-HSA-418555	0.559006	0.999995	0	0	0.999083	0.581061	PTGER4;CHGA;CALCRL;GPR15;ADORA2A;RLN2
RHOG GTPase Cycle R-HSA-9013408	0.559643	0.999995	0	0	1.0344	0.600425	VANGL1;ARHGAP21;DSG2
Signaling By NOTCH1 R-HSA-1980143	0.559643	0.999995	0	0	1.0344	0.600425	MAML1;DNER;HIF1A
NOTCH1 Intracellular Domain Regulates Transcription R-HSA-2122947	0.567052	0.999995	0	0	1.06441	0.603846	MAML1;HIF1A
Sensory Processing Of Sound R-HSA-9659379	0.568801	0.999995	0	0	1.01998	0.575498	CHRNA9;CACNA2D2;PLS1
Cellular Hexose Transport R-HSA-189200	0.568846	0.999995	0	0	1.22417	0.690611	SLC2A6
Nitric Oxide Stimulates Guanylate Cyclase R-HSA-392154	0.568846	0.999995	0	0	1.22417	0.690611	KCNMB3
SHC1 Events In ERBB2 Signaling R-HSA-1250196	0.568846	0.999995	0	0	1.22417	0.690611	NRG2
Signaling By ERBB2 TMD/JMD Mutants R-HSA-9665686	0.568846	0.999995	0	0	1.22417	0.690611	NRG2
Synthesis Of Leukotrienes (LT) And Eoxins (EX) R-HSA-2142691	0.568846	0.999995	0	0	1.22417	0.690611	CYP4F8
Synthesis, Secretion, And Inactivation Of Glucagon-like Peptide-1 (GLP-1) R-HSA-381771	0.568846	0.999995	0	0	1.22417	0.690611	DPP4
E2F Mediated Regulation Of DNA Replication R-HSA-113510	0.585786	0.999995	0	0	1.16582	0.623479	PPP2R1B
RNA Polymerase III Transcription Termination R-HSA-73980	0.585786	0.999995	0	0	1.16582	0.623479	POLR3E
Cargo Recognition For Clathrin-Mediated Endocytosis R-HSA-8856825	0.587063	0.999995	0	0	0.979001	0.521438	TGFA;TARP;TOR1B;IL7R
Phase I - Functionalization Of Compounds R-HSA-211945	0.587063	0.999995	0	0	0.979001	0.521438	CYP27B1;CYP24A1;ALDH1B1;CYP4F8
Extension Of Telomeres R-HSA-180786	0.589387	0.999995	0	0	1.01996	0.539222	CCNA1;WRN
Ion Homeostasis R-HSA-5578775	0.589387	0.999995	0	0	1.01996	0.539222	FXYD2;CLIC2
PI3K/AKT Signaling In Cancer R-HSA-2219528	0.594657	0.999995	0	0	0.969257	0.503792	CD80;PIK3R3;TGFA;NRG2
Signaling By NTRKs R-HSA-166520	0.595321	0.999995	0	0	0.963456	0.499701	DUSP4;PPP2R1B;ADORA2A;ID2;BRAF
FCERI Mediated NF-kB Activation R-HSA-2871837	0.59556	0.999995	0	0	0.979028	0.507385	RASGRP1;MALT1;NFKB1
Pre-NOTCH Expression And Processing R-HSA-1912422	0.59556	0.999995	0	0	0.979028	0.507385	POGLUT1;MAML1;RAB6A
Metabolism Of Vitamins And Cofactors R-HSA-196854	0.598597	0.999995	0	0	0.956844	0.49102	TTR;GCH1;MTHFD2;CD38;PARP14;PTGS2;SLC19A2
Translocation Of SLC2A4 (GLUT4) To Plasma Membrane R-HSA-1445148	0.600229	0.999995	0	0	0.999088	0.509978	TBC1D4;KIF3A
Abortive Elongation Of HIV-1 Transcript In Absence Of Tat R-HSA-167242	0.602062	0.999995	0	0	1.11277	0.564612	GTF2F2
Dopamine Neurotransmitter Release Cycle R-HSA-212676	0.602062	0.999995	0	0	1.11277	0.564612	CPLX1
Glutamate Neurotransmitter Release Cycle R-HSA-210500	0.602062	0.999995	0	0	1.11277	0.564612	CPLX1
IKK Complex Recruitment Mediated By RIP1 R-HSA-937041	0.602062	0.999995	0	0	1.11277	0.564612	BIRC3
Post-chaperonin Tubulin Folding Pathway R-HSA-389977	0.602062	0.999995	0	0	1.11277	0.564612	TUBB2A
Telomere Extension By Telomerase R-HSA-171319	0.602062	0.999995	0	0	1.11277	0.564612	CCNA1
Canonical Retinoid Cycle In Rods (Twilight Vision) R-HSA-2453902	0.602062	0.999995	0	0	1.11277	0.564612	TTR
Triglyceride Catabolism R-HSA-163560	0.602062	0.999995	0	0	1.11277	0.564612	MGLL
Amyloid Fiber Formation R-HSA-977225	0.604235	0.999995	0	0	0.966096	0.486711	TTR;SIAH2;PRL
Signaling By Non-Receptor Tyrosine Kinases R-HSA-9006927	0.610854	0.999995	0	0	0.979055	0.482573	NRG2;HIF1A
Signaling By PDGF R-HSA-186797	0.610854	0.999995	0	0	0.979055	0.482573	PLAT;THBS1
Toll-like Receptor Cascades R-HSA-168898	0.614967	0.999995	0	0	0.940999	0.457501	DUSP4;PPP2R1B;RIPK2;NFKB1;NFKB2;BIRC3
Cytosolic tRNA Aminoacylation R-HSA-379716	0.617699	0.999995	0	0	1.06433	0.512745	PPA1
Estrogen-dependent Nuclear Events Downstream Of ESR-membrane Signaling R-HSA-9634638	0.617699	0.999995	0	0	1.06433	0.512745	TGFA
Growth Hormone Receptor Signaling R-HSA-982772	0.617699	0.999995	0	0	1.06433	0.512745	PRL
Impaired BRCA2 Binding To PALB2 R-HSA-9709603	0.617699	0.999995	0	0	1.06433	0.512745	WRN
Incretin Synthesis, Secretion, And Inactivation R-HSA-400508	0.617699	0.999995	0	0	1.06433	0.512745	DPP4
Other Interleukin Signaling R-HSA-449836	0.617699	0.999995	0	0	1.06433	0.512745	IL32
RUNX2 Regulates Osteoblast Differentiation R-HSA-8940973	0.617699	0.999995	0	0	1.06433	0.512745	SP7
Sema4D In Semaphorin Signaling R-HSA-400685	0.617699	0.999995	0	0	1.06433	0.512745	RND1
Signaling By EGFR In Cancer R-HSA-1643713	0.617699	0.999995	0	0	1.06433	0.512745	TGFA
Signaling By ERBB2 KD Mutants R-HSA-9664565	0.617699	0.999995	0	0	1.06433	0.512745	NRG2
Synthesis Of Very Long-Chain Fatty acyl-CoAs R-HSA-75876	0.617699	0.999995	0	0	1.06433	0.512745	ELOVL7
Thromboxane Signaling Thru TP Receptor R-HSA-428930	0.617699	0.999995	0	0	1.06433	0.512745	GNA13
Nuclear Receptor Transcription Pathway R-HSA-383280	0.621262	0.999995	0	0	0.959808	0.456871	NR4A3;NR2E1
Sensory Processing Of Sound By Outer Hair Cells Of Cochlea R-HSA-9662361	0.621262	0.999995	0	0	0.959808	0.456871	CHRNA9;PLS1
Factors Involved In Megakaryocyte Development And Platelet Production R-HSA-983231	0.621785	0.999995	0	0	0.933842	0.443725	EHD1;KIF3A;IRF1;HBE1;KIF20A
Signaling By B Cell Receptor (BCR) R-HSA-983705	0.624184	0.999995	0	0	0.932138	0.439326	REL;RASGRP1;NFKB1;MALT1
PI Metabolism R-HSA-1483255	0.629513	0.999995	0	0	0.929263	0.43007	PI4K2B;PLEKHA5;PIK3R3
RHOJ GTPase Cycle R-HSA-9013409	0.631454	0.999995	0	0	0.941301	0.432745	VANGL1;ARHGAP21
Basigin Interactions R-HSA-210991	0.632722	0.999995	0	0	1.01993	0.466846	SLC7A11
Deadenylation Of mRNA R-HSA-429947	0.632722	0.999995	0	0	1.01993	0.466846	PABPC1
Defective HDR Thru Homologous Recombination (HRR) Due To BRCA1 Loss-Of-Function R-HSA-9701192	0.632722	0.999995	0	0	1.01993	0.466846	WRN
Fertilization R-HSA-1187000	0.632722	0.999995	0	0	1.01993	0.466846	ADAM2
NOTCH3 Intracellular Domain Regulates Transcription R-HSA-9013508	0.632722	0.999995	0	0	1.01993	0.466846	MAML1
Signaling By ERBB2 In Cancer R-HSA-1227990	0.632722	0.999995	0	0	1.01993	0.466846	NRG2
TRP Channels R-HSA-3295583	0.632722	0.999995	0	0	1.01993	0.466846	MCOLN2
ECM Proteoglycans R-HSA-3000178	0.64143	0.999995	0	0	0.923492	0.410081	LAMA5;LMNB2
Cholesterol Biosynthesis R-HSA-191273	0.647156	0.999995	0	0	0.979082	0.426065	HMGCS1
FGFR2 Alternative Splicing R-HSA-6803529	0.647156	0.999995	0	0	0.979082	0.426065	GTF2F2
Formation Of Tubulin Folding Intermediates By CCT/TriC R-HSA-389960	0.647156	0.999995	0	0	0.979082	0.426065	TUBB2A
Metal Ion SLC Transporters R-HSA-425410	0.647156	0.999995	0	0	0.979082	0.426065	CP
RNA Polymerase III Transcription Initiation From Type 2 Promoter R-HSA-76066	0.647156	0.999995	0	0	0.979082	0.426065	POLR3E
MAPK1/MAPK3 Signaling R-HSA-5684996	0.651083	0.999995	0	0	0.915694	0.392941	DUSP4;DUSP5;IL6;PPP2R1B;IL2RA;TGFA;BRAF;NRG2;CSF2RA;RASGRP1
Muscle Contraction R-HSA-397014	0.653259	0.999995	0	0	0.905741	0.385647	TTR;FXYD2;CACNA2D2;ENTHD1;CLIC2;SCN4B;SCN1B
Clathrin-mediated Endocytosis R-HSA-8856828	0.659484	0.999995	0	0	0.892663	0.371614	TRIP10;TGFA;TARP;TOR1B;IL7R
NRAGE Signals Death Thru JNK R-HSA-193648	0.660742	0.999995	0	0	0.889818	0.368734	GNA13;ECT2
Neurexins And Neuroligins R-HSA-6794361	0.660742	0.999995	0	0	0.889818	0.368734	SIPA1L1;BEGAIN
Signaling By ERBB4 R-HSA-1236394	0.660742	0.999995	0	0	0.889818	0.368734	NRG2;GABRG2
Translation Initiation Complex Formation R-HSA-72649	0.660742	0.999995	0	0	0.889818	0.368734	RPS27L;PABPC1
ATF4 Activates Genes In Response To Endoplasmic Reticulum Stress R-HSA-380994	0.661023	0.999995	0	0	0.941376	0.389698	CXCL8
Acyl Chain Remodelling Of PC R-HSA-1482788	0.661023	0.999995	0	0	0.941376	0.389698	LPCAT1
G0 And Early G1 R-HSA-1538133	0.661023	0.999995	0	0	0.941376	0.389698	CCNA1
Integrin Signaling R-HSA-354192	0.661023	0.999995	0	0	0.941376	0.389698	RASGRP1
RNA Pol II CTD Phosphorylation And Interaction With CE R-HSA-77075	0.661023	0.999995	0	0	0.941376	0.389698	GTF2F2
RNA Polymerase III Transcription Initiation From Type 1 Promoter R-HSA-76061	0.661023	0.999995	0	0	0.941376	0.389698	POLR3E
RNA Polymerase III Transcription Initiation From Type 3 Promoter R-HSA-76071	0.661023	0.999995	0	0	0.941376	0.389698	POLR3E
Resolution Of D-loop Structures Thru Synthesis-Dependent Strand Annealing (SDSA) R-HSA-5693554	0.661023	0.999995	0	0	0.941376	0.389698	WRN
Synthesis Of PC R-HSA-1483191	0.661023	0.999995	0	0	0.941376	0.389698	LPCAT1
Signaling By Receptor Tyrosine Kinases R-HSA-9006934	0.66759	0.999995	0	0	0.919918	0.371722	DUSP4;CD274;LAMA5;NRP2;PIK3R3;TGFA;BRAF;PLAT;NRG2;HIF1A;GTF2F2;THBS1;GABRG2;LMNB2;VEGFA;ADORA2A;PPP2R1B;ID2
mRNA Activation Upon Binding Of Cap-Binding Complex And eIFs, Subsequent Binding To 43S R-HSA-72662	0.67008	0.999995	0	0	0.873883	0.349866	RPS27L;PABPC1
TCR Signaling R-HSA-202403	0.672464	0.999995	0	0	0.87356	0.346635	RIPK2;TARP;NFKB1;MALT1
Adrenaline,noradrenaline Inhibits Insulin Secretion R-HSA-400042	0.674346	0.999995	0	0	0.906463	0.357157	CACNA2D2
Molecules Associated With Elastic Fibres R-HSA-2129379	0.674346	0.999995	0	0	0.906463	0.357157	ITGB8
Notch-HLH Transcription Pathway R-HSA-350054	0.674346	0.999995	0	0	0.906463	0.357157	MAML1
Prefoldin Mediated Transfer Of Substrate To CCT/TriC R-HSA-389957	0.674346	0.999995	0	0	0.906463	0.357157	TUBB2A
TRAF6 Mediated IRF7 Activation R-HSA-933541	0.674346	0.999995	0	0	0.906463	0.357157	IFIH1
Protein-protein Interactions At Synapses R-HSA-6794362	0.676646	0.999995	0	0	0.863397	0.337248	SIPA1L1;BEGAIN;LRRC4B
GABA Receptor Activation R-HSA-977443	0.679209	0.999995	0	0	0.858506	0.332093	GABRR2;GABRG2
Peptide Hormone Metabolism R-HSA-2980736	0.684055	0.999995	0	0	0.853313	0.324017	DPP4;CHGA;INHBA
Dectin-2 Family R-HSA-5621480	0.687146	0.999995	0	0	0.874043	0.327949	CLEC4E
Disassembly Of Destruction Complex And Recruitment Of AXIN To Membrane R-HSA-4641262	0.687146	0.999995	0	0	0.874043	0.327949	PPP2R1B
Downregulation Of ERBB2 Signaling R-HSA-8863795	0.687146	0.999995	0	0	0.874043	0.327949	NRG2
EGR2 And SOX10-mediated Initiation Of Schwann Cell Myelination R-HSA-9619665	0.687146	0.999995	0	0	0.874043	0.327949	GJB1
G1/S-Specific Transcription R-HSA-69205	0.687146	0.999995	0	0	0.874043	0.327949	CCNA1
Myogenesis R-HSA-525793	0.687146	0.999995	0	0	0.874043	0.327949	MEF2B
Negative Regulation Of FGFR3 Signaling R-HSA-5654732	0.687146	0.999995	0	0	0.874043	0.327949	BRAF
Regulation Of Necroptotic Cell Death R-HSA-5675482	0.687146	0.999995	0	0	0.874043	0.327949	BIRC3
mRNA Capping R-HSA-72086	0.687146	0.999995	0	0	0.874043	0.327949	GTF2F2
Viral mRNA Translation R-HSA-192823	0.691337	0.999995	0	0	0.843461	0.311345	XK;RPL10L;RPS27L
Dectin-1 Mediated Noncanonical NF-kB Signaling R-HSA-5607761	0.696848	0.999995	0	0	0.829318	0.29954	CCL17;NFKB2
Glycosaminoglycan Metabolism R-HSA-1630316	0.698055	0.999995	0	0	0.84326	0.303116	CHST7;B3GNT3;CHST2;B4GALT5
Activation Of BH3-only Proteins R-HSA-114452	0.699443	0.999995	0	0	0.84386	0.301655	PMAIP1
Tight Junction Interactions R-HSA-420029	0.699443	0.999995	0	0	0.84386	0.301655	CLDN12
Transcriptional Regulation Of Pluripotent Stem Cells R-HSA-452723	0.699443	0.999995	0	0	0.84386	0.301655	ZIC3
Translation Of Structural Proteins R-HSA-9683701	0.699443	0.999995	0	0	0.84386	0.301655	PARP14
Regulation Of Actin Dynamics For Phagocytic Cup Formation R-HSA-2029482	0.705362	0.999995	0	0	0.815453	0.284629	FCGR2A;TARP
Nonsense Mediated Decay (NMD) Independent Of Exon Junction Complex (EJC) R-HSA-975956	0.705519	0.999995	0	0	0.82442	0.287575	RPL10L;RPS27L;PABPC1
Activated NOTCH1 Transmits Signal To Nucleus R-HSA-2122948	0.711258	0.999995	0	0	0.815689	0.277922	DNER
EGFR Downregulation R-HSA-182971	0.711258	0.999995	0	0	0.815689	0.277922	TGFA
Glutamate Binding, Activation Of AMPA Receptors And Synaptic Plasticity R-HSA-399721	0.711258	0.999995	0	0	0.815689	0.277922	LGALS12
Glyoxylate Metabolism And Glycine Degradation R-HSA-389661	0.711258	0.999995	0	0	0.815689	0.277922	GLDC
Negative Regulation Of FGFR4 Signaling R-HSA-5654733	0.711258	0.999995	0	0	0.815689	0.277922	BRAF
Pausing And Recovery Of Tat-mediated HIV Elongation R-HSA-167238	0.711258	0.999995	0	0	0.815689	0.277922	GTF2F2
RIPK1-mediated Regulated Necrosis R-HSA-5213460	0.711258	0.999995	0	0	0.815689	0.277922	BIRC3
RUNX2 Regulates Bone Development R-HSA-8941326	0.711258	0.999995	0	0	0.815689	0.277922	SP7
Sealing Of Nuclear Envelope (NE) By ESCRT-III R-HSA-9668328	0.711258	0.999995	0	0	0.815689	0.277922	TUBB2A
Signaling By MET R-HSA-6806834	0.713676	0.999995	0	0	0.802043	0.270551	LAMA5;LMNB2
Intra-Golgi And Retrograde Golgi-to-ER Traffic R-HSA-6811442	0.718807	0.999995	0	0	0.837997	0.276676	RAB30;KIF3A;COG3;RAB9A;KIF20A;RAB6A
Semaphorin Interactions R-HSA-373755	0.721792	0.999995	0	0	0.789066	0.25725	SEMA4A;RND1
Metabolism Of Steroids R-HSA-8957322	0.72203	0.999995	0	0	0.82584	0.268967	CHGA;CYP27B1;STARD4;CYP24A1;HMGCS1
Cargo Concentration In ER R-HSA-5694530	0.722608	0.999995	0	0	0.789335	0.256446	TGFA
GPVI-mediated Activation Cascade R-HSA-114604	0.722608	0.999995	0	0	0.789335	0.256446	PIK3R3
Generation Of Second Messenger Molecules R-HSA-202433	0.722608	0.999995	0	0	0.789335	0.256446	TARP
Gluconeogenesis R-HSA-70263	0.722608	0.999995	0	0	0.789335	0.256446	ENO3
Inactivation, Recovery And Regulation Of Phototransduction Cascade R-HSA-2514859	0.722608	0.999995	0	0	0.789335	0.256446	CAMKMT
Nuclear Signaling By ERBB4 R-HSA-1251985	0.722608	0.999995	0	0	0.789335	0.256446	NRG2
PERK Regulates Gene Expression R-HSA-381042	0.722608	0.999995	0	0	0.789335	0.256446	CXCL8
Signaling By NOTCH2 R-HSA-1980145	0.722608	0.999995	0	0	0.789335	0.256446	MAML1
Termination Of Translesion DNA Synthesis R-HSA-5656169	0.722608	0.999995	0	0	0.789335	0.256446	ISG15
Thrombin Signaling Thru Proteinase Activated Receptors (PARs) R-HSA-456926	0.722608	0.999995	0	0	0.789335	0.256446	GNA13
Metabolism Of Nucleotides R-HSA-15869	0.725849	0.999995	0	0	0.797412	0.255501	AMPD3;DCK;UPB1
Cooperation Of Prefoldin And TriC/CCT In Actin And Tubulin Folding R-HSA-389958	0.733513	0.999995	0	0	0.764629	0.236966	TUBB2A
FGFR2 Mutant Receptor Activation R-HSA-1839126	0.733513	0.999995	0	0	0.764629	0.236966	GTF2F2
Formation Of Early Elongation Complex R-HSA-113418	0.733513	0.999995	0	0	0.764629	0.236966	GTF2F2
HIV Elongation Arrest And Recovery R-HSA-167287	0.733513	0.999995	0	0	0.764629	0.236966	GTF2F2
Negative Regulation Of FGFR1 Signaling R-HSA-5654726	0.733513	0.999995	0	0	0.764629	0.236966	BRAF
Plasma Lipoprotein Remodeling R-HSA-8963899	0.733513	0.999995	0	0	0.764629	0.236966	APOF
Resolution Of D-loop Structures Thru Holliday Junction Intermediates R-HSA-5693568	0.733513	0.999995	0	0	0.764629	0.236966	WRN
Signal Amplification R-HSA-392518	0.733513	0.999995	0	0	0.764629	0.236966	GNA13
Signaling By WNT In Cancer R-HSA-4791275	0.733513	0.999995	0	0	0.764629	0.236966	PPP2R1B
Signaling By High-Kinase Activity BRAF Mutants R-HSA-6802948	0.733513	0.999995	0	0	0.764629	0.236966	BRAF
Signaling To ERKs R-HSA-187687	0.733513	0.999995	0	0	0.764629	0.236966	BRAF
Striated Muscle Contraction R-HSA-390522	0.733513	0.999995	0	0	0.764629	0.236966	TTR
Telomere C-strand (Lagging Strand) Synthesis R-HSA-174417	0.733513	0.999995	0	0	0.764629	0.236966	WRN
Phototransduction Cascade R-HSA-2514856	0.733513	0.999995	0	0	0.764629	0.236966	CAMKMT
Potential Therapeutics For SARS R-HSA-9679191	0.738782	0.999995	0	0	0.780364	0.236257	FXYD2;S1PR1;VEGFA
RAF/MAP Kinase Cascade R-HSA-5673001	0.741064	0.999995	0	0	0.838991	0.251419	DUSP4;DUSP5;PPP2R1B;IL2RA;TGFA;BRAF;NRG2;CSF2RA;RASGRP1
Influenza Infection R-HSA-168255	0.742621	0.999995	0	0	0.803939	0.239228	XK;RPL10L;RPS27L;ISG15;GTF2F2
COPI-independent Golgi-to-ER Retrograde Traffic R-HSA-6811436	0.74399	0.999995	0	0	0.741419	0.219258	RAB6A
Negative Regulation Of FGFR2 Signaling R-HSA-5654727	0.74399	0.999995	0	0	0.741419	0.219258	BRAF
Resolution Of D-Loop Structures R-HSA-5693537	0.74399	0.999995	0	0	0.741419	0.219258	WRN
Sensory Processing Of Sound By Inner Hair Cells Of Cochlea R-HSA-9662360	0.744981	0.999995	0	0	0.75253	0.221542	CACNA2D2;PLS1
Innate Immune System R-HSA-168249	0.747142	0.999995	0	0	0.902914	0.263199	SERPINB10;ORM1;PGLYRP2;C1S;TNFAIP6;FRMPD3;LPCAT1;TNFAIP3;CXCL1;TARP;RASGRP1;MALT1;HERC5;IFIH1;TTR;PPP2R1B;DHX58;ENPP4;RAB6A;CCL17;CD55;DUSP4;CHGA;RIPK2;ISG15;AMPD3;RHOF;NFKB1;NFKB2;FCGR2A;AIM2;IL1B;POLR3E;SERPING1;CLEC4E;CFB;BIRC3
RHO GTPase Cycle R-HSA-9012999	0.751009	0.999995	0	0	0.859201	0.246021	IL32;PIK3R3;RHOF;RND1;VANGL1;GNA13;ARHGAP21;BASP1;EPSTI1;TRIP10;DSG2;CKB;WHAMM;RHOV;ECT2
Gene And Protein Expression By JAK-STAT Signaling After Interleukin-12 Stimulation R-HSA-8950505	0.754056	0.999995	0	0	0.719575	0.203128	STAT4
Impaired BRCA2 Binding To RAD51 R-HSA-9709570	0.754056	0.999995	0	0	0.719575	0.203128	WRN
Nucleotide Catabolism R-HSA-8956319	0.754056	0.999995	0	0	0.719575	0.203128	UPB1
RNA Polymerase III Transcription Initiation R-HSA-76046	0.754056	0.999995	0	0	0.719575	0.203128	POLR3E
Biological Oxidations R-HSA-211859	0.756614	0.999995	0	0	0.810366	0.226012	CYP27B1;GLYATL2;CYP24A1;GSTA4;ALDH1B1;ACSM1;CYP4F8
Diseases Associated With O-glycosylation Of Proteins R-HSA-3906995	0.759504	0.999995	0	0	0.72999	0.200813	ADAMTS18;THBS1
Glycolysis R-HSA-70171	0.759504	0.999995	0	0	0.72999	0.200813	PPP2R1B;ENO3
Glutathione Conjugation R-HSA-156590	0.763726	0.999995	0	0	0.69898	0.188408	GSTA4
Mitochondrial Fatty Acid Beta-Oxidation R-HSA-77289	0.763726	0.999995	0	0	0.69898	0.188408	ACOT9
RHOH GTPase Cycle R-HSA-9013407	0.763726	0.999995	0	0	0.69898	0.188408	VANGL1
Fatty acyl-CoA Biosynthesis R-HSA-75105	0.773016	0.999995	0	0	0.679528	0.174948	ELOVL7
HDR Thru Single Strand Annealing (SSA) R-HSA-5685938	0.773016	0.999995	0	0	0.679528	0.174948	WRN
MAP2K And MAPK Activation R-HSA-5674135	0.773016	0.999995	0	0	0.679528	0.174948	BRAF
NCAM1 Interactions R-HSA-419037	0.773016	0.999995	0	0	0.679528	0.174948	ENTHD1
Triglyceride Metabolism R-HSA-8979227	0.773016	0.999995	0	0	0.679528	0.174948	MGLL
Transport To Golgi And Subsequent Modification R-HSA-948021	0.775912	0.999995	0	0	0.768263	0.194921	CHGA;COG3;TGFA;CD55;B4GALT5
Cell Surface Interactions At Vascular Wall R-HSA-202733	0.776162	0.999995	0	0	0.751896	0.190526	FCAMR;GYPC;PSG7;SLC7A11
Signaling By FGFR2 R-HSA-5654738	0.779943	0.999995	0	0	0.698595	0.173625	BRAF;GTF2F2
Cellular Senescence R-HSA-2559583	0.780387	0.999995	0	0	0.763421	0.189302	CCNA1;IL1A;IL6;CXCL8;NFKB1
Apoptotic Cleavage Of Cellular Proteins R-HSA-111465	0.781942	0.999995	0	0	0.661128	0.162621	DSG2
Signaling By RAF1 Mutants R-HSA-9656223	0.781942	0.999995	0	0	0.661128	0.162621	BRAF
Cellular Response To Hypoxia R-HSA-1234174	0.78641	0.999995	0	0	0.68872	0.165483	HIF1A;VEGFA
Extra-nuclear Estrogen Signaling R-HSA-9009391	0.78641	0.999995	0	0	0.68872	0.165483	PIK3R3;TGFA
RHOC GTPase Cycle R-HSA-9013106	0.78641	0.999995	0	0	0.68872	0.165483	VANGL1;ARHGAP21
Elastic Fibre Formation R-HSA-1566948	0.790517	0.999995	0	0	0.643696	0.151313	ITGB8
NGF-stimulated Transcription R-HSA-9031628	0.790517	0.999995	0	0	0.643696	0.151313	ID2
RHOU GTPase Cycle R-HSA-9013420	0.790517	0.999995	0	0	0.643696	0.151313	VANGL1
Signaling By FGFR3 R-HSA-5654741	0.790517	0.999995	0	0	0.643696	0.151313	BRAF
Synthesis Of PA R-HSA-1483166	0.790517	0.999995	0	0	0.643696	0.151313	LPCAT1
Translesion Synthesis By Y Family DNA Polymerases Bypasses Lesions On DNA Template R-HSA-110313	0.790517	0.999995	0	0	0.643696	0.151313	ISG15
Influenza Viral RNA Transcription And Replication R-HSA-168273	0.790644	0.999995	0	0	0.73482	0.172615	XK;RPL10L;RPS27L;GTF2F2
Cell Death Signaling Via NRAGE, NRIF And NADE R-HSA-204998	0.792709	0.999995	0	0	0.679119	0.157758	GNA13;ECT2
RNA Polymerase II Transcribes snRNA Genes R-HSA-6807505	0.792709	0.999995	0	0	0.679119	0.157758	NABP1;GTF2F2
Adaptive Immune System R-HSA-1280218	0.793643	0.999995	0	0	0.859863	0.198733	CD274;IFITM1;RNF14;CD80;RNF19B;PIK3R3;TARP;RASGRP1;MALT1;ICAM1;HERC5;PPP2R1B;KIF3A;TRIM69;SLAMF7;RIPK2;SIAH2;BTN3A3;BTN3A2;NFKB1;RNF144B;REL;KIF20A;ASB2;CLEC2D
Phase II - Conjugation Of Compounds R-HSA-156580	0.796296	0.999995	0	0	0.70496	0.160578	GLYATL2;GSTA4;ACSM1
Amine Ligand-Binding Receptors R-HSA-375280	0.798755	0.999995	0	0	0.627159	0.140923	HTR1B
Presynaptic Phase Of Homologous DNA Pairing And Strand Exchange R-HSA-5693616	0.798755	0.999995	0	0	0.627159	0.140923	WRN
RET Signaling R-HSA-8853659	0.798755	0.999995	0	0	0.627159	0.140923	PIK3R3
RNA Polymerase III Abortive And Retractive Initiation R-HSA-749476	0.798755	0.999995	0	0	0.627159	0.140923	POLR3E
Signaling By FGFR4 R-HSA-5654743	0.798755	0.999995	0	0	0.627159	0.140923	BRAF
L13a-mediated Translational Silencing Of Ceruloplasmin Expression R-HSA-156827	0.801421	0.999995	0	0	0.69821	0.154562	RPL10L;RPS27L;PABPC1
MAPK Family Signaling Cascades R-HSA-5683057	0.804629	0.999995	0	0	0.792082	0.172178	DUSP4;DUSP5;IL6;PPP2R1B;IL2RA;TGFA;BRAF;NRG2;CSF2RA;RASGRP1
Binding And Uptake Of Ligands By Scavenger Receptors R-HSA-2173782	0.80667	0.999995	0	0	0.611448	0.131364	SCARA5
Defective Homologous Recombination Repair (HRR) Due To BRCA2 Loss Of Function R-HSA-9701190	0.80667	0.999995	0	0	0.611448	0.131364	WRN
Intraflagellar Transport R-HSA-5620924	0.80667	0.999995	0	0	0.611448	0.131364	KIF3A
Paradoxical Activation Of RAF Signaling By Kinase Inactive BRAF R-HSA-6802955	0.80667	0.999995	0	0	0.611448	0.131364	BRAF
Activation Of Gene Expression By SREBF (SREBP) R-HSA-2426168	0.814273	0.999995	0	0	0.596503	0.122557	HMGCS1
Deactivation Of Beta-Catenin Transactivating Complex R-HSA-3769402	0.814273	0.999995	0	0	0.596503	0.122557	BCL9L
Formation Of Incision Complex In GG-NER R-HSA-5696395	0.814273	0.999995	0	0	0.596503	0.122557	USP45
Gamma Carboxylation, Hypusine Formation And Arylsulfatase Activation R-HSA-163841	0.814273	0.999995	0	0	0.596503	0.122557	DPH3
NS1 Mediated Effects On Host Pathways R-HSA-168276	0.814273	0.999995	0	0	0.596503	0.122557	ISG15
PRC2 Methylates Histones And DNA R-HSA-212300	0.814273	0.999995	0	0	0.596503	0.122557	AEBP2
Signaling By FGFR2 In Disease R-HSA-5655253	0.814273	0.999995	0	0	0.596503	0.122557	GTF2F2
Signaling By SCF-KIT R-HSA-1433557	0.814273	0.999995	0	0	0.596503	0.122557	PIK3R3
tRNA Aminoacylation R-HSA-379724	0.814273	0.999995	0	0	0.596503	0.122557	PPA1
COPI-dependent Golgi-to-ER Retrograde Traffic R-HSA-6811434	0.816291	0.999995	0	0	0.643241	0.130568	KIF3A;KIF20A
G Alpha (12/13) Signaling Events R-HSA-416482	0.816291	0.999995	0	0	0.643241	0.130568	GNA13;ECT2
Golgi-to-ER Retrograde Transport R-HSA-8856688	0.820849	0.999995	0	0	0.672447	0.132752	KIF3A;KIF20A;RAB6A
Nonsense Mediated Decay (NMD) Enhanced By Exon Junction Complex (EJC) R-HSA-975957	0.820849	0.999995	0	0	0.672447	0.132752	RPL10L;RPS27L;PABPC1
Ion Channel Transport R-HSA-983712	0.821407	0.999995	0	0	0.718137	0.141284	TTYH2;FXYD2;CLIC2;MCOLN2;CLCA4
Formation Of HIV-1 Elongation Complex Containing HIV-1 Tat R-HSA-167200	0.821578	0.999995	0	0	0.58227	0.114432	GTF2F2
Homologous DNA Pairing And Strand Exchange R-HSA-5693579	0.821578	0.999995	0	0	0.58227	0.114432	WRN
RND2 GTPase Cycle R-HSA-9696270	0.821578	0.999995	0	0	0.58227	0.114432	VANGL1
Retinoid Metabolism And Transport R-HSA-975634	0.821578	0.999995	0	0	0.58227	0.114432	TTR
Smooth Muscle Contraction R-HSA-445355	0.821578	0.999995	0	0	0.58227	0.114432	ENTHD1
COPI-mediated Anterograde Transport R-HSA-6807878	0.827159	0.999995	0	0	0.626682	0.118919	COG3;CD55
Processing Of DNA Double-Strand Break Ends R-HSA-5693607	0.827159	0.999995	0	0	0.626682	0.118919	CCNA1;WRN
Aspirin ADME R-HSA-9749641	0.828596	0.999995	0	0	0.5687	0.106928	GLYATL2
Sphingolipid De Novo Biosynthesis R-HSA-1660661	0.828596	0.999995	0	0	0.5687	0.106928	SGPP2
TGF-beta Receptor Signaling Activates SMADs R-HSA-2173789	0.828596	0.999995	0	0	0.5687	0.106928	ITGB8
TP53 Regulates Transcription Of Cell Death Genes R-HSA-5633008	0.828596	0.999995	0	0	0.5687	0.106928	PMAIP1
Keratinization R-HSA-6805567	0.830159	0.999995	0	0	0.724958	0.134943	KRT82;KRTAP11-1;KRT4;KRTAP4-8;DSG2;KRT84
Programmed Cell Death R-HSA-5357801	0.830159	0.999995	0	0	0.724958	0.134943	IL1A;IL1B;IRF1;PMAIP1;DSG2;BIRC3
RAC1 GTPase Cycle R-HSA-9013149	0.832437	0.999995	0	0	0.705573	0.1294	VANGL1;GNA13;ARHGAP21;PIK3R3;ECT2
Formation Of HIV Elongation Complex In Absence Of HIV Tat R-HSA-167152	0.835339	0.999995	0	0	0.555746	0.0999886	GTF2F2
Glycosphingolipid Metabolism R-HSA-1660662	0.835339	0.999995	0	0	0.555746	0.0999886	UGCG
SUMOylation Of DNA Replication Proteins R-HSA-4615885	0.835339	0.999995	0	0	0.555746	0.0999886	INCENP
Cap-dependent Translation Initiation R-HSA-72737	0.838634	0.999995	0	0	0.648507	0.114125	RPL10L;RPS27L;PABPC1
CDC42 GTPase Cycle R-HSA-9013148	0.841188	0.999995	0	0	0.673584	0.11649	VANGL1;GNA13;ARHGAP21;ECT2
HIV Transcription Initiation R-HSA-167161	0.841816	0.999995	0	0	0.543367	0.0935643	GTF2F2
Platelet Homeostasis R-HSA-418346	0.842376	0.999995	0	0	0.603377	0.103497	PPP2R1B;KCNMB3
Transcriptional Regulation Of White Adipocyte Differentiation R-HSA-381340	0.847172	0.999995	0	0	0.595988	0.0988454	ADIRF;NFKB1
Cyclin D Associated Events In G1 R-HSA-69231	0.848039	0.999995	0	0	0.531527	0.0876108	PPP2R1B
Metabolism Of Fat-Soluble Vitamins R-HSA-6806667	0.848039	0.999995	0	0	0.531527	0.0876108	TTR
SARS-CoV-2 Modulates Host Translation Machinery R-HSA-9754678	0.848039	0.999995	0	0	0.531527	0.0876108	RPS27L
Viral Messenger RNA Synthesis R-HSA-168325	0.848039	0.999995	0	0	0.531527	0.0876108	GTF2F2
Metabolism Of Amino Acids And Derivatives R-HSA-71291	0.850142	0.999995	0	0	0.75939	0.123288	CHGA;IL4I1;SLC45A2;GLDC;RPL10L;RPS27L;SLC25A21;CKB;SDSL;DUOX2;IDO1
DNA Damage Bypass R-HSA-73893	0.854018	0.999995	0	0	0.520191	0.0820879	ISG15
Peptide Chain Elongation R-HSA-156902	0.856368	0.999995	0	0	0.581737	0.0902011	RPL10L;RPS27L
Signaling By FGFR R-HSA-190236	0.856368	0.999995	0	0	0.581737	0.0902011	BRAF;GTF2F2
Transport Of Bile Salts And Organic Acids, Metal Ions And Amine Compounds R-HSA-425366	0.856368	0.999995	0	0	0.581737	0.0902011	CP;SLC22A11
SARS-CoV-2 Activates/Modulates Innate And Adaptive Immune Responses R-HSA-9705671	0.858703	0.999995	0	0	0.620866	0.0945775	IFIH1;RIPK2;ISG15
Membrane Trafficking R-HSA-199991	0.85925	0.999995	0	0	0.796941	0.120893	COG3;TGFA;TARP;TOR1B;GJB2;RAB30;GJB1;TBC1D4;KIF3A;TRIP10;TBC1D13;RAB9A;DENND5A;KIF20A;RAB6A;IL7R;OPTN;CD55;RAB8B
Signaling By EGFR R-HSA-177929	0.859761	0.999995	0	0	0.509327	0.0769596	TGFA
Signaling By ERBB2 R-HSA-1227986	0.859761	0.999995	0	0	0.509327	0.0769596	NRG2
Signaling By FGFR1 R-HSA-5654736	0.859761	0.999995	0	0	0.509327	0.0769596	BRAF
Signaling By NOTCH3 R-HSA-9012852	0.859761	0.999995	0	0	0.509327	0.0769596	MAML1
TP53 Regulates Transcription Of Cell Cycle Genes R-HSA-6791312	0.859761	0.999995	0	0	0.509327	0.0769596	CCNA1
mRNA Splicing - Minor Pathway R-HSA-72165	0.859761	0.999995	0	0	0.509327	0.0769596	GTF2F2
Deubiquitination R-HSA-5688426	0.860561	0.999995	0	0	0.719733	0.108083	IFIH1;CCNA1;TNIP1;RIPK2;SIAH2;TNFAIP3;HIF1A;BIRC3
Fcgamma Receptor (FCGR) Dependent Phagocytosis R-HSA-2029480	0.860774	0.999995	0	0	0.574863	0.0861851	FCGR2A;TARP
Opioid Signaling R-HSA-111885	0.865056	0.999995	0	0	0.568149	0.0823592	PPP2R1B;PDE4B
Aquaporin-mediated Transport R-HSA-445717	0.865279	0.999995	0	0	0.498907	0.0721934	AQP10
Chondroitin Sulfate/Dermatan Sulfate Metabolism R-HSA-1793185	0.865279	0.999995	0	0	0.498907	0.0721934	CHST7
Formation Of Ternary Complex, And Subsequently, 43S Complex R-HSA-72695	0.865279	0.999995	0	0	0.498907	0.0721934	RPS27L
Neurotransmitter Release Cycle R-HSA-112310	0.865279	0.999995	0	0	0.498907	0.0721934	CPLX1
Regulation Of Ornithine Decarboxylase (ODC) R-HSA-350562	0.865279	0.999995	0	0	0.498907	0.0721934	SLC25A21
Antimicrobial Peptides R-HSA-6803157	0.869217	0.999995	0	0	0.561589	0.0787135	CHGA;PGLYRP2
Glucose Metabolism R-HSA-70326	0.869217	0.999995	0	0	0.561589	0.0787135	PPP2R1B;ENO3
Sphingolipid Metabolism R-HSA-428157	0.869217	0.999995	0	0	0.561589	0.0787135	UGCG;SGPP2
Diseases Of DNA Repair R-HSA-9675135	0.87058	0.999995	0	0	0.488903	0.0677598	WRN
Eukaryotic Translation Elongation R-HSA-156842	0.87326	0.999995	0	0	0.555178	0.0752388	RPL10L;RPS27L
Eukaryotic Translation Termination R-HSA-72764	0.87326	0.999995	0	0	0.555178	0.0752388	RPL10L;RPS27L
Regulation Of TP53 Activity Thru Phosphorylation R-HSA-6804756	0.87326	0.999995	0	0	0.555178	0.0752388	CCNA1;WRN
Selenocysteine Synthesis R-HSA-2408557	0.87326	0.999995	0	0	0.555178	0.0752388	RPL10L;RPS27L
Vesicle-mediated Transport R-HSA-5653656	0.87544	0.999995	0	0	0.788042	0.104832	SCARA5;COG3;TGFA;TARP;TOR1B;GJB2;RAB30;GJB1;TBC1D4;KIF3A;TRIP10;TBC1D13;RAB9A;DENND5A;KIF20A;RAB6A;IL7R;OPTN;CD55;RAB8B
Apoptotic Execution Phase R-HSA-75153	0.875673	0.999995	0	0	0.479292	0.0636322	DSG2
SARS-CoV-1 Infection R-HSA-9678108	0.875673	0.999995	0	0	0.479292	0.0636322	PARP14
Ion Transport By P-type ATPases R-HSA-936837	0.880565	0.999995	0	0	0.47005	0.0597863	FXYD2
Class B/2 (Secretin Family Receptors) R-HSA-373080	0.881002	0.999995	0	0	0.542784	0.0687681	CALCRL;CD55
Telomere Maintenance R-HSA-157579	0.881002	0.999995	0	0	0.542784	0.0687681	CCNA1;WRN
Neutrophil Degranulation R-HSA-6798695	0.882997	0.999995	0	0	0.750367	0.0933711	SERPINB10;ORM1;FRMPD3;TNFAIP6;LPCAT1;CXCL1;AMPD3;RHOF;NFKB1;TTR;FCGR2A;ENPP4;RAB6A;CD55
Unattached Kinetochores Signal Amplification Via A MAD2 Inhibitory Signal R-HSA-141444	0.884707	0.999995	0	0	0.536791	0.0657561	PPP2R1B;INCENP
AUF1 (hnRNP D0) Binds And Destabilizes mRNA R-HSA-450408	0.885265	0.999995	0	0	0.461157	0.0562002	PABPC1
Fc Epsilon Receptor (FCERI) Signaling R-HSA-2454202	0.889362	0.999995	0	0	0.576595	0.0676066	RASGRP1;NFKB1;MALT1
Protein Localization R-HSA-9609507	0.889569	0.999995	0	0	0.609955	0.0713758	PECR;KRTAP11-1;COX17;ACOT4
Degradation Of DVL R-HSA-4641258	0.889781	0.999995	0	0	0.452594	0.0528539	HECW1
Intrinsic Pathway For Apoptosis R-HSA-109606	0.889781	0.999995	0	0	0.452594	0.0528539	PMAIP1
Regulation Of Cholesterol Biosynthesis By SREBP (SREBF) R-HSA-1655829	0.889781	0.999995	0	0	0.452594	0.0528539	HMGCS1
Signaling By ALK Fusions And Activated Point Mutants R-HSA-9725370	0.889781	0.999995	0	0	0.452594	0.0528539	BCL2A1
Deadenylation-dependent mRNA Decay R-HSA-429914	0.894119	0.999995	0	0	0.444341	0.0497292	PABPC1
Regulation Of Expression Of SLITs And ROBOs R-HSA-9010553	0.897532	0.999995	0	0	0.598635	0.0647162	RPL10L;RPS27L;PABPC1;ROBO1
ER To Golgi Anterograde Transport R-HSA-199977	0.898174	0.999995	0	0	0.563201	0.0604827	COG3;TGFA;CD55
NCAM Signaling For Neurite Out-Growth R-HSA-375165	0.898286	0.999995	0	0	0.436384	0.0468094	ENTHD1
Ribosomal Scanning And Start Codon Recognition R-HSA-72702	0.898286	0.999995	0	0	0.436384	0.0468094	RPS27L
EML4 And NUDC In Mitotic Spindle Formation R-HSA-9648025	0.898484	0.999995	0	0	0.514082	0.0550308	PPP2R1B;INCENP
Ub-specific Processing Proteases R-HSA-5689880	0.899663	0.999995	0	0	0.622024	0.0657697	IFIH1;CCNA1;SIAH2;HIF1A;BIRC3
Formation Of A Pool Of Free 40S Subunits R-HSA-72689	0.90168	0.999995	0	0	0.508701	0.0526483	RPL10L;RPS27L
Hedgehog Off State R-HSA-5610787	0.90168	0.999995	0	0	0.508701	0.0526483	KIF3A;RPGRIP1L
Response Of EIF2AK4 (GCN2) To Amino Acid Deficiency R-HSA-9633012	0.90168	0.999995	0	0	0.508701	0.0526483	RPL10L;RPS27L
Visual Phototransduction R-HSA-2187338	0.90168	0.999995	0	0	0.508701	0.0526483	TTR;CAMKMT
Constitutive Signaling By NOTCH1 HD+PEST Domain Mutants R-HSA-2894862	0.90229	0.999995	0	0	0.428706	0.0440793	MAML1
Formation Of RNA Pol II Elongation Complex R-HSA-112382	0.90229	0.999995	0	0	0.428706	0.0440793	GTF2F2
Late SARS-CoV-2 Infection Events R-HSA-9772573	0.90229	0.999995	0	0	0.428706	0.0440793	PARP14
Metabolism Of Polyamines R-HSA-351202	0.90229	0.999995	0	0	0.428706	0.0440793	SLC25A21
NIK To Noncanonical NF-kB Signaling R-HSA-5676590	0.90229	0.999995	0	0	0.428706	0.0440793	NFKB2
Signaling By NOTCH R-HSA-157118	0.904219	0.999995	0	0	0.615676	0.0619886	POGLUT1;MAML1;DNER;RAB6A;HIF1A
Iron Uptake And Transport R-HSA-917937	0.906136	0.999995	0	0	0.421292	0.041525	CP
SCF(Skp2)-mediated Degradation Of P27/P21 R-HSA-187577	0.906136	0.999995	0	0	0.421292	0.041525	CCNA1
FCGR3A-mediated Phagocytosis R-HSA-9664422	0.909831	0.999995	0	0	0.41413	0.0391338	TARP
Formation Of beta-catenin:TCF Transactivating Complex R-HSA-201722	0.909831	0.999995	0	0	0.41413	0.0391338	BCL9L
Meiotic Synapsis R-HSA-1221632	0.909831	0.999995	0	0	0.41413	0.0391338	SMC1B
Cell-cell Junction Organization R-HSA-421270	0.913381	0.999995	0	0	0.407207	0.0368939	CLDN12
DNA Damage/Telomere Stress Induced Senescence R-HSA-2559586	0.913381	0.999995	0	0	0.407207	0.0368939	CCNA1
Regulation Of PTEN Gene Transcription R-HSA-8943724	0.913381	0.999995	0	0	0.407207	0.0368939	NR2E1
Signaling By FGFR In Disease R-HSA-1226099	0.913381	0.999995	0	0	0.407207	0.0368939	GTF2F2
Signaling By VEGF R-HSA-194138	0.913548	0.999995	0	0	0.48825	0.0441472	NRP2;VEGFA
SUMOylation R-HSA-2990846	0.914175	0.999995	0	0	0.573774	0.0514865	WRN;RWDD3;INCENP;NFKB2
Phospholipid Metabolism R-HSA-1483257	0.914828	0.999995	0	0	0.600354	0.0534431	PI4K2B;LPCAT1;PLEKHA5;PIK3R3;MGLL
Pre-NOTCH Transcription And Translation R-HSA-1912408	0.916791	0.999995	0	0	0.40051	0.0347947	MAML1
Signaling By BRAF And RAF1 Fusions R-HSA-6802952	0.916791	0.999995	0	0	0.40051	0.0347947	BRAF
TP53 Regulates Transcription Of DNA Repair Genes R-HSA-6796648	0.916791	0.999995	0	0	0.40051	0.0347947	GTF2F2
MHC Class II Antigen Presentation R-HSA-2132295	0.918965	0.999995	0	0	0.478627	0.0404472	KIF3A;KIF20A
Transport Of Inorganic Cations/Anions And Amino Acids/Oligopeptides R-HSA-425393	0.918965	0.999995	0	0	0.478627	0.0404472	SLC16A10;SLC7A11
Synthesis Of Substrates In N-glycan Biosythesis R-HSA-446219	0.920067	0.999995	0	0	0.39403	0.0328262	PMM1
Integration Of Energy Metabolism R-HSA-163685	0.921553	0.999995	0	0	0.473955	0.0387199	PPP2R1B;CACNA2D2
Oxygen-dependent Proline Hydroxylation Of Hypoxia-inducible Factor Alpha R-HSA-1234176	0.923214	0.999995	0	0	0.387755	0.0309794	HIF1A
Resolution Of Sister Chromatid Cohesion R-HSA-2500257	0.924062	0.999995	0	0	0.469373	0.0370692	PPP2R1B;INCENP
Transmission Across Chemical Synapses R-HSA-112315	0.924071	0.999995	0	0	0.608954	0.0480868	GABRR2;LGALS12;CHRNA9;CACNA2D2;CPLX1;GABRG2
Metabolism Of Lipids R-HSA-556833	0.924204	0.999995	0	0	0.7515	0.0592348	CHGA;PI4K2B;ACOT9;PECR;KRTAP11-1;STARD4;HMGCS1;LPCAT1;PLEKHA5;G0S2;PIK3R3;ELOVL7;CYP4F8;PTGS2;ALOX15B;SGPP2;CYP27B1;UGCG;CYP24A1;ACOT4;MGLL;PTGES
Mitochondrial Protein Import R-HSA-1268020	0.926238	0.999995	0	0	0.381676	0.0292458	COX17
p53-Dependent G1 DNA Damage Response R-HSA-69563	0.926238	0.999995	0	0	0.381676	0.0292458	CCNA1
SRP-dependent Cotranslational Protein Targeting To Membrane R-HSA-1799339	0.928856	0.999995	0	0	0.460469	0.0339835	RPL10L;RPS27L
COPII-mediated Vesicle Transport R-HSA-204005	0.929142	0.999995	0	0	0.375785	0.0276178	TGFA
Neurotransmitter Receptors And Postsynaptic Signal Transmission R-HSA-112314	0.93021	0.999995	0	0	0.547756	0.0396277	GABRR2;LGALS12;CHRNA9;GABRG2
Degradation Of Extracellular Matrix R-HSA-1474228	0.931144	0.999995	0	0	0.456142	0.0325418	LAMA5;ADAMTS18
GTP Hydrolysis And Joining Of 60S Ribosomal Subunit R-HSA-72706	0.931144	0.999995	0	0	0.456142	0.0325418	RPL10L;RPS27L
RHOA GTPase Cycle R-HSA-8980692	0.931484	0.999995	0	0	0.508072	0.0360613	VANGL1;ARHGAP21;ECT2
G1/S DNA Damage Checkpoints R-HSA-69615	0.931932	0.999995	0	0	0.370072	0.0260882	CCNA1
HDR Thru Homologous Recombination (HRR) R-HSA-5685942	0.931932	0.999995	0	0	0.370072	0.0260882	WRN
Mitotic Spindle Checkpoint R-HSA-69618	0.933362	0.999995	0	0	0.451894	0.0311634	PPP2R1B;INCENP
Circadian Clock R-HSA-400253	0.937188	0.999995	0	0	0.35915	0.0232985	HIF1A
Orc1 Removal From Chromatin R-HSA-68949	0.937188	0.999995	0	0	0.35915	0.0232985	CCNA1
Transcription Of HIV Genome R-HSA-167172	0.937188	0.999995	0	0	0.35915	0.0232985	GTF2F2
Reproduction R-HSA-1474165	0.939619	0.999995	0	0	0.439612	0.0273796	ADAM2;SMC1B
Neuronal System R-HSA-112316	0.940328	0.999995	0	0	0.6465	0.0397768	GABRR2;SIPA1L1;LGALS12;KCNMB3;CHRNA9;CACNA2D2;CPLX1;GABRG2;LRRC4B;BEGAIN
HDR Thru Homologous Recombination (HRR) Or Single Strand Annealing (SSA) R-HSA-5693567	0.941577	0.999995	0	0	0.435664	0.0262266	CCNA1;WRN
Selenoamino Acid Metabolism R-HSA-2408522	0.941577	0.999995	0	0	0.435664	0.0262266	RPL10L;RPS27L
Extracellular Matrix Organization R-HSA-1474244	0.942027	0.999995	0	0	0.599755	0.0358181	LAMA5;TTR;ADAMTS18;ITGB8;THBS1;LMNB2;ICAM1
Plasma Lipoprotein Assembly, Remodeling, And Clearance R-HSA-174824	0.942038	0.999995	0	0	0.348852	0.0208297	APOF
CDK-mediated Phosphorylation And Removal Of Cdc6 R-HSA-69017	0.944321	0.999995	0	0	0.343921	0.0197028	CCNA1
Cdc20:Phospho-APC/C Mediated Degradation Of Cyclin A R-HSA-174184	0.944321	0.999995	0	0	0.343921	0.0197028	CCNA1
Nervous System Development R-HSA-9675108	0.944773	0.999995	0	0	0.68678	0.0390161	SEMA4A;CNTNAP1;NRP2;SIAH2;RPL10L;RPS27L;PIK3R3;ROBO1;RND1;ABLIM1;GJB1;ENTHD1;PABPC1;SCN4B;SCN1B
PPARA Activates Gene Expression R-HSA-1989781	0.945314	0.999995	0	0	0.427976	0.0240684	HMGCS1;G0S2
APC:Cdc20 Mediated Degradation Of Cell Cycle Proteins Before Cycle Checkpoint Satisfied R-HSA-179419	0.946515	0.999995	0	0	0.339126	0.0186414	CCNA1
Formation Of Cornified Envelope R-HSA-6809371	0.948622	0.999995	0	0	0.334463	0.0176414	DSG2
Regulation Of TP53 Activity R-HSA-5633007	0.948786	0.999995	0	0	0.474831	0.0249628	CCNA1;WRN;PPP2R1B
Chromosome Maintenance R-HSA-73886	0.948824	0.999995	0	0	0.420553	0.0220927	CCNA1;WRN
Regulation Of Lipid Metabolism By PPARalpha R-HSA-400206	0.948824	0.999995	0	0	0.420553	0.0220927	HMGCS1;G0S2
Axon Guidance R-HSA-422475	0.948933	0.999995	0	0	0.672754	0.0352635	SEMA4A;CNTNAP1;NRP2;SIAH2;RPL10L;RPS27L;PIK3R3;ROBO1;RND1;ABLIM1;ENTHD1;PABPC1;SCN4B;SCN1B
Estrogen-dependent Gene Expression R-HSA-9018519	0.950497	0.999995	0	0	0.416937	0.0211682	TGFA;GTF2F2
Homology Directed Repair R-HSA-5693538	0.950497	0.999995	0	0	0.416937	0.0211682	CCNA1;WRN
RHO GTPases Activate Formins R-HSA-5663220	0.950497	0.999995	0	0	0.416937	0.0211682	PPP2R1B;INCENP
APC/C:Cdc20 Mediated Degradation Of Mitotic Proteins R-HSA-176409	0.950646	0.999995	0	0	0.329926	0.0166989	CCNA1
Nuclear Envelope (NE) Reassembly R-HSA-2995410	0.950646	0.999995	0	0	0.329926	0.0166989	TUBB2A
SARS-CoV-2-host Interactions R-HSA-9705683	0.951888	0.999995	0	0	0.507442	0.025021	IFIH1;RIPK2;RPS27L;ISG15
Activation Of APC/C And APC/C:Cdc20 Mediated Degradation Of Mitotic Proteins R-HSA-176814	0.95259	0.999995	0	0	0.32551	0.0158103	CCNA1
SUMOylation Of DNA Damage Response And Repair Proteins R-HSA-3108214	0.95259	0.999995	0	0	0.32551	0.0158103	WRN
PIP3 Activates AKT Signaling R-HSA-1257604	0.95434	0.999995	0	0	0.557174	0.0260394	PPP2R1B;CD80;PIK3R3;TGFA;NR2E1;NRG2
Biosynthesis Of N-glycan Precursor (Dolichol LLO) And Transfer To Protein R-HSA-446193	0.954458	0.999995	0	0	0.32121	0.0149722	PMM1
G2/M DNA Damage Checkpoint R-HSA-69473	0.954458	0.999995	0	0	0.32121	0.0149722	WRN
Regulation Of Insulin Secretion R-HSA-422356	0.954458	0.999995	0	0	0.32121	0.0149722	CACNA2D2
Nuclear Events Mediated By NFE2L2 R-HSA-9759194	0.956252	0.999995	0	0	0.317022	0.0141816	SLC7A11
Oncogenic MAPK Signaling R-HSA-6802957	0.956252	0.999995	0	0	0.317022	0.0141816	BRAF
Antigen Processing: Ubiquitination And Proteasome Degradation R-HSA-983168	0.959479	0.999995	0	0	0.567288	0.0234661	HERC5;RNF144B;RNF14;SIAH2;RNF19B;TRIM69;ASB2
RNA Polymerase II Pre-transcription Events R-HSA-674695	0.959632	0.999995	0	0	0.308964	0.0127311	GTF2F2
Regulation Of APC/C Activators Between G1/S And Early Anaphase R-HSA-176408	0.959632	0.999995	0	0	0.308964	0.0127311	CCNA1
Signaling By NOTCH4 R-HSA-9013694	0.961222	0.999995	0	0	0.305086	0.012066	MAML1
TP53 Regulates Metabolic Genes R-HSA-5628897	0.961222	0.999995	0	0	0.305086	0.012066	DDIT4
Transcriptional Regulation By RUNX1 R-HSA-8878171	0.961306	0.999995	0	0	0.48694	0.0192161	NR4A3;IL2RA;GP1BA;THBS1
Glycerophospholipid Biosynthesis R-HSA-1483206	0.962122	0.999995	0	0	0.390089	0.0150631	LPCAT1;MGLL
Signaling By Rho GTPases, Miro GTPases And RHOBTB3 R-HSA-9716542	0.962622	0.999995	0	0	0.678929	0.0258637	IL32;PIK3R3;RHOF;RND1;VANGL1;GNA13;ARHGAP21;PPP2R1B;INCENP;BASP1;EPSTI1;TRIP10;RAB9A;DSG2;CKB;WHAMM;RHOV;ECT2
Cyclin E Associated Events During G1/S Transition R-HSA-69202	0.962751	0.999995	0	0	0.301304	0.0114378	CCNA1
Global Genome Nucleotide Excision Repair (GG-NER) R-HSA-5696399	0.962751	0.999995	0	0	0.301304	0.0114378	USP45
SUMO E3 Ligases SUMOylate Target Proteins R-HSA-3108232	0.963072	0.999995	0	0	0.44292	0.0166657	WRN;INCENP;NFKB2
G1/S Transition R-HSA-69206	0.96459	0.999995	0	0	0.383906	0.0138407	CCNA1;PPP2R1B
Cyclin A:Cdk2-associated Events At S Phase Entry R-HSA-69656	0.965629	0.999995	0	0	0.294013	0.0102833	CCNA1
Degradation Of Beta-Catenin By Destruction Complex R-HSA-195253	0.965629	0.999995	0	0	0.294013	0.0102833	PPP2R1B
Signaling By ROBO Receptors R-HSA-376176	0.966292	0.999995	0	0	0.474938	0.0162852	RPL10L;RPS27L;PABPC1;ROBO1
Hedgehog On State R-HSA-5632684	0.966983	0.999995	0	0	0.290497	0.00975314	KIF3A
Asparagine N-linked Glycosylation R-HSA-446203	0.967423	0.999995	0	0	0.52852	0.0175041	CHGA;PMM1;COG3;TGFA;CD55;B4GALT5
Diseases Of Metabolism R-HSA-5668914	0.967693	0.999995	0	0	0.502569	0.0165047	CYP27B1;CYP24A1;ADAMTS18;CSF2RA;THBS1
SLC-mediated Transmembrane Transport R-HSA-425407	0.967693	0.999995	0	0	0.502569	0.0165047	SLC16A10;SLC7A11;CP;SLC2A6;SLC22A11
Cell Junction Organization R-HSA-446728	0.968285	0.999995	0	0	0.287065	0.00925183	CLDN12
APC/C-mediated Degradation Of Cell Cycle Proteins R-HSA-174143	0.969535	0.999995	0	0	0.283712	0.00877772	CCNA1
Regulation Of PLK1 Activity At G2/M Transition R-HSA-2565942	0.969535	0.999995	0	0	0.283712	0.00877772	OPTN
Metabolism Of Carbohydrates R-HSA-71387	0.969737	0.999995	0	0	0.522755	0.0160646	CHST7;PPP2R1B;B3GNT3;ENO3;CHST2;B4GALT5
Meiosis R-HSA-1500620	0.970736	0.999995	0	0	0.280436	0.00832923	SMC1B
Regulation Of mRNA Stability By Proteins That Bind AU-rich Elements R-HSA-450531	0.970736	0.999995	0	0	0.280436	0.00832923	PABPC1
Signaling By Rho GTPases R-HSA-194315	0.970832	0.999995	0	0	0.656225	0.0194254	IL32;PIK3R3;RHOF;RND1;VANGL1;GNA13;ARHGAP21;PPP2R1B;INCENP;BASP1;EPSTI1;TRIP10;DSG2;CKB;WHAMM;RHOV;ECT2
Signaling By Hedgehog R-HSA-5358351	0.971101	0.999995	0	0	0.366472	0.0107467	KIF3A;RPGRIP1L
Unfolded Protein Response (UPR) R-HSA-381119	0.971889	0.999995	0	0	0.277235	0.00790488	CXCL8
Chaperonin-mediated Protein Folding R-HSA-390466	0.972998	0.999995	0	0	0.274106	0.00750329	TUBB2A
Respiratory Electron Transport R-HSA-611105	0.972998	0.999995	0	0	0.274106	0.00750329	COQ10A
Switching Of Origins To A Post-Replicative State R-HSA-69052	0.972998	0.999995	0	0	0.274106	0.00750329	CCNA1
Activation Of HOX Genes During Differentiation R-HSA-5619507	0.974062	0.999995	0	0	0.271046	0.00712315	HOXA4
Signaling By TGF-beta Receptor Complex R-HSA-170834	0.974062	0.999995	0	0	0.271046	0.00712315	ITGB8
G2/M Transition R-HSA-69275	0.975871	0.999995	0	0	0.407978	0.00996495	CCNA1;PPP2R1B;OPTN
VEGFA-VEGFR2 Pathway R-HSA-4420097	0.976067	0.999995	0	0	0.265126	0.0064224	VEGFA
Mitotic G2-G2/M Phases R-HSA-453274	0.977312	0.999995	0	0	0.403428	0.00925858	CCNA1;PPP2R1B;OPTN
Drug ADME R-HSA-9748784	0.977917	0.999995	0	0	0.259458	0.00579375	GLYATL2
Transcriptional Regulation By RUNX3 R-HSA-8878159	0.977917	0.999995	0	0	0.259458	0.00579375	MAML1
Diseases Of Glycosylation R-HSA-3781865	0.97801	0.999995	0	0	0.345534	0.00768302	ADAMTS18;THBS1
SARS-CoV Infections R-HSA-9679506	0.978695	0.999995	0	0	0.537731	0.0115804	IFIH1;RIPK2;FXYD2;S1PR1;RPS27L;ISG15;PARP14;VEGFA
HCMV Early Events R-HSA-9609690	0.978788	0.999995	0	0	0.256713	0.00550398	NFKB1
Protein Folding R-HSA-391251	0.978788	0.999995	0	0	0.256713	0.00550398	TUBB2A
Anchoring Of Basal Body To Plasma Membrane R-HSA-5620912	0.979625	0.999995	0	0	0.254026	0.00522936	RPGRIP1L
ESR-mediated Signaling R-HSA-8939211	0.979951	0.999995	0	0	0.394622	0.00799201	PIK3R3;TGFA;GTF2F2
Mitotic G1 Phase And G1/S Transition R-HSA-453279	0.980836	0.999995	0	0	0.335932	0.00650041	CCNA1;PPP2R1B
SLC Transporter Disorders R-HSA-5619102	0.9812	0.999995	0	0	0.248816	0.00472228	CP
KEAP1-NFE2L2 Pathway R-HSA-9755511	0.981941	0.999995	0	0	0.246289	0.00448829	SLC7A11
DNA Double-Strand Break Repair R-HSA-5693532	0.982113	0.999995	0	0	0.331326	0.00598007	CCNA1;WRN
Intracellular Signaling By Second Messengers R-HSA-9006925	0.982146	0.999995	0	0	0.485623	0.00874869	PPP2R1B;CD80;PIK3R3;TGFA;NR2E1;NRG2
Potassium Channels R-HSA-1296071	0.983338	0.999995	0	0	0.241387	0.0040559	KCNMB3
Cellular Response To Starvation R-HSA-9711097	0.984425	0.999995	0	0	0.322482	0.00506232	RPL10L;RPS27L
TCF Dependent Signaling In Response To WNT R-HSA-201681	0.985329	0.999995	0	0	0.374188	0.00553027	PPP2R1B;HECW1;BCL9L
Post-translational Protein Modification R-HSA-597592	0.986047	0.999995	0	0	0.714498	0.0100399	TGFA;TNFAIP3;FSTL1;HIF1A;THBS1;LMNB2;FSTL3;IFIH1;WRN;ADAMTS18;RAB23;DPH3;RAB6A;CD55;RAB8B;CHGA;RWDD3;PMM1;RIPK2;SIAH2;COG3;CP;SGPP2;NFKB2;CAMKMT;CCNA1;IL6;RCN1;RAB30;TUBB2A;TNIP1;INCENP;B3GNT5;TTLL13;B3GNT3;RAB9A;SCG3;ASB2;BIRC3;B4GALT5
Diseases Of Signal Transduction By Growth Factor Receptors And Second Messengers R-HSA-5663202	0.986754	0.999995	0	0	0.525401	0.00700583	PPP2R1B;BCL2A1;MAML1;CD80;PIK3R3;TGFA;BRAF;NRG2;GTF2F2
Nucleotide Excision Repair R-HSA-5696398	0.986913	0.999995	0	0	0.22778	0.00300071	USP45
SARS-CoV-2 Infection R-HSA-9694516	0.987701	0.999995	0	0	0.436658	0.00540363	IFIH1;RIPK2;RPS27L;ISG15;PARP14
Mitotic Prophase R-HSA-68875	0.988859	0.999995	0	0	0.219526	0.00245942	PPP2R1B
Respiratory Electron Transport, ATP Synthesis By Chemiosmotic Coupling, Heat Production By Uncoupling Proteins R-HSA-163200	0.988859	0.999995	0	0	0.219526	0.00245942	COQ10A
Epigenetic Regulation Of Gene Expression R-HSA-212165	0.990516	0.999995	0	0	0.211846	0.00201863	AEBP2
Infectious Disease R-HSA-5663205	0.991031	0.999995	0	0	0.642396	0.00578795	PTGER4;CALCRL;RPL10L;RPS27L;TARP;IFIH1;S1PR1;CHGA;GPR15;RIPK2;RHBDF2;ISG15;PARP14;GTF2F2;NFKB1;NFKB2;VEGFA;IL1A;IL6;FCGR2A;XK;ADORA2A;FXYD2;IL1B;RLN2
Separation Of Sister Chromatids R-HSA-2467813	0.991399	0.999995	0	0	0.289591	0.0025015	PPP2R1B;INCENP
Synthesis Of DNA R-HSA-69239	0.991596	0.999995	0	0	0.206427	0.00174222	CCNA1
Transcriptional Regulation By RUNX2 R-HSA-8878166	0.991596	0.999995	0	0	0.206427	0.00174222	SP7
Cell-Cell Communication R-HSA-1500931	0.991927	0.999995	0	0	0.204682	0.00165902	CLDN12
HCMV Infection R-HSA-9609646	0.992246	0.999995	0	0	0.202966	0.00157992	NFKB1
Class I MHC Mediated Antigen Processing And Presentation R-HSA-983169	0.992842	0.999995	0	0	0.457002	0.0032829	HERC5;RNF144B;RNF14;SIAH2;RNF19B;TRIM69;ASB2
Developmental Biology R-HSA-1266738	0.993504	0.999995	0	0	0.643133	0.00419166	KRT82;CNTNAP1;NRP2;MAML1;RPL10L;RPS27L;PIK3R3;ADIRF;KRT84;RND1;ROBO1;ABLIM1;ZIC3;SCN1B;HOXA4;SEMA4A;KRTAP11-1;MEF2B;KRTAP4-8;KRT4;SIAH2;NFKB1;GJB1;ENTHD1;DSG2;PABPC1;INSM1;SCN4B
Apoptosis R-HSA-109581	0.993515	0.999995	0	0	0.276312	0.00179775	PMAIP1;DSG2
Major Pathway Of rRNA Processing In Nucleolus And Cytosol R-HSA-6791226	0.993741	0.999995	0	0	0.274736	0.00172511	RPL10L;RPS27L
mRNA Splicing - Major Pathway R-HSA-72163	0.994169	0.999995	0	0	0.271638	0.00158857	GTF2F2;PPIL4
Cell Cycle Checkpoints R-HSA-69620	0.994471	0.999995	0	0	0.363464	0.00201511	CCNA1;WRN;PPP2R1B;INCENP
Transcriptional Regulation By TP53 R-HSA-3700989	0.995017	0.999995	0	0	0.417578	0.0020859	CCNA1;WRN;PPP2R1B;DDIT4;PMAIP1;GTF2F2
Mitotic Anaphase R-HSA-68882	0.99507	0.999995	0	0	0.318063	0.00157183	TUBB2A;PPP2R1B;INCENP
Cilium Assembly R-HSA-5617833	0.995118	0.999995	0	0	0.264187	0.00129286	KIF3A;RPGRIP1L
Mitotic Prometaphase R-HSA-68877	0.995118	0.999995	0	0	0.264187	0.00129286	PPP2R1B;INCENP
Mitotic Metaphase And Anaphase R-HSA-2555396	0.995229	0.999995	0	0	0.316663	0.0015145	TUBB2A;PPP2R1B;INCENP
mRNA Splicing R-HSA-72172	0.995613	0.999995	0	0	0.259908	0.00114268	GTF2F2;PPIL4
rRNA Processing In Nucleus And Cytosol R-HSA-8868773	0.995613	0.999995	0	0	0.259908	0.00114268	RPL10L;RPS27L
Late Phase Of HIV Life Cycle R-HSA-162599	0.995763	0.999995	0	0	0.180272	0.00076549	GTF2F2
Translation R-HSA-72766	0.995927	0.999995	0	0	0.350157	0.00142907	PPA1;RPL10L;RPS27L;PABPC1
Chromatin Modifying Enzymes R-HSA-3247509	0.99595	0.999995	0	0	0.309844	0.00125753	AEBP2;NFKB1;NFKB2
PTEN Regulation R-HSA-6807070	0.996245	0.999995	0	0	0.176325	0.000663317	NR2E1
rRNA Processing R-HSA-72312	0.996933	0.999995	0	0	0.246585	0.000757522	RPL10L;RPS27L
G2/M Checkpoints R-HSA-69481	0.997387	0.999995	0	0	0.165452	0.000432828	WRN
HIV Life Cycle R-HSA-162587	0.997491	0.999995	0	0	0.164325	0.000412879	GTF2F2
DNA Replication R-HSA-69306	0.99803	0.999995	0	0	0.157873	0.000311383	CCNA1
Signaling By Nuclear Receptors R-HSA-9006931	0.998046	0.999995	0	0	0.282992	0.000553421	PIK3R3;TGFA;GTF2F2
DNA Repair R-HSA-73894	0.99835	0.999995	0	0	0.316487	0.000522579	CCNA1;WRN;USP45;ISG15
S Phase R-HSA-69242	0.998453	0.999995	0	0	0.151905	0.000235212	CCNA1
Citric Acid (TCA) Cycle And Respiratory Electron Transport R-HSA-1428517	0.998573	0.999995	0	0	0.150014	0.000214286	COQ10A
Metabolism Of Proteins R-HSA-392499	0.998989	0.999995	0	0	0.656511	0.000663895	RPL10L;TNFAIP3;PRL;LMNB2;IFIH1;RAB8B;RIPK2;COG3;CAMKMT;CCNA1;RCN1;RAB30;TUBB2A;ADORA2A;INCENP;PPA1;B3GNT5;TTLL13;B3GNT3;SCG3;PABPC1;BIRC3;B4GALT5;RPS27L;TGFA;FSTL1;HIF1A;CSF2RA;THBS1;FSTL3;DPP4;WRN;TTR;ADAMTS18;P2RY2;RAB23;DPH3;RAB6A;CD55;CHGA;RWDD3;PMM1;SIAH2;INHBA;CP;SGPP2;NFKB2;IL6;TNIP1;RAB9A;ASB2
Metabolism R-HSA-1430728	0.99912	0.999995	0	0	0.663799	0.000584726	PECR;PI4K2B;GLDC;ACSM1;RPL10L;LPCAT1;ENO3;IL4I1;PPP2R1B;CD38;CA6;ACOT9;KRTAP11-1;STARD4;CHST7;HMGCS1;CACNA2D2;ELOVL7;AMPD3;UPB1;DCK;COQ10A;MTHFD2;PPA1;B3GNT3;CHST2;ACOT4;MGLL;IDO1;PTGES;B4GALT5;SLC45A2;RPS27L;PIK3R3;PTGS2;SDSL;CYP27B1;UGCG;SLC25A28;TTR;ALDH1B1;SLC25A21;CKB;DUOX2;SLC19A2;CHGA;GLYATL2;GCH1;PLEKHA5;G0S2;CYP4F8;PARP14;ALOX15B;SGPP2;CYP24A1;GSTA4
Disorders Of Transmembrane Transporters R-HSA-5619115	0.999154	0.999995	0	0	0.138776	0.000117393	CP
Neddylation R-HSA-8951664	0.999226	0.999995	0	0	0.206299	0.000159824	ASB2;HIF1A
Sensory Perception R-HSA-9709957	0.999286	0.999995	0	0	0.437162	0.000312034	OR2C1;TTR;OR52D1;CHRNA9;OR2M4;CACNA2D2;TAS2R1;SCN4B;SCN1B;PLS1;CAMKMT
Cellular Response To Chemical Stress R-HSA-9711123	0.999336	0.999995	0	0	0.134133	8.91166e-05	SLC7A11
Processing Of Capped Intron-Containing Pre-mRNA R-HSA-72203	0.999355	0.999995	0	0	0.201948	0.000130333	GTF2F2;PPIL4
Signaling By WNT R-HSA-195721	0.999381	0.999995	0	0	0.249479	0.000154567	PPP2R1B;HECW1;BCL9L
RHO GTPase Effectors R-HSA-195258	0.99976	0.999995	0	0	0.181268	4.35324e-05	PPP2R1B;INCENP
Disease R-HSA-1643685	0.999775	0.999995	0	0	0.599779	0.000135008	PTGER4;CALCRL;BCL2A1;MAML1;CD80;RPL10L;RPS27L;TGFA;PIK3R3;TARP;CSF2RA;THBS1;IFIH1;CYP27B1;WRN;TTR;PPP2R1B;ADAMTS18;S1PR1;CHGA;GPR15;RIPK2;RHBDF2;ISG15;BRAF;GP1BA;NRG2;PARP14;CP;GTF2F2;NFKB1;NFKB2;VEGFA;IL1A;IL6;FCGR2A;XK;CYP24A1;ADORA2A;FXYD2;IL1B;RLN2;SERPING1
Cellular Responses To Stimuli R-HSA-8953897	0.999775	0.999995	0	0	0.430697	9.69177e-05	CXCL8;RPL10L;MT1M;RPS27L;SLC7A11;HIF1A;NFKB1;VEGFA;IL1A;CCNA1;MT2A;IL6;MT1H
Organelle Biogenesis And Maintenance R-HSA-1852241	0.999807	0.999995	0	0	0.177228	3.41756e-05	KIF3A;RPGRIP1L
Transport Of Small Molecules R-HSA-382551	0.999813	0.999995	0	0	0.414292	7.76616e-05	TTYH2;FXYD2;AQP10;APOF;SLC16A10;SLC7A11;CLIC2;CP;MCOLN2;SLC2A6;CLCA4;SLC22A11
M Phase R-HSA-68886	0.999827	0.999995	0	0	0.256613	4.43655e-05	TUBB2A;PPP2R1B;INCENP;KIF20A
HIV Infection R-HSA-162906	0.999898	0.999995	0	0	0.10622	1.08239e-05	GTF2F2
Generic Transcription Pathway R-HSA-212436	0.999945	0.999995	0	0	0.488181	2.66789e-05	CHGA;ZNF550;ZNF19;ZNF680;ZNF382;MAML1;ZFP2;TGFA;GP1BA;NR2E1;GTF2F2;THBS1;NFKB1;VEGFA;CCNA1;WRN;IL6;NR4A3;PPP2R1B;IL2RA;DDIT4;PMAIP1;SP7;ZNF202
Cell Cycle, Mitotic R-HSA-69278	0.999964	0.999995	0	0	0.27856	1.00706e-05	CCNA1;TUBB2A;PPP2R1B;INCENP;KIF20A;OPTN
Expression And Translocation Of Olfactory Receptors R-HSA-9752946	0.999977	0.999995	0	0	0.185176	4.2095e-06	OR2C1;OR52D1;OR2M4
Cellular Responses To Stress R-HSA-2262752	0.999982	0.999995	0	0	0.335321	6.09082e-06	IL1A;CCNA1;IL6;CXCL8;RPL10L;RPS27L;SLC7A11;HIF1A;NFKB1;VEGFA
Olfactory Signaling Pathway R-HSA-381753	0.999982	0.999995	0	0	0.181377	3.27021e-06	OR2C1;OR52D1;OR2M4
Cell Cycle R-HSA-1640170	0.999987	0.999995	0	0	0.295955	3.80509e-06	CCNA1;WRN;TUBB2A;PPP2R1B;INCENP;KIF20A;OPTN;SMC1B
RNA Polymerase II Transcription R-HSA-73857	0.999988	0.999995	0	0	0.458226	5.54508e-06	ZNF550;MAML1;TGFA;NR2E1;THBS1;WRN;PPP2R1B;PMAIP1;ZNF202;CHGA;ZNF19;ZNF680;ZNF382;ZFP2;GP1BA;GTF2F2;NFKB1;VEGFA;CCNA1;IL6;NR4A3;IL2RA;DDIT4;NABP1;SP7
Gene Expression (Transcription) R-HSA-74160	0.999993	0.999995	0	0	0.445702	3.13293e-06	ZNF550;MAML1;TGFA;NR2E1;THBS1;WRN;PPP2R1B;PMAIP1;ZNF202;CHGA;ZNF19;ZNF680;ZNF382;ZFP2;GP1BA;GTF2F2;NFKB1;VEGFA;CCNA1;IL6;NR4A3;AEBP2;IL2RA;DDIT4;POLR3E;NABP1;SP7
Metabolism Of RNA R-HSA-8953854	0.999995	0.999995	0	0	0.179933	8.2947e-07	RPL10L;RPS27L;PABPC1;GTF2F2;PPIL4

## Sheet: VSMCs
Reactome Pathway	P-value	Adjusted P-value	Old P-value	Old Adjusted P-value	Odds Ratio	Combined Score	Genes
Signaling By NOTCH3 R-HSA-9012852	3.55187e-09	1.50954e-06	0	0	26.4684	514.964	NOTCH3;NEURL1B;HEYL;NOTCH1;JAG1;HEY1;HEY2;HES5
NOTCH3 Intracellular Domain Regulates Transcription R-HSA-9013508	2.96574e-08	6.3022e-06	0	0	42.3051	733.298	NOTCH3;HEYL;NOTCH1;HEY1;HEY2;HES5
Diseases Of Glycosylation R-HSA-3781865	1.6249e-07	2.30194e-05	0	0	10.2929	160.906	ADAMTS4;SEMA5B;SPON2;NOTCH3;ADAMTS5;ADAMTS14;CHST6;NOTCH1;SDC2;FMOD
Constitutive Signaling By NOTCH1 HD+PEST Domain Mutants R-HSA-2894862	3.0278e-07	3.21704e-05	0	0	18.4827	277.431	NEURL1B;HEYL;NOTCH1;JAG1;HEY1;HEY2;HES5
Diseases Associated With O-glycosylation Of Proteins R-HSA-3906995	1.01226e-06	8.60422e-05	0	0	15.1951	209.743	ADAMTS4;SEMA5B;SPON2;ADAMTS5;NOTCH3;ADAMTS14;NOTCH1
Signaling By NOTCH1 R-HSA-1980143	1.63504e-06	0.000115815	0	0	14.0576	187.301	NEURL1B;HEYL;NOTCH1;JAG1;HEY1;HEY2;HES5
Defective B3GALTL Causes PpS R-HSA-5083635	9.0607e-06	0.000550114	0	0	20.7781	241.266	ADAMTS4;SEMA5B;SPON2;ADAMTS5;ADAMTS14
O-glycosylation Of TSR Domain-Containing Proteins R-HSA-5173214	1.03691e-05	0.000550856	0	0	20.1474	231.226	ADAMTS4;SEMA5B;SPON2;ADAMTS5;ADAMTS14
NOTCH4 Intracellular Domain Regulates Transcription R-HSA-9013695	1.48782e-05	0.000702583	0	0	33.05	367.371	NOTCH1;HEY1;HEY2;HES5
Diseases Of Metabolism R-HSA-5668914	2.22938e-05	0.000947487	0	0	5.74572	61.5436	ADAMTS4;SEMA5B;SPON2;NOTCH3;ADAMTS5;ADAMTS14;CHST6;NOTCH1;SDC2;FMOD
NOTCH1 Intracellular Domain Regulates Transcription R-HSA-2122947	3.32477e-05	0.00128457	0	0	15.4542	159.356	HEYL;NOTCH1;HEY1;HEY2;HES5
Signal Transduction R-HSA-162582	4.3058e-05	0.00152497	0	0	2.26864	22.8065	NOTCH3;NOTCH1;CCL11;ITGB3;PDGFA;PTH1R;CX3CL1;RGS4;IL1RL1;NEURL1B;EDNRA;HEY1;HEY2;CCL1;APOE;S1PR5;PAG1;HES5;CMKLR1;PLEKHG3;NGFR;CDKN2B;JAG1;TGFB3;MCAM;INHBA;HEYL;ADORA2A;COL4A1;ADORA2B;APOC1;SNAI2;F2RL1;TRIB1;FGFR3;DAND5;HBEGF
Extracellular Matrix Organization R-HSA-1474244	8.86001e-05	0.00289654	0	0	4.83516	45.1187	ADAMTS4;ADAMTS5;ADAMTS14;COL4A1;TGFB3;SDC2;COL5A3;ITGB3;PDGFA;FMOD
Diseases Of Signal Transduction By Growth Factor Receptors And Second Messengers R-HSA-5663202	0.00011237	0.00341124	0	0	3.98619	36.2492	NEURL1B;HEYL;NOTCH1;JAG1;HEY1;ITGB3;HEY2;PDGFA;NOX4;FGFR3;HES5;HBEGF
Signaling By NOTCH R-HSA-157118	0.000180649	0.00505537	0	0	5.52188	47.5928	NOTCH3;NEURL1B;HEYL;NOTCH1;JAG1;HEY1;HEY2;HES5
Constitutive Signaling By NOTCH1 HD Domain Mutants R-HSA-2691232	0.00019032	0.00505537	0	0	32.8377	281.315	NEURL1B;JAG1;NOTCH1
Disease R-HSA-1643685	0.000328526	0.0077976	0	0	2.25623	18.097	SEMA5B;SPON2;NOTCH3;NOTCH1;SDC2;ITGB3;PDGFA;PTH1R;ADAMTS4;ADAMTS5;NEURL1B;ADAMTS14;HEY1;HEY2;HES5;GGT5;CHST6;JAG1;RPSA;HEYL;ADORA2A;ADORA2B;IL1B;NOX4;FMOD;FGFR3;HBEGF
Smooth Muscle Contraction R-HSA-445355	0.000330251	0.0077976	0	0	13.5432	108.558	GUCY1A2;GUCY1A1;GUCY1B1;CALD1
Signaling By NOTCH4 R-HSA-9013694	0.000405769	0.00907641	0	0	8.72925	68.173	NOTCH1;JAG1;HEY1;HEY2;HES5
Nitric Oxide Stimulates Guanylate Cyclase R-HSA-392154	0.000537777	0.0114278	0	0	21.8852	164.753	GUCY1A2;GUCY1A1;GUCY1B1
Defective LFNG Causes SCDO3 R-HSA-5083630	0.00058016	0.0117413	0	0	87.0307	648.571	NOTCH3;NOTCH1
Pre-NOTCH Processing In Endoplasmic Reticulum R-HSA-1912399	0.00086584	0.0167265	0	0	65.2697	460.27	NOTCH3;NOTCH1
NOTCH3 Activation And Transmission Of Signal To Nucleus R-HSA-9013507	0.000909243	0.0168012	0	0	17.9025	125.369	NOTCH3;NEURL1B;JAG1
Class A/1 (Rhodopsin-like Receptors) R-HSA-373076	0.000996533	0.0176469	0	0	3.81158	26.3427	EDNRA;CCL11;ADORA2A;ADORA2B;F2RL1;CCL1;S1PR5;CX3CL1;CMKLR1
Constitutive Signaling By NOTCH1 t(7;9)(NOTCH1:M1580 K2555) Translocation Mutant R-HSA-2660826	0.00120605	0.0205029	0	0	52.2132	350.894	JAG1;NOTCH1
Surfactant Metabolism R-HSA-5683826	0.00141233	0.0225867	0	0	15.1452	99.3905	ADORA2A;ADORA2B;LMCD1
O-linked Glycosylation R-HSA-5173105	0.00143492	0.0225867	0	0	6.49559	42.5243	ADAMTS4;SEMA5B;SPON2;ADAMTS5;ADAMTS14
Defective CHST6 Causes MCDC1 R-HSA-3656225	0.00159995	0.0242849	0	0	43.5088	280.1	CHST6;FMOD
Activated NOTCH1 Transmits Signal To Nucleus R-HSA-2122948	0.00171795	0.0251768	0	0	14.062	89.5273	NEURL1B;NOTCH1;JAG1
Signaling By NOTCH2 R-HSA-1980145	0.00188504	0.0267047	0	0	13.5764	85.1756	NEURL1B;JAG1;HES5
Oncogene Induced Senescence R-HSA-2559585	0.00206192	0.0282682	0	0	13.1232	81.1553	CDKN2B;ETS1;DAND5
Signaling By TGFB Family Members R-HSA-9006936	0.0022904	0.0304194	0	0	5.80831	35.3089	CDKN2B;TGFB3;ITGB3;INHBA;DAND5
HDL Remodeling R-HSA-8964058	0.00254546	0.0327824	0	0	32.6283	194.903	LIPG;APOE
GPCR Ligand Binding R-HSA-500792	0.00294754	0.0368443	0	0	3.00688	17.5205	EDNRA;CCL11;ADORA2A;ADORA2B;F2RL1;CCL1;PTH1R;S1PR5;CX3CL1;CMKLR1
Diseases Associated With Glycosaminoglycan Metabolism R-HSA-3560782	0.00358995	0.0435923	0	0	10.6367	59.8803	CHST6;SDC2;FMOD
Non-integrin membrane-ECM Interactions R-HSA-3000171	0.00385172	0.0454717	0	0	10.3562	57.5727	ITGB3;SDC2;PDGFA
Muscle Contraction R-HSA-397014	0.0041586	0.0477678	0	0	4.19403	22.9941	GUCY1A2;GUCY1A1;GUCY1B1;KCNE4;CALD1;KCNIP3
G Alpha (Q) Signaling Events R-HSA-416476	0.081554	0.250274	0	0	2.51769	6.31057	RGS4;EDNRA;F2RL1;HBEGF
Signaling By TGF-beta Receptor Complex R-HSA-170834	0.00537919	0.0586194	0	0	6.0564	31.646	CDKN2B;TGFB3;ITGB3;DAND5
Nucleotide-like (Purinergic) Receptors R-HSA-418038	0.00658542	0.0682635	0	0	18.6391	93.6223	ADORA2A;ADORA2B
Plasma Lipoprotein Assembly R-HSA-8963898	0.00658542	0.0682635	0	0	18.6391	93.6223	APOC1;APOE
Signaling By GPCR R-HSA-372790	0.00712407	0.0720888	0	0	2.39279	11.8306	RGS4;EDNRA;CCL11;ADORA2A;ADORA2B;F2RL1;CCL1;PTH1R;S1PR5;CX3CL1;CMKLR1;HBEGF
GAB1 Signalosome R-HSA-180292	0.00742598	0.0733963	0	0	17.3956	85.2867	PAG1;HBEGF
Pre-NOTCH Processing In Golgi R-HSA-1912420	0.00831228	0.0802891	0	0	16.3076	78.1136	NOTCH3;NOTCH1
ECM Proteoglycans R-HSA-3000178	0.00876578	0.0818442	0	0	7.56266	35.8236	TGFB3;ITGB3;FMOD
PI5P, PP2A And IER3 Regulate PI3K/AKT Signaling R-HSA-6811558	0.00915288	0.0818442	0	0	5.16183	24.228	IL1RL1;PDGFA;FGFR3;HBEGF
Chemokine Receptors Bind Chemokines R-HSA-380108	0.00921047	0.0818442	0	0	7.41959	34.7787	CCL11;CCL1;CX3CL1
Scavenging By Class A Receptors R-HSA-3000480	0.00924358	0.0818442	0	0	15.3475	71.8851	COL4A1;APOE
Syndecan Interactions R-HSA-3000170	0.0102191	0.0886354	0	0	14.4942	66.4338	ITGB3;SDC2
NOTCH2 Activation And Transmission Of Signal To Nucleus R-HSA-2979096	0.0112382	0.0948785	0	0	13.7306	61.6289	NEURL1B;JAG1
Negative Regulation Of PI3K/AKT Network R-HSA-199418	0.0113854	0.0948785	0	0	4.82862	21.6101	IL1RL1;PDGFA;FGFR3;HBEGF
RUNX2 Regulates Osteoblast Differentiation R-HSA-8940973	0.0145496	0.11784	0	0	11.8565	50.1551	HEY1;HEY2
Signaling By Receptor Tyrosine Kinases R-HSA-9006934	0.0148078	0.11784	0	0	2.46734	10.3939	ADORA2A;COL4A1;ITGB3;PDGFA;APOE;TRIB1;FGFR3;PAG1;HBEGF
Collagen Biosynthesis And Modifying Enzymes R-HSA-1650814	0.0149727	0.11784	0	0	6.14094	25.8013	ADAMTS14;COL4A1;COL5A3
Plasma Lipoprotein Assembly, Remodeling, And Clearance R-HSA-174824	0.0174718	0.13501	0	0	5.77854	23.3867	LIPG;APOC1;APOE
Peptide Ligand-Binding Receptors R-HSA-375276	0.0179793	0.13645	0	0	3.45321	13.8769	EDNRA;CCL11;F2RL1;CCL1;CX3CL1
Keratan Sulfate Biosynthesis R-HSA-2022854	0.0195315	0.140693	0	0	10.0304	39.4768	CHST6;FMOD
Molecules Associated With Elastic Fibres R-HSA-2129379	0.0195315	0.140693	0	0	10.0304	39.4768	TGFB3;ITGB3
Notch-HLH Transcription Pathway R-HSA-350054	0.0195315	0.140693	0	0	10.0304	39.4768	NOTCH3;NOTCH1
GPCR Downstream Signaling R-HSA-388396	0.0217144	0.153811	0	0	2.1936	8.401	RGS4;EDNRA;ADORA2A;ADORA2B;F2RL1;CCL1;PTH1R;S1PR5;CX3CL1;HBEGF
Constitutive Signaling By Aberrant PI3K In Cancer R-HSA-2219530	0.0223722	0.155872	0	0	5.23735	19.9016	PDGFA;FGFR3;HBEGF
RUNX2 Regulates Bone Development R-HSA-8941326	0.0236694	0.16225	0	0	8.99138	33.6599	HEY1;HEY2
Nuclear Signaling By ERBB4 R-HSA-1251985	0.0251217	0.169471	0	0	8.69123	32.0187	APOE;HBEGF
Platelet Homeostasis R-HSA-418346	0.0262844	0.171348	0	0	4.90877	17.862	GUCY1A2;GUCY1A1;GUCY1B1
Plasma Lipoprotein Remodeling R-HSA-8963899	0.0266094	0.171348	0	0	8.41044	30.5004	LIPG;APOE
Keratan Sulfate/Keratin Metabolism R-HSA-1638074	0.0266094	0.171348	0	0	8.41044	30.5004	CHST6;FMOD
Plasma Lipoprotein Clearance R-HSA-8964043	0.0296887	0.188324	0	0	7.89992	27.7839	APOC1;APOE
SMAD2/SMAD3:SMAD4 Heterotrimer Regulates Transcription R-HSA-2173796	0.031279	0.19266	0	0	7.66718	26.5653	CDKN2B;DAND5
NR1H3 And NR1H2 Regulate Gene Expression Linked To Cholesterol Transport And Efflux R-HSA-9029569	0.031279	0.19266	0	0	7.66718	26.5653	APOC1;APOE
Collagen Formation R-HSA-1474290	0.0323364	0.196328	0	0	4.51222	15.484	ADAMTS14;COL4A1;COL5A3
Elastic Fibre Formation R-HSA-1566948	0.0362455	0.214853	0	0	7.04445	23.3696	TGFB3;ITGB3
Chylomicron Clearance R-HSA-8964026	0.0379152	0.214853	0	0	32.4216	106.096	APOE
FBXW7 Mutants And NOTCH1 In Cancer R-HSA-2644605	0.0379152	0.214853	0	0	32.4216	106.096	NOTCH1
VLDL Clearance R-HSA-8964046	0.0379152	0.214853	0	0	32.4216	106.096	APOC1
NGF-independant TRKA Activation R-HSA-187024	0.0379152	0.214853	0	0	32.4216	106.096	ADORA2A
Anti-inflammatory Response Favoring Leishmania Infection R-HSA-9662851	0.0388838	0.217442	0	0	3.26046	10.5873	GGT5;ADORA2A;ADORA2B;PTH1R
Binding And Uptake Of Ligands By Scavenger Receptors R-HSA-2173782	0.0397136	0.218303	0	0	6.68252	21.5582	COL4A1;APOE
Visual Phototransduction R-HSA-2187338	0.0400651	0.218303	0	0	4.13057	13.2891	SDC2;CNGA1;APOE
Leishmania Infection R-HSA-9658195	0.0425222	0.218899	0	0	2.7184	8.58396	GGT5;ADORA2A;ADORA2B;IL1B;PTH1R
Retinoid Metabolism And Transport R-HSA-975634	0.043302	0.218899	0	0	6.35591	19.9547	SDC2;APOE
Collagen Chain Trimerization R-HSA-8948216	0.0451399	0.218899	0	0	6.20426	19.2207	COL4A1;COL5A3
TGF-beta Receptor Signaling Activates SMADs R-HSA-2173789	0.0451399	0.218899	0	0	6.20426	19.2207	TGFB3;ITGB3
PTK6 Promotes HIF1A Stabilization R-HSA-8857538	0.0453251	0.218899	0	0	25.9359	80.2431	HBEGF
Activation Of TRKA Receptors R-HSA-187015	0.0453251	0.218899	0	0	25.9359	80.2431	ADORA2A
CLEC7A/inflammasome Pathway R-HSA-5660668	0.0453251	0.218899	0	0	25.9359	80.2431	IL1B
Uptake And Function Of Diphtheria Toxin R-HSA-5336415	0.0453251	0.218899	0	0	25.9359	80.2431	HBEGF
p75NTR Negatively Regulates Cell Cycle Via SC1 R-HSA-193670	0.0453251	0.218899	0	0	25.9359	80.2431	NGFR
NADE Modulates Death Signaling R-HSA-205025	0.0453251	0.218899	0	0	25.9359	80.2431	NGFR
PI3K/AKT Signaling In Cancer R-HSA-2219528	0.047524	0.226941	0	0	3.84573	11.7161	PDGFA;FGFR3;HBEGF
Post-translational Protein Phosphorylation R-HSA-8957275	0.0486416	0.228381	0	0	3.8082	11.5132	SDC2;SPARCL1;APOE
NR1H2 And NR1H3-mediated Signaling R-HSA-9024446	0.0489004	0.228381	0	0	5.92165	17.8714	APOC1;APOE
Metabolism Of Fat-Soluble Vitamins R-HSA-6806667	0.050822	0.233211	0	0	5.78977	17.2502	SDC2;APOE
Phase 1 - Inactivation Of Fast Na+ Channels R-HSA-5576894	0.0526782	0.233211	0	0	21.6122	63.6167	KCNIP3
Erythrocytes Take Up Oxygen And Release Carbon Dioxide R-HSA-1247673	0.0526782	0.233211	0	0	21.6122	63.6167	CA4
FGFR3b Ligand Binding And Activation R-HSA-190371	0.0526782	0.233211	0	0	21.6122	63.6167	FGFR3
LTC4-CYSLTR Mediated IL4 Production R-HSA-9664535	0.0526782	0.233211	0	0	21.6122	63.6167	GGT5
Signaling By EGFR R-HSA-177929	0.054745	0.237149	0	0	5.54283	16.1023	PAG1;HBEGF
PIP3 Activates AKT Signaling R-HSA-1257604	0.0566047	0.237149	0	0	2.49866	7.17531	IL1RL1;PDGFA;SNAI2;FGFR3;HBEGF
Transcriptional Activity Of SMAD2/SMAD3:SMAD4 Heterotrimer R-HSA-2173793	0.0587712	0.237149	0	0	5.31606	15.0663	CDKN2B;DAND5
Axonal Growth Inhibition (RHOA Activation) R-HSA-193634	0.0599752	0.237149	0	0	18.5238	52.1228	NGFR
Ca2+ Activated K+ Channels R-HSA-1296052	0.0599752	0.237149	0	0	18.5238	52.1228	KCNN3
Defective B4GALT1 Causes B4GALT1-CDG (CDG-2d) R-HSA-3656244	0.0599752	0.237149	0	0	18.5238	52.1228	FMOD
Defective ST3GAL3 Causes MCT12 And EIEE15 R-HSA-3656243	0.0599752	0.237149	0	0	18.5238	52.1228	FMOD
EGFR Transactivation By Gastrin R-HSA-2179392	0.0599752	0.237149	0	0	18.5238	52.1228	HBEGF
Inhibition Of Signaling By Overexpressed EGFR R-HSA-5638303	0.0599752	0.237149	0	0	18.5238	52.1228	HBEGF
Netrin Mediated Repulsion Signals R-HSA-418886	0.0599752	0.237149	0	0	18.5238	52.1228	UNC5B
Noncanonical Activation Of NOTCH3 R-HSA-9017802	0.0599752	0.237149	0	0	18.5238	52.1228	NOTCH3
PPARA Activates Gene Expression R-HSA-1989781	0.0605142	0.237149	0	0	3.46944	9.73134	G0S2;PPARGC1B;DAND5
Signaling By PDGF R-HSA-186797	0.0608217	0.237149	0	0	5.20947	14.5855	COL4A1;PDGFA
Regulation Of Lipid Metabolism By PPARalpha R-HSA-400206	0.0630373	0.242092	0	0	3.40875	9.42189	G0S2;PPARGC1B;DAND5
Transcriptional Regulation By RUNX2 R-HSA-8878166	0.064317	0.242092	0	0	3.3792	9.27228	HEY1;HEY2;PPARGC1B
Glycosaminoglycan Metabolism R-HSA-1630316	0.0656087	0.242092	0	0	3.35014	9.12595	CHST6;SDC2;FMOD
Phase 3 - Rapid Repolarisation R-HSA-5576890	0.0672162	0.242092	0	0	16.2075	43.7577	KCNE4
Chylomicron Assembly R-HSA-8963888	0.0672162	0.242092	0	0	16.2075	43.7577	APOE
Chylomicron Remodeling R-HSA-8963901	0.0672162	0.242092	0	0	16.2075	43.7577	APOE
EGFR Interacts With Phospholipase C-gamma R-HSA-212718	0.0672162	0.242092	0	0	16.2075	43.7577	HBEGF
Interleukin-1 Processing R-HSA-448706	0.0672162	0.242092	0	0	16.2075	43.7577	IL1B
p75NTR Regulates Axonogenesis R-HSA-193697	0.0672162	0.242092	0	0	16.2075	43.7577	NGFR
Regulation Of IGF Transport And Uptake By IGFBPs R-HSA-381426	0.0695549	0.248411	0	0	3.26589	8.70569	SDC2;SPARCL1;APOE
Assembly Of Collagen Fibrils And Other Multimeric Structures R-HSA-2022090	0.0714287	0.248983	0	0	4.73469	12.4951	COL4A1;COL5A3
Signaling By ERBB4 R-HSA-1236394	0.0714287	0.248983	0	0	4.73469	12.4951	APOE;HBEGF
Platelet Degranulation R-HSA-114608	0.0722443	0.248983	0	0	3.21203	8.44025	TGFB3;ITGB3;PDGFA
PI3K Events In ERBB4 Signaling R-HSA-1250342	0.0744019	0.248983	0	0	14.406	37.4306	HBEGF
Caspase Activation Via Dependence Receptors In Absence Of Ligand R-HSA-418889	0.0744019	0.248983	0	0	14.406	37.4306	UNC5B
STAT5 Activation Downstream Of FLT3 ITD Mutants R-HSA-9702518	0.0744019	0.248983	0	0	14.406	37.4306	NOX4
Glycoprotein Hormones R-HSA-209822	0.0744019	0.248983	0	0	14.406	37.4306	INHBA
Interleukin-21 Signaling R-HSA-9020958	0.0744019	0.248983	0	0	14.406	37.4306	IL21R
Hemostasis R-HSA-109582	0.0775845	0.252743	0	0	1.85973	4.7542	GUCY1A2;GUCY1A1;GUCY1B1;ANGPT2;TGFB3;SDC2;ITGB3;PDGFA
Response To Elevated Platelet Cytosolic Ca2+ R-HSA-76005	0.0791682	0.252743	0	0	3.08479	7.82358	TGFB3;ITGB3;PDGFA
ADORA2B Mediated Anti-Inflammatory Cytokine Production R-HSA-9660821	0.0805867	0.252743	0	0	3.06053	7.70771	ADORA2A;ADORA2B;PTH1R
Activation Of Phototransduction Cascade R-HSA-2485179	0.0815325	0.252743	0	0	12.9647	32.4993	CNGA1
Regulated Proteolysis Of p75NTR R-HSA-193692	0.0815325	0.252743	0	0	12.9647	32.4993	NGFR
Regulation Of Signaling By NODAL R-HSA-1433617	0.0815325	0.252743	0	0	12.9647	32.4993	DAND5
Erythrocytes Take Up Carbon Dioxide And Release Oxygen R-HSA-1237044	0.0815325	0.252743	0	0	12.9647	32.4993	CA4
eNOS Activation R-HSA-203615	0.0815325	0.252743	0	0	12.9647	32.4993	CYGB
NOTCH4 Activation And Transmission Of Signal To Nucleus R-HSA-9013700	0.0815325	0.252743	0	0	12.9647	32.4993	JAG1
Pre-NOTCH Transcription And Translation R-HSA-1912408	0.082583	0.252743	0	0	4.33904	10.8213	NOTCH3;NOTCH1
Cell Surface Interactions At Vascular Wall R-HSA-202733	0.0849081	0.252743	0	0	2.98999	7.37387	ANGPT2;SDC2;ITGB3
Intracellular Signaling By Second Messengers R-HSA-9006925	0.0881325	0.252743	0	0	2.17898	5.29255	IL1RL1;PDGFA;SNAI2;FGFR3;HBEGF
PECAM1 Interactions R-HSA-210990	0.0886086	0.252743	0	0	11.7855	28.5625	ITGB3
Peptide Hormone Biosynthesis R-HSA-209952	0.0886086	0.252743	0	0	11.7855	28.5625	INHBA
Reversible Hydration Of Carbon Dioxide R-HSA-1475029	0.0886086	0.252743	0	0	11.7855	28.5625	CA4
FGFR3 Mutant Receptor Activation R-HSA-2033514	0.0886086	0.252743	0	0	11.7855	28.5625	FGFR3
GRB2 Events In EGFR Signaling R-HSA-179812	0.0886086	0.252743	0	0	11.7855	28.5625	HBEGF
Glutathione Synthesis And Recycling R-HSA-174403	0.0886086	0.252743	0	0	11.7855	28.5625	GGT5
Transport Of Nucleosides And Free Purine And Pyrimidine Bases Across Plasma Membrane R-HSA-83936	0.0886086	0.252743	0	0	11.7855	28.5625	SLC29A1
Keratan Sulfate Degradation R-HSA-2022857	0.0886086	0.252743	0	0	11.7855	28.5625	FMOD
NOTCH2 Intracellular Domain Regulates Transcription R-HSA-2197563	0.0886086	0.252743	0	0	11.7855	28.5625	HES5
Integrin Cell Surface Interactions R-HSA-216083	0.0918628	0.255616	0	0	4.06702	9.70985	COL4A1;ITGB3
Phospholipase C-mediated Cascade; FGFR3 R-HSA-5654227	0.0956305	0.255616	0	0	10.8028	25.3571	FGFR3
Defective EXT1 Causes Exostoses 1, TRPS2 And CHDS R-HSA-3656253	0.0956305	0.255616	0	0	10.8028	25.3571	SDC2
SHC1 Events In EGFR Signaling R-HSA-180336	0.0956305	0.255616	0	0	10.8028	25.3571	HBEGF
SHC1 Events In ERBB4 Signaling R-HSA-1250347	0.0956305	0.255616	0	0	10.8028	25.3571	HBEGF
ERBB2 Activates PTK6 Signaling R-HSA-8847993	0.0956305	0.255616	0	0	10.8028	25.3571	HBEGF
FGFR3 Ligand Binding And Activation R-HSA-190239	0.0956305	0.255616	0	0	10.8028	25.3571	FGFR3
Activation Of Arylsulfatases R-HSA-1663150	0.0956305	0.255616	0	0	10.8028	25.3571	ARSI
p75NTR Recruits Signaling Complexes R-HSA-209543	0.0956305	0.255616	0	0	10.8028	25.3571	NGFR
NF-kB Is Activated And Signals Survival R-HSA-209560	0.0956305	0.255616	0	0	10.8028	25.3571	NGFR
Tryptophan Catabolism R-HSA-71240	0.102599	0.270835	0	0	9.97134	22.704	TDO2
Lysosphingolipid And LPA Receptors R-HSA-419408	0.102599	0.270835	0	0	9.97134	22.704	S1PR5
Phase 2 - Plateau Phase R-HSA-5576893	0.109514	0.275404	0	0	9.25864	20.4774	KCNE4
Signaling By Activin R-HSA-1502540	0.109514	0.275404	0	0	9.25864	20.4774	INHBA
ERBB2 Regulates Cell Motility R-HSA-6785631	0.109514	0.275404	0	0	9.25864	20.4774	HBEGF
Signaling By FLT3 ITD And TKD Mutants R-HSA-9703648	0.109514	0.275404	0	0	9.25864	20.4774	NOX4
GRB2 Events In ERBB2 Signaling R-HSA-1963640	0.109514	0.275404	0	0	9.25864	20.4774	HBEGF
GRB2:SOS Provides Linkage To MAPK Signaling For Integrins R-HSA-354194	0.109514	0.275404	0	0	9.25864	20.4774	ITGB3
p130Cas Linkage To MAPK Signaling For Integrins R-HSA-372708	0.109514	0.275404	0	0	9.25864	20.4774	ITGB3
Metabolism Of Nitric Oxide: NOS3 Activation And Regulation R-HSA-202131	0.109514	0.275404	0	0	9.25864	20.4774	CYGB
RHOG GTPase Cycle R-HSA-9013408	0.111258	0.278145	0	0	3.61367	7.93526	PLEKHG3;MCAM
G Alpha (S) Signaling Events R-HSA-418555	0.114434	0.28102	0	0	2.60874	5.65511	ADORA2A;ADORA2B;PTH1R
PI3K Events In ERBB2 Signaling R-HSA-1963642	0.116375	0.28102	0	0	8.64096	18.5861	HBEGF
Regulation Of Gene Expression In Late Stage (Branching Morphogenesis) Pancreatic Bud Precursor Cells R-HSA-210744	0.116375	0.28102	0	0	8.64096	18.5861	NOTCH1
Gap Junction Assembly R-HSA-190861	0.116375	0.28102	0	0	8.64096	18.5861	GJA4
p75NTR Signals Via NF-kB R-HSA-193639	0.116375	0.28102	0	0	8.64096	18.5861	NGFR
NRIF Signals Cell Death From Nucleus R-HSA-205043	0.116375	0.28102	0	0	8.64096	18.5861	NGFR
Pre-NOTCH Expression And Processing R-HSA-1912422	0.121323	0.290853	0	0	3.42278	7.21966	NOTCH3;NOTCH1
SHC-mediated cascade:FGFR3 R-HSA-5654704	0.123185	0.290853	0	0	8.10049	16.963	FGFR3
Gastrin-CREB Signaling Pathway Via PKC And MAPK R-HSA-881907	0.123185	0.290853	0	0	8.10049	16.963	HBEGF
Tie2 Signaling R-HSA-210993	0.123185	0.290853	0	0	8.10049	16.963	ANGPT2
PI-3K cascade:FGFR3 R-HSA-5654710	0.129942	0.301778	0	0	7.62361	15.5572	FGFR3
Signaling By FLT3 Fusion Proteins R-HSA-9703465	0.129942	0.301778	0	0	7.62361	15.5572	NOX4
MECP2 Regulates Neuronal Receptors And Channels R-HSA-9022699	0.129942	0.301778	0	0	7.62361	15.5572	NOTCH1
Cellular Senescence R-HSA-2559583	0.134812	0.311386	0	0	2.41403	4.83741	CDKN2B;ETS1;DAND5
Aflatoxin Activation And Detoxification R-HSA-5423646	0.136647	0.312232	0	0	7.19971	14.33	GGT5
FRS-mediated FGFR3 Signaling R-HSA-5654706	0.136647	0.312232	0	0	7.19971	14.33	FGFR3
Signaling By Nuclear Receptors R-HSA-9006931	0.141343	0.317204	0	0	2.04062	3.99261	APOC1;APOE;DAND5;HBEGF
Phosphorylation Of CD3 And TCR Zeta Chains R-HSA-202427	0.143302	0.317204	0	0	6.82043	13.2508	PAG1
Defective B3GALT6 Causes EDSP2 And SEMDJL1 R-HSA-4420332	0.143302	0.317204	0	0	6.82043	13.2508	SDC2
Defective B3GAT3 Causes JDSSDHD R-HSA-3560801	0.143302	0.317204	0	0	6.82043	13.2508	SDC2
Defective B4GALT7 Causes EDS, Progeroid Type R-HSA-3560783	0.143302	0.317204	0	0	6.82043	13.2508	SDC2
Signal Transduction By L1 R-HSA-445144	0.143302	0.317204	0	0	6.82043	13.2508	ITGB3
Azathioprine ADME R-HSA-9748787	0.149905	0.321765	0	0	6.47908	12.2957	SLC29A1
SHC1 Events In ERBB2 Signaling R-HSA-1250196	0.149905	0.321765	0	0	6.47908	12.2957	HBEGF
Signaling By ERBB2 TMD/JMD Mutants R-HSA-9665686	0.149905	0.321765	0	0	6.47908	12.2957	HBEGF
Signaling By FGFR3 In Disease R-HSA-5655332	0.149905	0.321765	0	0	6.47908	12.2957	FGFR3
Synthesis Of Leukotrienes (LT) And Eoxins (EX) R-HSA-2142691	0.149905	0.321765	0	0	6.47908	12.2957	GGT5
HS-GAG Degradation R-HSA-2024096	0.149905	0.321765	0	0	6.47908	12.2957	SDC2
Signaling By NODAL R-HSA-1181150	0.156457	0.333616	0	0	6.17025	11.4456	DAND5
RAF/MAP Kinase Cascade R-HSA-5673001	0.156996	0.333616	0	0	1.95546	3.6206	ITGB3;PDGFA;FGFR3;HBEGF
RAC1 GTPase Cycle R-HSA-9013149	0.158176	0.334451	0	0	2.23323	4.11818	PLEKHG3;JAG1;MCAM
RAC3 GTPase Cycle R-HSA-9013423	0.160793	0.338303	0	0	2.85642	5.22049	JAG1;MCAM
MAPK1/MAPK3 Signaling R-HSA-5684996	0.165796	0.344499	0	0	1.91189	3.43566	ITGB3;PDGFA;FGFR3;HBEGF
Drug ADME R-HSA-9748784	0.166223	0.344499	0	0	2.79471	5.01489	GGT5;SLC29A1
Transcriptional Regulation By RUNX3 R-HSA-8878159	0.166223	0.344499	0	0	2.79471	5.01489	NOTCH1;JAG1
Downstream Signaling Of Activated FGFR3 R-HSA-5654708	0.169412	0.344499	0	0	5.63313	10.0012	FGFR3
Signaling By EGFR In Cancer R-HSA-1643713	0.169412	0.344499	0	0	5.63313	10.0012	HBEGF
Signaling By ERBB2 KD Mutants R-HSA-9664565	0.169412	0.344499	0	0	5.63313	10.0012	HBEGF
Estrogen-dependent Nuclear Events Downstream Of ESR-membrane Signaling R-HSA-9634638	0.169412	0.344499	0	0	5.63313	10.0012	HBEGF
Cell Recruitment (Pro-Inflammatory Response) R-HSA-9664424	0.175816	0.35246	0	0	5.39815	9.38371	IL1B
Signaling By ERBB2 In Cancer R-HSA-1227990	0.175816	0.35246	0	0	5.39815	9.38371	HBEGF
Gap Junction Trafficking R-HSA-190828	0.175816	0.35246	0	0	5.39815	9.38371	GJA4
GAG Synthesis Requires Tetrasaccharide Linker Sequence R-HSA-1971475	0.18217	0.358436	0	0	5.18196	8.82393	SDC2
Pyroptosis R-HSA-5620971	0.18217	0.358436	0	0	5.18196	8.82393	IL1B
Caspase Activation Via Extrinsic Apoptotic Signaling Pathway R-HSA-5357769	0.18217	0.358436	0	0	5.18196	8.82393	UNC5B
Synthesis Of IP3 And IP4 In Cytosol R-HSA-1855204	0.18217	0.358436	0	0	5.18196	8.82393	PLCE1
FLT3 Signaling In Disease R-HSA-9682385	0.188475	0.365762	0	0	4.9824	8.31458	NOX4
Gap Junction Trafficking And Regulation R-HSA-157858	0.188475	0.365762	0	0	4.9824	8.31458	GJA4
Integrin Signaling R-HSA-354192	0.188475	0.365762	0	0	4.9824	8.31458	ITGB3
Paracetamol ADME R-HSA-9753281	0.194732	0.374485	0	0	4.79763	7.84954	GGT5
Downstream Signal Transduction R-HSA-186763	0.194732	0.374485	0	0	4.79763	7.84954	PDGFA
Interleukin-4 And Interleukin-13 Signaling R-HSA-6785807	0.199394	0.376212	0	0	2.47381	3.98895	CCL11;IL1B
Downregulation Of ERBB2 Signaling R-HSA-8863795	0.200942	0.376212	0	0	4.62605	7.42361	HBEGF
EGR2 And SOX10-mediated Initiation Of Schwann Cell Myelination R-HSA-9619665	0.200942	0.376212	0	0	4.62605	7.42361	ADGRG6
TNFs Bind Their Physiological Receptors R-HSA-5669034	0.200942	0.376212	0	0	4.62605	7.42361	TNFSF4
Uptake And Actions Of Bacterial Toxins R-HSA-5339562	0.200942	0.376212	0	0	4.62605	7.42361	HBEGF
Negative Regulation Of FGFR3 Signaling R-HSA-5654732	0.200942	0.376212	0	0	4.62605	7.42361	FGFR3
Degradation Of Extracellular Matrix R-HSA-1474228	0.205002	0.382131	0	0	2.42732	3.84667	ADAMTS4;ADAMTS5
Tight Junction Interactions R-HSA-420029	0.207103	0.382691	0	0	4.46631	7.03237	CLDN14
HS-GAG Biosynthesis R-HSA-2022928	0.207103	0.382691	0	0	4.46631	7.03237	SDC2
EGFR Downregulation R-HSA-182971	0.213218	0.392284	0	0	4.31721	6.672	HBEGF
Signaling By NTRK1 (TRKA) R-HSA-187037	0.219093	0.398275	0	0	2.31837	3.5199	ADORA2A;TRIB1
Cargo Concentration In ER R-HSA-5694530	0.219285	0.398275	0	0	4.17774	6.33922	CTSC
Inactivation, Recovery And Regulation Of Phototransduction Cascade R-HSA-2514859	0.219285	0.398275	0	0	4.17774	6.33922	CNGA1
G Alpha (I) Signaling Events R-HSA-418594	0.220286	0.39839	0	0	1.6916	2.5591	RGS4;CCL1;S1PR5;CX3CL1
Signaling By High-Kinase Activity BRAF Mutants R-HSA-6802948	0.225307	0.404031	0	0	4.04698	6.03118	ITGB3
Phototransduction Cascade R-HSA-2514856	0.225307	0.404031	0	0	4.04698	6.03118	CNGA1
MAPK Family Signaling Cascades R-HSA-5683057	0.230083	0.409561	0	0	1.65877	2.43726	ITGB3;PDGFA;FGFR3;HBEGF
Detoxification Of Reactive Oxygen Species R-HSA-3299685	0.231282	0.409561	0	0	3.92414	5.74542	NOX4
EPHB-mediated Forward Signaling R-HSA-3928662	0.231282	0.409561	0	0	3.92414	5.74542	SDC2
Platelet Aggregation (Plug Formation) R-HSA-76009	0.243094	0.424859	0	0	3.69953	5.23227	ITGB3
Glutathione Conjugation R-HSA-156590	0.243094	0.424859	0	0	3.69953	5.23227	GGT5
Transcriptional Regulation By AP-2 (TFAP2) Family Of Transcription Factors R-HSA-8864260	0.243094	0.424859	0	0	3.69953	5.23227	APOE
Nervous System Development R-HSA-9675108	0.243919	0.424859	0	0	1.45216	2.04889	UNC5B;COL4A1;SDC2;ITGB3;ADGRG6;RPSA
Early SARS-CoV-2 Infection Events R-HSA-9772572	0.248933	0.428326	0	0	3.59659	5.00131	SDC2
MAP2K And MAPK Activation R-HSA-5674135	0.248933	0.428326	0	0	3.59659	5.00131	ITGB3
NCAM1 Interactions R-HSA-419037	0.248933	0.428326	0	0	3.59659	5.00131	COL4A1
Cardiac Conduction R-HSA-5576891	0.25319	0.433894	0	0	2.09274	2.87462	KCNE4;KCNIP3
Signaling By RAF1 Mutants R-HSA-9656223	0.254727	0.434775	0	0	3.49921	4.78538	ITGB3
Signaling By FGFR3 R-HSA-5654741	0.260477	0.441046	0	0	3.40695	4.58317	FGFR3
NGF-stimulated Transcription R-HSA-9031628	0.260477	0.441046	0	0	3.40695	4.58317	TRIB1
Signaling By NTRKs R-HSA-166520	0.270304	0.454857	0	0	1.99555	2.61059	ADORA2A;TRIB1
Paradoxical Activation Of RAF Signaling By Kinase Inactive BRAF R-HSA-6802955	0.271844	0.454857	0	0	3.23627	4.21534	ITGB3
Regulation Of Beta-Cell Development R-HSA-186712	0.271844	0.454857	0	0	3.23627	4.21534	NOTCH1
Activation Of Gene Expression By SREBF (SREBP) R-HSA-2426168	0.277462	0.458838	0	0	3.15718	4.04773	DAND5
RHOF GTPase Cycle R-HSA-9035034	0.277462	0.458838	0	0	3.15718	4.04773	MCAM
Gamma Carboxylation, Hypusine Formation And Arylsulfatase Activation R-HSA-163841	0.277462	0.458838	0	0	3.15718	4.04773	ARSI
Transport Of Vitamins, Nucleosides, And Related Molecules R-HSA-425397	0.283037	0.466244	0	0	3.08185	3.88985	SLC29A1
Metabolism Of Proteins R-HSA-392499	0.286231	0.469684	0	0	1.19072	1.48954	SEMA5B;SPON2;SDC2;RPSA;INHBA;ART4;ADAMTS4;ADAMTS5;ADAMTS14;ADORA2A;ADORA2B;SPARCL1;ARSI;APOE;LMCD1;RNF152;CTSC
PI3K Cascade R-HSA-109704	0.28857	0.469893	0	0	3.01003	3.74092	FGFR3
Interleukin-2 Family Signaling R-HSA-451927	0.28857	0.469893	0	0	3.01003	3.74092	IL21R
Glycosphingolipid Metabolism R-HSA-1660662	0.29406	0.475192	0	0	2.94147	3.60028	ARSI
Interleukin-10 Signaling R-HSA-6783783	0.29406	0.475192	0	0	2.94147	3.60028	IL1B
Transport Of Small Molecules R-HSA-382551	0.301986	0.483539	0	0	1.30438	1.56183	TTYH2;LIPG;CA4;APOC1;APOE;SLC29A1;CYGB
Cyclin D Associated Events In G1 R-HSA-69231	0.304914	0.483539	0	0	2.8133	3.34143	CDKN2B
SARS-CoV-2 Modulates Host Translation Machinery R-HSA-9754678	0.304914	0.483539	0	0	2.8133	3.34143	RPSA
G Alpha (Z) Signaling Events R-HSA-418597	0.304914	0.483539	0	0	2.8133	3.34143	RGS4
IRS-mediated Signaling R-HSA-112399	0.304914	0.483539	0	0	2.8133	3.34143	FGFR3
Generic Transcription Pathway R-HSA-212436	0.309893	0.488075	0	0	1.21792	1.42682	NOTCH3;TPX2;CDKN2B;NOTCH1;JAG1;HEY1;LMO2;HEY2;APOE;PPARGC1B;DAND5
Inositol Phosphate Metabolism R-HSA-1483249	0.310279	0.488075	0	0	2.7533	3.22215	PLCE1
Platelet Activation, Signaling And Aggregation R-HSA-76002	0.311219	0.488075	0	0	1.55101	1.81043	TGFB3;ITGB3;PDGFA
RHOA GTPase Cycle R-HSA-8980692	0.312983	0.489037	0	0	1.78775	2.07666	PLEKHG3;MCAM
Signaling By ERBB2 R-HSA-1227986	0.315602	0.489529	0	0	2.69581	3.109	HBEGF
Netrin-1 Signaling R-HSA-373752	0.315602	0.489529	0	0	2.69581	3.109	UNC5B
Chondroitin Sulfate/Dermatan Sulfate Metabolism R-HSA-1793185	0.320885	0.494117	0	0	2.64066	3.00156	SDC2
Formation Of Ternary Complex, And Subsequently, 43S Complex R-HSA-72695	0.320885	0.494117	0	0	2.64066	3.00156	RPSA
IRS-related Events Triggered By IGF1R R-HSA-2428928	0.326128	0.499344	0	0	2.58771	2.89945	FGFR3
Interleukin-1 Family Signaling R-HSA-446652	0.327112	0.499344	0	0	1.72772	1.93065	IL1RL1;IL1B
RHOD GTPase Cycle R-HSA-9013405	0.33133	0.499344	0	0	2.53684	2.8023	MCAM
Signaling By Non-Receptor Tyrosine Kinases R-HSA-9006927	0.33133	0.499344	0	0	2.53684	2.8023	HBEGF
Transcriptional Activation Of Mitochondrial Biogenesis R-HSA-2151201	0.33133	0.499344	0	0	2.53684	2.8023	PPARGC1B
IGF1R Signaling Cascade R-HSA-2428924	0.33133	0.499344	0	0	2.53684	2.8023	FGFR3
Signaling By Type 1 Insulin-like Growth Factor 1 Receptor (IGF1R) R-HSA-2404192	0.336492	0.501786	0	0	2.48793	2.70981	FGFR3
Heparan Sulfate/Heparin (HS-GAG) Metabolism R-HSA-1638091	0.336492	0.501786	0	0	2.48793	2.70981	SDC2
Insulin Receptor Signaling Cascade R-HSA-74751	0.336492	0.501786	0	0	2.48793	2.70981	FGFR3
Regulation Of Cholesterol Biosynthesis By SREBP (SREBF) R-HSA-1655829	0.346698	0.515198	0	0	2.39555	2.53761	DAND5
E3 Ubiquitin Ligases Ubiquitinate Target Proteins R-HSA-8866654	0.351742	0.519239	0	0	2.35187	2.45737	RNF152
Regulated Necrosis R-HSA-5218859	0.356748	0.519239	0	0	2.30976	2.38073	IL1B
Ribosomal Scanning And Start Codon Recognition R-HSA-72702	0.356748	0.519239	0	0	2.30976	2.38073	RPSA
Translation Initiation Complex Formation R-HSA-72649	0.356748	0.519239	0	0	2.30976	2.38073	RPSA
NCAM Signaling For Neurite Out-Growth R-HSA-375165	0.356748	0.519239	0	0	2.30976	2.38073	COL4A1
NRAGE Signals Death Thru JNK R-HSA-193648	0.356748	0.519239	0	0	2.30976	2.38073	NGFR
mRNA Activation Upon Binding Of Cap-Binding Complex And eIFs, Subsequent Binding To 43S R-HSA-72662	0.361715	0.524672	0	0	2.26912	2.30747	RPSA
Arachidonic Acid Metabolism R-HSA-2142753	0.366644	0.528216	0	0	2.22989	2.23739	GGT5
RHOQ GTPase Cycle R-HSA-9013406	0.366644	0.528216	0	0	2.22989	2.23739	PLEKHG3
Axon Guidance R-HSA-422475	0.370395	0.529004	0	0	1.26211	1.25351	UNC5B;COL4A1;SDC2;ITGB3;RPSA
Transcriptional Regulation By MECP2 R-HSA-8986944	0.371535	0.529004	0	0	2.19198	2.17031	NOTCH1
Metabolism Of Carbohydrates R-HSA-71387	0.376369	0.529004	0	0	1.37833	1.34688	CHST6;SDC2;FMOD
Cell-cell Junction Organization R-HSA-421270	0.376389	0.529004	0	0	2.15534	2.10605	CLDN14
Regulation Of PTEN Gene Transcription R-HSA-8943724	0.376389	0.529004	0	0	2.15534	2.10605	SNAI2
Signaling By FGFR In Disease R-HSA-1226099	0.376389	0.529004	0	0	2.15534	2.10605	FGFR3
Nuclear Events (Kinase And Transcription Factor Activation) R-HSA-198725	0.376389	0.529004	0	0	2.15534	2.10605	TRIB1
Post-translational Protein Modification R-HSA-597592	0.377149	0.529004	0	0	1.13878	1.11044	ADAMTS4;SEMA5B;SPON2;ADAMTS5;ADAMTS14;SDC2;SPARCL1;ARSI;APOE;RNF152;CTSC;ART4
Signaling By BRAF And RAF1 Fusions R-HSA-6802952	0.381205	0.532935	0	0	2.1199	2.04447	ITGB3
COPII-mediated Vesicle Transport R-HSA-204005	0.400104	0.557523	0	0	1.98904	1.82202	CTSC
Cellular Response To Chemical Stress R-HSA-9711123	0.409808	0.569178	0	0	1.43757	1.28241	NOTCH1;NOX4
RHOB GTPase Cycle R-HSA-9013026	0.413901	0.572991	0	0	1.901	1.67692	MCAM
Metabolism Of Vitamins And Cofactors R-HSA-196854	0.420483	0.580212	0	0	1.40604	1.21812	SDC2;APOE
ESR-mediated Signaling R-HSA-8939211	0.425784	0.584044	0	0	1.39078	1.18748	DAND5;HBEGF
AURKA Activation By TPX2 R-HSA-8854518	0.427383	0.584044	0	0	1.8204	1.54747	TPX2
Regulation Of RUNX2 Expression And Activity R-HSA-8939902	0.427383	0.584044	0	0	1.8204	1.54747	PPARGC1B
RNA Polymerase II Transcription R-HSA-73857	0.43018	0.584454	0	0	1.09649	0.924949	NOTCH3;TPX2;CDKN2B;NOTCH1;JAG1;HEY1;LMO2;HEY2;APOE;PPARGC1B;DAND5
RHOC GTPase Cycle R-HSA-9013106	0.431808	0.584454	0	0	1.79503	1.50742	MCAM
Extra-nuclear Estrogen Signaling R-HSA-9009391	0.431808	0.584454	0	0	1.79503	1.50742	HBEGF
RNA Polymerase II Transcribes snRNA Genes R-HSA-6807505	0.436199	0.58666	0	0	1.77035	1.46878	DAND5
Cell Death Signaling Via NRAGE, NRIF And NADE R-HSA-204998	0.436199	0.58666	0	0	1.77035	1.46878	NGFR
Protein Ubiquitination R-HSA-8852135	0.444881	0.594845	0	0	1.72296	1.39551	RNF152
Developmental Biology R-HSA-1266738	0.445084	0.594845	0	0	1.09566	0.886926	NOTCH1;UNC5B;COL4A1;SDC2;ITGB3;ADGRG6;KRT7;RPSA;DAND5
Signaling By Insulin Receptor R-HSA-74752	0.449171	0.598426	0	0	1.70021	1.36076	FGFR3
Oncogenic MAPK Signaling R-HSA-6802957	0.453429	0.600334	0	0	1.67804	1.32719	ITGB3
Nuclear Events Mediated By NFE2L2 R-HSA-9759194	0.453429	0.600334	0	0	1.67804	1.32719	NOTCH1
Cytokine Signaling In Immune System R-HSA-1280215	0.456296	0.602177	0	0	1.11545	0.875195	IL1RL1;CCL11;TNFSF4;IL1B;IL21R;GBP1
Amyloid Fiber Formation R-HSA-977225	0.457654	0.602177	0	0	1.65644	1.29475	APOE
Infectious Disease R-HSA-5663205	0.462266	0.604672	0	0	1.08629	0.838196	GGT5;ADORA2A;ADORA2B;SDC2;IL1B;RPSA;PTH1R;HBEGF
Signaling By Interleukins R-HSA-449147	0.462396	0.604672	0	0	1.15201	0.888585	IL1RL1;CCL11;IL1B;IL21R
Senescence-Associated Secretory Phenotype (SASP) R-HSA-2559582	0.466007	0.607525	0	0	1.61487	1.23304	CDKN2B
Programmed Cell Death R-HSA-5357801	0.477342	0.620399	0	0	1.25447	0.927709	UNC5B;IL1B
Cellular Responses To Stress R-HSA-2262752	0.483334	0.623882	0	0	1.08316	0.787506	CDKN2B;NOTCH1;NOX4;RPSA;ETS1;DAND5
Peptide Chain Elongation R-HSA-156902	0.486335	0.623882	0	0	1.51949	1.09534	RPSA
Cell Junction Organization R-HSA-446728	0.486335	0.623882	0	0	1.51949	1.09534	CLDN14
Signaling By FGFR R-HSA-190236	0.486335	0.623882	0	0	1.51949	1.09534	FGFR3
RAC2 GTPase Cycle R-HSA-9013404	0.490307	0.623882	0	0	1.50175	1.07033	MCAM
Peptide Hormone Metabolism R-HSA-2980736	0.49816	0.623882	0	0	1.46747	1.02258	INHBA
Sphingolipid Metabolism R-HSA-428157	0.49816	0.623882	0	0	1.46747	1.02258	ARSI
Interferon Gamma Signaling R-HSA-877300	0.49816	0.623882	0	0	1.46747	1.02258	GBP1
Mitochondrial Biogenesis R-HSA-1592230	0.49816	0.623882	0	0	1.46747	1.02258	PPARGC1B
Cellular Responses To Stimuli R-HSA-8953897	0.502025	0.623882	0	0	1.06161	0.731558	CDKN2B;NOTCH1;NOX4;RPSA;ETS1;DAND5
Regulation Of TP53 Activity Thru Phosphorylation R-HSA-6804756	0.502042	0.623882	0	0	1.45091	0.999779	TPX2
Selenocysteine Synthesis R-HSA-2408557	0.502042	0.623882	0	0	1.45091	0.999779	RPSA
Eukaryotic Translation Elongation R-HSA-156842	0.502042	0.623882	0	0	1.45091	0.999779	RPSA
Eukaryotic Translation Termination R-HSA-72764	0.502042	0.623882	0	0	1.45091	0.999779	RPSA
Viral mRNA Translation R-HSA-192823	0.502042	0.623882	0	0	1.45091	0.999779	RPSA
EPH-Ephrin Signaling R-HSA-2682334	0.505893	0.626095	0	0	1.43471	0.977656	SDC2
Post-translational Modification: Synthesis Of GPI-anchored Proteins R-HSA-163125	0.509715	0.626095	0	0	1.41888	0.956184	ART4
Class B/2 (Secretin Family Receptors) R-HSA-373080	0.509715	0.626095	0	0	1.41888	0.956184	PTH1R
Nonsense Mediated Decay (NMD) Independent Of Exon Junction Complex (EJC) R-HSA-975956	0.509715	0.626095	0	0	1.41888	0.956184	RPSA
Oxidative Stress Induced Senescence R-HSA-2559580	0.513508	0.627129	0	0	1.40338	0.935339	CDKN2B
VEGFA-VEGFR2 Pathway R-HSA-4420097	0.513508	0.627129	0	0	1.40338	0.935339	ITGB3
P75 NTR Receptor-Mediated Signaling R-HSA-193704	0.521006	0.634463	0	0	1.37338	0.895437	NGFR
RUNX1 Regulates Transcription Of Genes Involved In Differentiation Of HSCs R-HSA-8939236	0.532038	0.641967	0	0	1.33071	0.839728	LMO2
Response Of EIF2AK4 (GCN2) To Amino Acid Deficiency R-HSA-9633012	0.532038	0.641967	0	0	1.33071	0.839728	RPSA
Formation Of A Pool Of Free 40S Subunits R-HSA-72689	0.532038	0.641967	0	0	1.33071	0.839728	RPSA
CLEC7A (Dectin-1) Signaling R-HSA-5607764	0.535659	0.641967	0	0	1.31706	0.822184	IL1B
L1CAM Interactions R-HSA-373760	0.535659	0.641967	0	0	1.31706	0.822184	ITGB3
Stimuli-sensing Channels R-HSA-2672351	0.539253	0.641967	0	0	1.30369	0.805122	TTYH2
TNFR2 Non-Canonical NF-kB Pathway R-HSA-5668541	0.539253	0.641967	0	0	1.30369	0.805122	TNFSF4
KEAP1-NFE2L2 Pathway R-HSA-9755511	0.539253	0.641967	0	0	1.30369	0.805122	NOTCH1
Vesicle-mediated Transport R-HSA-5653656	0.545897	0.645004	0	0	1.0202	0.617552	COL4A1;GJA4;APOE;CTSC;HBEGF
Potassium Channels R-HSA-1296071	0.546356	0.645004	0	0	1.27775	0.772377	KCNN3
Signaling By VEGF R-HSA-194138	0.546356	0.645004	0	0	1.27775	0.772377	ITGB3
Cargo Recognition For Clathrin-Mediated Endocytosis R-HSA-8856825	0.553351	0.649653	0	0	1.25281	0.741365	HBEGF
MHC Class II Antigen Presentation R-HSA-2132295	0.553351	0.649653	0	0	1.25281	0.741365	CTSC
Phase II - Conjugation Of Compounds R-HSA-156580	0.563643	0.658426	0	0	1.21717	0.697843	GGT5
Gene Expression (Transcription) R-HSA-74160	0.564408	0.658426	0	0	0.984701	0.563227	NOTCH3;TPX2;CDKN2B;NOTCH1;JAG1;HEY1;LMO2;HEY2;APOE;PPARGC1B;DAND5
SRP-dependent Cotranslational Protein Targeting To Membrane R-HSA-1799339	0.567021	0.658426	0	0	1.20573	0.684081	RPSA
L13a-mediated Translational Silencing Of Ceruloplasmin Expression R-HSA-156827	0.567021	0.658426	0	0	1.20573	0.684081	RPSA
GTP Hydrolysis And Joining Of 60S Ribosomal Subunit R-HSA-72706	0.570373	0.660514	0	0	1.1945	0.670672	RPSA
Nonsense Mediated Decay (NMD) Enhanced By Exon Junction Complex (EJC) R-HSA-975957	0.580275	0.670155	0	0	1.16204	0.632446	RPSA
Selenoamino Acid Metabolism R-HSA-2408522	0.58675	0.67397	0	0	1.14136	0.608523	RPSA
Interleukin-1 Signaling R-HSA-9020702	0.58675	0.67397	0	0	1.14136	0.608523	IL1B
Cap-dependent Translation Initiation R-HSA-72737	0.593126	0.677631	0	0	1.1214	0.58576	RPSA
TCR Signaling R-HSA-202403	0.593126	0.677631	0	0	1.1214	0.58576	PAG1
Estrogen-dependent Gene Expression R-HSA-9018519	0.602507	0.686503	0	0	1.09272	0.553633	DAND5
Cell-Cell Communication R-HSA-1500931	0.605586	0.688166	0	0	1.08348	0.54343	CLDN14
SARS-CoV-2 Infection R-HSA-9694516	0.643493	0.727385	0	0	0.916136	0.403873	SDC2;RPSA
ER To Golgi Anterograde Transport R-HSA-199977	0.643522	0.727385	0	0	0.976134	0.430279	CTSC
Influenza Viral RNA Transcription And Replication R-HSA-168273	0.654448	0.737772	0	0	0.947232	0.401592	RPSA
PTEN Regulation R-HSA-6807070	0.659785	0.739865	0	0	0.933409	0.38815	SNAI2
Death Receptor Signaling R-HSA-73887	0.659785	0.739865	0	0	0.933409	0.38815	NGFR
RHO GTPase Cycle R-HSA-9012999	0.663471	0.741843	0	0	0.880341	0.361178	PLEKHG3;JAG1;MCAM
C-type Lectin Receptors (CLRs) R-HSA-5621481	0.665041	0.741843	0	0	0.919981	0.375267	IL1B
Clathrin-mediated Endocytosis R-HSA-8856828	0.667638	0.742204	0	0	0.91341	0.369026	HBEGF
Metabolism Of Lipids R-HSA-556833	0.668857	0.742204	0	0	0.8825	0.354928	GGT5;ARSI;G0S2;PPARGC1B;DAND5
Mitotic G1 Phase And G1/S Transition R-HSA-453279	0.680329	0.752968	0	0	0.881905	0.339692	CDKN2B
CDC42 GTPase Cycle R-HSA-9013148	0.685269	0.756466	0	0	0.869899	0.328773	PLEKHG3
Cellular Response To Starvation R-HSA-9711097	0.694923	0.763158	0	0	0.846835	0.308209	RPSA
Metabolism Of Steroids R-HSA-8957322	0.694923	0.763158	0	0	0.846835	0.308209	DAND5
Regulation Of TP53 Activity R-HSA-5633007	0.704283	0.769461	0	0	0.824954	0.289209	TPX2
Influenza Infection R-HSA-168255	0.704283	0.769461	0	0	0.824954	0.289209	RPSA
Transport To Golgi And Subsequent Modification R-HSA-948021	0.719981	0.783369	0	0	0.789246	0.259291	CTSC
Metabolism R-HSA-1430728	0.720699	0.783369	0	0	0.875233	0.286668	GGT5;CHST6;SDC2;G0S2;RPSA;CYGB;TDO2;CA4;PLCE1;ARSI;APOE;FMOD;PPARGC1B;DAND5
Regulation Of Expression Of SLITs And ROBOs R-HSA-9010553	0.726453	0.787608	0	0	0.774864	0.247633	RPSA
Fatty Acid Metabolism R-HSA-8978868	0.738954	0.799123	0	0	0.747606	0.226166	GGT5
Ion Channel Transport R-HSA-983712	0.742993	0.801452	0	0	0.738938	0.219515	TTYH2
Apoptosis R-HSA-109581	0.748936	0.805818	0	0	0.726303	0.209975	UNC5B
Major Pathway Of rRNA Processing In Nucleolus And Cytosol R-HSA-6791226	0.750887	0.805876	0	0	0.722186	0.206906	RPSA
G2/M Transition R-HSA-69275	0.756649	0.810014	0	0	0.710107	0.198018	TPX2
Mitotic G2-G2/M Phases R-HSA-453274	0.760416	0.812002	0	0	0.702275	0.192346	TPX2
rRNA Processing In Nucleus And Cytosol R-HSA-8868773	0.769583	0.819731	0	0	0.683424	0.178993	RPSA
Metabolism Of Amino Acids And Derivatives R-HSA-71291	0.77338	0.821717	0	0	0.7082	0.181996	TDO2;RPSA
SARS-CoV Infections R-HSA-9679506	0.779867	0.826542	0	0	0.698372	0.173638	SDC2;RPSA
SARS-CoV-2-host Interactions R-HSA-9705683	0.781834	0.826566	0	0	0.658656	0.162104	RPSA
rRNA Processing R-HSA-72312	0.786884	0.82953	0	0	0.648577	0.155447	RPSA
Interferon Signaling R-HSA-913531	0.788542	0.82953	0	0	0.645285	0.1533	GBP1
Transcriptional Regulation By RUNX1 R-HSA-8878171	0.795044	0.834306	0	0	0.632441	0.145055	LMO2
Keratinization R-HSA-6805567	0.801349	0.838403	0	0	0.620094	0.137326	KRT7
Signaling By ROBO Receptors R-HSA-376176	0.802894	0.838403	0	0	0.617081	0.135469	RPSA
Biological Oxidations R-HSA-211859	0.816278	0.85029	0	0	0.591217	0.120017	GGT5
Membrane Trafficking R-HSA-199991	0.843886	0.876899	0	0	0.641695	0.10892	GJA4;CTSC;HBEGF
SLC-mediated Transmembrane Transport R-HSA-425407	0.85356	0.884787	0	0	0.52075	0.0824555	SLC29A1
Sensory Perception R-HSA-9709957	0.857184	0.886383	0	0	0.623348	0.0960594	SDC2;CNGA1;APOE
Signaling By Rho GTPases R-HSA-194315	0.876948	0.904169	0	0	0.595252	0.0781611	PLEKHG3;JAG1;MCAM
Neutrophil Degranulation R-HSA-6798695	0.87864	0.904169	0	0	0.54721	0.0707983	CRISPLD2;CTSC
Organelle Biogenesis And Maintenance R-HSA-1852241	0.882396	0.905725	0	0	0.466867	0.0584115	PPARGC1B
Signaling By Rho GTPases, Miro GTPases And RHOBTB3 R-HSA-9716542	0.887127	0.905725	0	0	0.580272	0.0694972	PLEKHG3;JAG1;MCAM
Translation R-HSA-72766	0.8878	0.905725	0	0	0.456723	0.0543542	RPSA
Asparagine N-linked Glycosylation R-HSA-446203	0.888676	0.905725	0	0	0.455074	0.0537091	CTSC
Cell Cycle, Mitotic R-HSA-69278	0.914058	0.929366	0	0	0.488054	0.043857	TPX2;CDKN2B
Transcriptional Regulation By TP53 R-HSA-3700989	0.936762	0.950177	0	0	0.360921	0.0235774	TPX2
Neuronal System R-HSA-112316	0.95085	0.962169	0	0	0.330379	0.0166509	KCNN3
Cell Cycle R-HSA-1640170	0.963401	0.972555	0	0	0.387351	0.0144424	TPX2;CDKN2B
Immune System R-HSA-168256	0.968869	0.975757	0	0	0.57486	0.0181802	IL1RL1;CCL11;CRISPLD2;TNFSF4;IL1B;IL21R;GBP1;PAG1;CTSC
Adaptive Immune System R-HSA-1280218	0.97851	0.983137	0	0	0.344067	0.00747444	PAG1;CTSC
Innate Immune System R-HSA-168249	0.987801	0.99013	0	0	0.362198	0.00444576	CRISPLD2;IL1B;CTSC
Metabolism Of RNA R-HSA-8953854	0.994676	0.994676	0	0	0.18852	0.00100643	RPSA

## Sheet: DCs
Reactome Pathway	P-value	Adjusted P-value	Old P-value	Old Adjusted P-value	Odds Ratio	Combined Score	Genes
Interleukin-10 Signaling R-HSA-6783783	6.47755e-28	3.34889e-25	0	0	69.5307	4352.91	IL10;CSF3;CSF2;CCL3L1;CCL20;CD80;LIF;CXCL1;PTGS2;CXCL2;TNF;IL1A;IL6;CCL5;IL1B;CCL4;CCL3;IL12B;IL12A;CCL19;TIMP1
Cytokine Signaling In Immune System R-HSA-1280215	5.45739e-20	1.41073e-17	0	0	6.16582	273.483	CD40;CSF3;CSF2;CCL3L1;CD80;EBI3;TWIST1;IL27;CXCL1;PTGS2;TNF;CXCL2;IRAK2;CCL5;CCL4;STAT4;CCL3;IL12B;IL12A;MAP3K8;TIMP1;CCL19;JAK3;TNFRSF4;GBP1;GBP4;IL10;IL15RA;SERPINB2;TNFSF15;CCL20;CD70;MMP1;TNFRSF9;LIF;ISG15;BATF;NFKBIA;IL1A;IL6;IL23A;IL1B;IL2RA;BCL2;TNFSF9;IRF6;BIRC3
Signaling By Interleukins R-HSA-449147	8.4205e-18	1.45113e-15	0	0	7.1562	281.352	CSF3;CSF2;CCL3L1;CD80;EBI3;TWIST1;IL27;CXCL1;PTGS2;TNF;CXCL2;IRAK2;CCL5;CCL4;STAT4;CCL3;IL12B;IL12A;MAP3K8;TIMP1;CCL19;JAK3;IL10;IL15RA;SERPINB2;CCL20;MMP1;LIF;BATF;NFKBIA;IL1A;IL6;IL23A;IL1B;IL2RA;BCL2
Immune System R-HSA-168256	2.7991e-14	3.61784e-12	0	0	3.28744	102.591	CD40;CSF3;CSF2;NCF1;TNFAIP6;CD80;TNFAIP3;IL27;CXCL1;TNF;CXCL2;FCAR;IL12B;IL12A;MAP3K8;TIMP1;JAK3;TNFRSF4;IL10;IL15RA;SERPINB1;SERPINB2;CD93;MMP1;PLAUR;AMPD3;IL1A;RNF144B;IL23A;IL1B;CD300E;IRF6;CLEC4E;BIRC3;CD274;CCL3L1;EBI3;TWIST1;PTGS2;RASGRP1;IRAK2;CCL5;CCL4;STAT4;CCL3;SLAMF7;CCL19;PI3;GBP1;GBP4;MYO10;TNFSF15;CCL20;CD70;TNFRSF9;LIF;ISG15;BATF;NFKBIA;RCAN1;IL6;VNN1;LRG1;TREML4;CLEC6A;IL2RA;BCL2;…
Interleukin-4 And Interleukin-13 Signaling R-HSA-6785807	1.06586e-12	1.1021e-10	0	0	13.649	376.264	IL10;MMP1;LIF;TWIST1;PTGS2;TNF;BATF;IL1A;IL6;IL23A;IL1B;BCL2;IL12B;IL12A;TIMP1;JAK3
Chemokine Receptors Bind Chemokines R-HSA-380108	9.05249e-12	7.80023e-10	0	0	20.8918	531.235	CCL3L1;CCL20;CCL5;CCL4;CCL3;CXCL1;CCR7;CCL1;CCL19;CXCL3;CXCL2;CXCL5
Interleukin-12 Family Signaling R-HSA-447115	5.87912e-07	4.34215e-05	0	0	13.1168	188.182	IL10;SERPINB2;IL23A;EBI3;STAT4;IL12B;IL27;IL12A
Peptide Ligand-Binding Receptors R-HSA-375276	2.66998e-06	0.000172548	0	0	5.42444	69.6142	EDN1;CCL3L1;CCL20;CXCL1;CXCL3;CXCL2;CXCL5;CCL5;CCL4;CCL3;CCR7;CCL1;CCL19
TNFs Bind Their Physiological Receptors R-HSA-5669034	3.86615e-05	0.00222089	0	0	15.5516	158.015	CD70;TNFSF15;TNFRSF9;TNFSF9;TNFRSF4
TNFR2 Non-Canonical NF-kB Pathway R-HSA-5668541	6.17241e-05	0.00319114	0	0	6.54306	63.4208	CD40;TNFSF15;CD70;TNFRSF9;TNFSF9;TNF;TNFRSF4;BIRC3
G Alpha (I) Signaling Events R-HSA-418594	9.06105e-05	0.0042587	0	0	3.58023	33.3282	CCL20;CCL4L1;PDE4D;PLA2G4A;CXCL1;CXCL3;CXCL2;CXCL5;CCL5;CCL4;PDE4B;CCR7;CCL1;CCL19
Signal Transduction R-HSA-162582	9.94396e-05	0.00428419	0	0	1.84716	17.0234	DOCK4;CSF2;NCF1;CCL4L1;CD80;TNFAIP3;PLAT;CXCL1;CXCL3;AREG;TNF;CXCL2;CXCL5;C1QTNF1;HEY1;BASP1;PDE4B;ITGB8;CCR7;JAK3;IER3;DUSP5;EDN1;PTGIR;MMP7;PDE4D;PLA2G4A;TRAF1;F3;EREG;CDC42EP5;CDC42EP2;RHOV;HBEGF;BIRC3;CD274;CCL3L1;RASGRP1;THBS1;DLL4;CCL5;CCL4;CCL3;GPC5;CCL1;CCL19;TCF7L1;LAMB3;CCL20;INHBA;NFKBIA;IL6;IL2RA;SNAI1;BCL2
Inhibition Of Signaling By Overexpressed EGFR R-HSA-5638303	0.000128174	0.00509738	0	0	44.4947	398.767	AREG;EREG;HBEGF
Class A/1 (Rhodopsin-like Receptors) R-HSA-373076	0.000148304	0.00547664	0	0	3.40603	30.0284	EDN1;PTGIR;CCL3L1;CCL20;CXCL1;CXCL3;CXCL2;CXCL5;CCL5;CCL4;CCL3;CCR7;CCL1;CCL19
CD163 Mediating An Anti-Inflammatory Response R-HSA-9662834	0.00019035	0.00578887	0	0	37.0771	317.626	IL10;IL6;RHBDF2
EGFR Interacts With Phospholipase C-gamma R-HSA-212718	0.00019035	0.00578887	0	0	37.0771	317.626	AREG;EREG;HBEGF
Interleukin-23 Signaling R-HSA-9020933	0.00019035	0.00578887	0	0	37.0771	317.626	IL23A;STAT4;IL12B
Estrogen-dependent Nuclear Events Downstream Of ESR-membrane Signaling R-HSA-9634638	0.000275061	0.00775353	0	0	14.8762	121.963	BCL2;AREG;EREG;HBEGF
Interleukin-12 Signaling R-HSA-9020591	0.000299943	0.00775353	0	0	9.56294	77.5738	IL10;SERPINB2;STAT4;IL12B;IL12A
Interleukin-2 Family Signaling R-HSA-451927	0.000299943	0.00775353	0	0	9.56294	77.5738	IL15RA;CSF2;IL2RA;STAT4;JAK3
TNFR1-induced NFkappaB Signaling Pathway R-HSA-5357956	0.000378898	0.00932811	0	0	13.5225	106.533	TNFAIP3;TRAF1;TNF;BIRC3
Signaling By GPCR R-HSA-372790	0.000441298	0.0103705	0	0	2.41648	18.6692	EDN1;PTGIR;CCL3L1;CCL20;CCL4L1;PDE4D;PLA2G4A;CXCL1;CXCL3;RASGRP1;CXCL2;CXCL5;C1QTNF1;CCL5;CCL4;PDE4B;CCL3;CCR7;CCL1;CCL19;HBEGF
GRB2 Events In EGFR Signaling R-HSA-179812	0.000483831	0.0104225	0	0	24.7143	188.663	AREG;EREG;HBEGF
Interleukin-35 Signaling R-HSA-8984722	0.000483831	0.0104225	0	0	24.7143	188.663	EBI3;STAT4;IL12A
SHC1 Events In EGFR Signaling R-HSA-180336	0.000622742	0.012383	0	0	22.2417	164.175	AREG;EREG;HBEGF
Dissolution Of Fibrin Clot R-HSA-75205	0.000622742	0.012383	0	0	22.2417	164.175	SERPINB2;PLAUR;PLAT
Nicotinate Metabolism R-HSA-196807	0.000756483	0.0139776	0	0	11.0155	79.1666	NT5E;NAMPT;CD38;PTGS2
GPCR Downstream Signaling R-HSA-388396	0.000757009	0.0139776	0	0	2.42326	17.4139	EDN1;PTGIR;CCL20;CCL4L1;PDE4D;PLA2G4A;CXCL1;CXCL3;RASGRP1;CXCL2;CXCL5;C1QTNF1;CCL5;CCL4;PDE4B;CCR7;CCL1;CCL19;HBEGF
Activation Of Matrix Metalloproteinases R-HSA-1592389	0.000963291	0.0171731	0	0	10.2548	71.2211	MMP14;MMP7;MMP1;TIMP1
Regulation Of TNFR1 Signaling R-HSA-5357905	0.00120692	0.0207993	0	0	9.59221	64.4566	TNFAIP3;TRAF1;TNF;BIRC3
GAB1 Signalosome R-HSA-180292	0.00142287	0.0231725	0	0	15.8837	104.119	AREG;EREG;HBEGF
GPCR Ligand Binding R-HSA-500792	0.00143428	0.0231725	0	0	2.57123	16.8341	EDN1;PTGIR;CCL3L1;CCL20;CXCL1;CXCL3;CXCL2;CXCL5;C1QTNF1;CCL5;CCL4;CCL3;CCR7;CCL1;CCL19
Hemostasis R-HSA-109582	0.00214887	0.0336656	0	0	2.31368	14.2125	DOCK4;PTGIR;SERPINB2;MMP1;PLAUR;PLA2G4A;GP1BA;PLAT;F3;RASGRP1;THBS1;SGPP2;EHD1;SLC7A5;THBD;CD48;TIMP1
Synthesis Of 15-Eicosatetraenoic Acid Derivatives R-HSA-2142770	0.00260871	0.0396678	0	0	36.9419	219.764	PTGS2;ALOX15B
TNF Signaling R-HSA-75893	0.00284699	0.0420541	0	0	7.43057	43.5542	TNFAIP3;TRAF1;TNF;BIRC3
Extra-nuclear Estrogen Signaling R-HSA-9009391	0.00302518	0.0434449	0	0	5.47655	31.7683	MMP7;BCL2;AREG;EREG;HBEGF
Innate Immune System R-HSA-168249	0.00345784	0.0483163	0	0	1.89914	10.7627	NCF1;TNFAIP6;TNFAIP3;CXCL1;RASGRP1;FCAR;IRAK2;MAP3K8;PI3;SERPINB1;CD93;MYO10;PLAUR;ISG15;AMPD3;NFKBIA;RCAN1;VNN1;LRG1;IL1B;CLEC6A;BCL2;CD300E;CLEC4E;BIRC3
Degradation Of Extracellular Matrix R-HSA-1474228	0.00357305	0.0486123	0	0	4.34745	24.495	MMP14;MMP7;LAMB3;MMP1;TIMP1;NID1
Signaling By EGFR In Cancer R-HSA-1643713	0.00395114	0.0518581	0	0	10.5854	58.5769	AREG;EREG;HBEGF
MAPK Family Signaling Cascades R-HSA-5683057	0.00401223	0.0518581	0	0	2.69757	14.8863	DUSP5;IL6;CSF2;CDC42EP5;IL2RA;CDC42EP2;AREG;JAK3;RASGRP1;EREG;HBEGF
Cell Recruitment (Pro-Inflammatory Response) R-HSA-9664424	0.00444575	0.0560599	0	0	10.1037	54.7198	IL1A;NT5E;IL1B
Interleukin Receptor SHC Signaling R-HSA-912526	0.00554323	0.0672055	0	0	9.26081	48.1115	CSF2;IL2RA;JAK3
Nucleotide-binding Domain, Leucine Rich Repeat Containing NLR Signaling Pathways R-HSA-168643	0.00558963	0.0672055	0	0	6.063	31.4478	IRAK2;BCL2;TNFAIP3;BIRC3
BH3-only Proteins Associate With And Inactivate Anti-Apoptotic BCL-2 Members R-HSA-111453	0.00609613	0.0700378	0	0	21.1065	107.645	BCL2;PMAIP1
Interleukin-1 Processing R-HSA-448706	0.00609613	0.0700378	0	0	21.1065	107.645	IL1A;IL1B
Extracellular Matrix Organization R-HSA-1474244	0.00623707	0.0700993	0	0	2.67247	13.5688	ADAM19;FBN2;MMP14;MMP7;LAMB3;MMP1;ITGB8;TIMP1;NID1;THBS1
Leishmania Infection R-HSA-9658195	0.0064244	0.0706684	0	0	2.83512	14.3107	IL10;IL1A;NT5E;IL6;PTGIR;C1QTNF1;MYO10;IL1B;RHBDF2
HS-GAG Biosynthesis R-HSA-2022928	0.00746989	0.0780966	0	0	8.23058	40.3041	HS3ST3B1;HS3ST3A1;GPC5
PI3K Events In ERBB4 Signaling R-HSA-1250342	0.00755286	0.0780966	0	0	18.4672	90.2277	EREG;HBEGF
Interleukin-21 Signaling R-HSA-9020958	0.00755286	0.0780966	0	0	18.4672	90.2277	STAT4;JAK3
Arachidonic Acid Metabolism R-HSA-2142753	0.00816125	0.0814194	0	0	5.39993	25.9648	PLA2G4A;PTGS2;ALOX15B;PTGES
EGFR Downregulation R-HSA-182971	0.00818918	0.0814194	0	0	7.93622	38.1331	AREG;EREG;HBEGF
Interleukin-27 Signaling R-HSA-9020956	0.00914984	0.0892541	0	0	16.4145	77.0499	EBI3;IL27
NOD1/2 Signaling Pathway R-HSA-168638	0.0097463	0.0933118	0	0	7.40639	34.298	IRAK2;TNFAIP3;BIRC3
Interleukin-2 Signaling R-HSA-9020558	0.010883	0.102301	0	0	14.7723	66.7788	IL2RA;JAK3
Gene And Protein Expression By JAK-STAT Signaling After Interleukin-12 Stimulation R-HSA-8950505	0.0114641	0.105839	0	0	6.94279	31.0241	IL10;SERPINB2;STAT4
Purine Salvage R-HSA-74217	0.0127486	0.107806	0	0	13.4287	58.5804	AMPD3;ADA
SHC1 Events In ERBB4 Signaling R-HSA-1250347	0.0127486	0.107806	0	0	13.4287	58.5804	EREG;HBEGF
ERBB2 Activates PTK6 Signaling R-HSA-8847993	0.0127486	0.107806	0	0	13.4287	58.5804	EREG;HBEGF
TNFR1-induced Proapoptotic Signaling R-HSA-5357786	0.0127486	0.107806	0	0	13.4287	58.5804	TNFAIP3;TNF
MAPK1/MAPK3 Signaling R-HSA-5684996	0.012995	0.107806	0	0	2.51388	10.9183	DUSP5;IL6;CSF2;IL2RA;AREG;JAK3;RASGRP1;EREG;HBEGF
Metabolism Of Vitamins And Cofactors R-HSA-196854	0.0131422	0.107806	0	0	2.91833	12.642	NT5E;VNN1;GCH1;NAMPT;CD38;GPC5;PTGS2
Costimulation By CD28 Family R-HSA-388841	0.0133008	0.107806	0	0	4.63844	20.0378	CD274;CD80;MAP3K8;PDCD1
Formation Of Fibrin Clot (Clotting Cascade) R-HSA-140877	0.0133454	0.107806	0	0	6.53372	28.2034	THBD;GP1BA;F3
PI5P, PP2A And IER3 Regulate PI3K/AKT Signaling R-HSA-6811558	0.0143035	0.11376	0	0	3.68099	15.6341	CD80;AREG;IER3;EREG;HBEGF
Tryptophan Catabolism R-HSA-71240	0.0147425	0.11376	0	0	12.309	51.9072	SLC7A5;IDO1
Interleukin-15 Signaling R-HSA-8983432	0.0147425	0.11376	0	0	12.309	51.9072	IL15RA;JAK3
Collagen Degradation R-HSA-1442490	0.0164781	0.122778	0	0	6.00305	24.6469	MMP14;MMP7;MMP1
ERBB2 Regulates Cell Motility R-HSA-6785631	0.0168612	0.122778	0	0	11.3616	46.3863	EREG;HBEGF
Synthesis Of Prostaglandins (PG) And Thromboxanes (TX) R-HSA-2162123	0.0168612	0.122778	0	0	11.3616	46.3863	PTGS2;PTGES
GRB2 Events In ERBB2 Signaling R-HSA-1963640	0.0168612	0.122778	0	0	11.3616	46.3863	EREG;HBEGF
Negative Regulation Of PI3K/AKT Network R-HSA-199418	0.0183822	0.131994	0	0	3.44118	13.7523	CD80;AREG;IER3;EREG;HBEGF
Interleukin-1 Signaling R-HSA-9020702	0.0190212	0.133448	0	0	3.40944	13.5089	NFKBIA;IL1A;IRAK2;IL1B;MAP3K8
PI3K Events In ERBB2 Signaling R-HSA-1963642	0.0191009	0.133448	0	0	10.5495	41.7551	EREG;HBEGF
Constitutive Signaling By Aberrant PI3K In Cancer R-HSA-2219530	0.0210098	0.144075	0	0	4.00959	15.4881	CD80;AREG;EREG;HBEGF
Interleukin-3, Interleukin-5 And GM-CSF Signaling R-HSA-512988	0.0212421	0.144075	0	0	5.41628	20.8623	CSF2;IL2RA;JAK3
TNF Receptor Superfamily (TNFSF) Members Mediating Non-Canonical NF-kB Pathway R-HSA-5676594	0.021458	0.144075	0	0	9.84569	37.8238	CD40;BIRC3
Metabolism Of Water-Soluble Vitamins And Cofactors R-HSA-196849	0.0246623	0.163467	0	0	3.17502	11.7554	NT5E;VNN1;NAMPT;CD38;PTGS2
Regulation Of IGF Transport And Uptake By IGFBPs R-HSA-381426	0.0254352	0.166456	0	0	3.14795	11.5581	IL6;IGFBP4;MMP1;TIMP1;SGPP2
Nicotinamide Salvaging R-HSA-197264	0.0265102	0.171322	0	0	8.68649	31.5339	NAMPT;PTGS2
Signaling By EGFR R-HSA-177929	0.0281461	0.179648	0	0	4.82633	17.2317	AREG;EREG;HBEGF
Fatty Acid Metabolism R-HSA-8978868	0.0298105	0.187952	0	0	2.67262	9.38862	ACSL1;PLA2G4A;ELOVL7;PTGS2;ALOX15B;PTGES
RAF/MAP Kinase Cascade R-HSA-5673001	0.0307458	0.191513	0	0	2.2689	7.90031	DUSP5;CSF2;IL2RA;AREG;JAK3;RASGRP1;EREG;HBEGF
PD-1 Signaling R-HSA-389948	0.0319905	0.192315	0	0	7.77134	26.7514	CD274;PDCD1
SHC1 Events In ERBB2 Signaling R-HSA-1250196	0.0319905	0.192315	0	0	7.77134	26.7514	EREG;HBEGF
Signaling By ERBB2 TMD/JMD Mutants R-HSA-9665686	0.0319905	0.192315	0	0	7.77134	26.7514	EREG;HBEGF
Heparan Sulfate/Heparin (HS-GAG) Metabolism R-HSA-1638091	0.0344248	0.20457	0	0	4.43932	14.956	HS3ST3B1;HS3ST3A1;GPC5
Laminin Interactions R-HSA-3000157	0.034883	0.204937	0	0	7.3824	24.7735	LAMB3;NID1
Nucleotide Salvage R-HSA-8956321	0.0378726	0.215166	0	0	7.0305	23.0145	AMPD3;ADA
RAF-independent MAPK1/3 Activation R-HSA-112409	0.0378726	0.215166	0	0	7.0305	23.0145	DUSP5;IL6
CD28 Dependent PI3K/Akt Signaling R-HSA-389357	0.0378726	0.215166	0	0	7.0305	23.0145	CD80;MAP3K8
Metabolism Of Nucleotides R-HSA-15869	0.0393842	0.216019	0	0	3.25772	10.5367	NT5E;AMPD3;AK8;ADA
Death Receptor Signaling R-HSA-73887	0.039943	0.216019	0	0	2.76982	8.91964	NFKBIA;TNFAIP3;TRAF1;TNF;BIRC3
RUNX2 Regulates Osteoblast Differentiation R-HSA-8940973	0.0409564	0.216019	0	0	6.71059	21.442	HEY1;AREG
DARPP-32 Events R-HSA-180024	0.0409564	0.216019	0	0	6.71059	21.442	PDE4D;PDE4B
Signaling By ERBB2 KD Mutants R-HSA-9664565	0.0409564	0.216019	0	0	6.71059	21.442	EREG;HBEGF
Synthesis Of Very Long-Chain Fatty acyl-CoAs R-HSA-75876	0.0409564	0.216019	0	0	6.71059	21.442	ACSL1;ELOVL7
Interleukin-6 Family Signaling R-HSA-6783589	0.0409564	0.216019	0	0	6.71059	21.442	IL6;LIF
Regulated Necrosis R-HSA-5218859	0.0413653	0.216019	0	0	4.10965	13.0905	IL1A;IL1B;BIRC3
Basigin Interactions R-HSA-210991	0.0441312	0.2259	0	0	6.4185	20.0295	SLC7A5;MMP1
Signaling By ERBB2 In Cancer R-HSA-1227990	0.0441312	0.2259	0	0	6.4185	20.0295	EREG;HBEGF
Pyroptosis R-HSA-5620971	0.0473942	0.235604	0	0	6.15075	18.7552	IL1A;IL1B
Signaling By ALK R-HSA-201556	0.0473942	0.235604	0	0	6.15075	18.7552	CD274;JAK3
Interleukin-20 Family Signaling R-HSA-8854691	0.0473942	0.235604	0	0	6.15075	18.7552	STAT4;JAK3
Toll Like Receptor 3 (TLR3) Cascade R-HSA-168164	0.050413	0.248224	0	0	2.99325	8.94236	NFKBIA;IRAK2;MAP3K8;BIRC3
PI3K/AKT Signaling In Cancer R-HSA-2219528	0.053409	0.260495	0	0	2.93368	8.59503	CD80;AREG;EREG;HBEGF
Interleukin-1 Family Signaling R-HSA-446652	0.0548005	0.263012	0	0	2.52319	7.32749	NFKBIA;IL1A;IRAK2;IL1B;MAP3K8
Post-translational Protein Phosphorylation R-HSA-8957275	0.0549425	0.263012	0	0	2.90477	8.4281	IL6;IGFBP4;TIMP1;SGPP2
MyD88-independent TLR4 Cascade R-HSA-166166	0.0564997	0.267985	0	0	2.87642	8.26546	NFKBIA;IRAK2;MAP3K8;BIRC3
Dectin-2 Family R-HSA-5621480	0.0576825	0.268665	0	0	5.4665	15.5948	CLEC6A;CLEC4E
Downregulation Of ERBB2 Signaling R-HSA-8863795	0.0576825	0.268665	0	0	5.4665	15.5948	EREG;HBEGF
Activation Of BH3-only Proteins R-HSA-114452	0.0612691	0.282823	0	0	5.271	14.7192	BCL2;PMAIP1
RUNX2 Regulates Bone Development R-HSA-8941326	0.0649298	0.291799	0	0	5.08898	13.9156	HEY1;AREG
Activation Of NOXA And Translocation To Mitochondria R-HSA-111448	0.0654712	0.291799	0	0	18.4021	50.1666	PMAIP1
Defective F9 Activation R-HSA-9673221	0.0654712	0.291799	0	0	18.4021	50.1666	GP1BA
Extrinsic Pathway Of Fibrin Clot Formation R-HSA-140834	0.0654712	0.291799	0	0	18.4021	50.1666	F3
Nuclear Signaling By ERBB4 R-HSA-1251985	0.0686619	0.303404	0	0	4.9191	13.1761	EREG;HBEGF
Anti-inflammatory Response Favoring Leishmania Infection R-HSA-9662851	0.0724572	0.317461	0	0	2.31664	6.08063	IL10;IL6;PTGIR;C1QTNF1;RHBDF2
CD28 Co-Stimulation R-HSA-389356	0.0763303	0.320227	0	0	4.61119	11.8631	CD80;MAP3K8
Formation Of Cornified Envelope R-HSA-6809371	0.0778427	0.320227	0	0	3.12295	7.97309	RCAN1;PERP;PI3
PTK6 Promotes HIF1A Stabilization R-HSA-8857538	0.0780438	0.320227	0	0	14.7209	37.5454	HBEGF
Acyl Chain Remodeling Of CL R-HSA-1482798	0.0780438	0.320227	0	0	14.7209	37.5454	PLA2G4A
Biosynthesis Of EPA-derived SPMs R-HSA-9018679	0.0780438	0.320227	0	0	14.7209	37.5454	PTGS2
CLEC7A/inflammasome Pathway R-HSA-5660668	0.0780438	0.320227	0	0	14.7209	37.5454	IL1B
TNFR1-mediated Ceramide Production R-HSA-5626978	0.0780438	0.320227	0	0	14.7209	37.5454	TNF
Uptake And Function Of Diphtheria Toxin R-HSA-5336415	0.0780438	0.320227	0	0	14.7209	37.5454	HBEGF
Negative Regulators Of DDX58/IFIH1 Signaling R-HSA-936440	0.0802616	0.326734	0	0	4.47123	11.2785	TNFAIP3;ISG15
Platelet Aggregation (Plug Formation) R-HSA-76009	0.0842544	0.338892	0	0	4.3395	10.7356	GP1BA;RASGRP1
Immunoregulatory Interactions Between A Lymphoid And A non-Lymphoid Cell R-HSA-198933	0.0845591	0.338892	0	0	2.48765	6.14525	CD40;TREML4;CD300E;SLAMF7
Fatty acyl-CoA Biosynthesis R-HSA-75105	0.0883064	0.346382	0	0	4.2153	10.2303	ACSL1;ELOVL7
Anchoring Fibril Formation R-HSA-2214320	0.0904478	0.346382	0	0	12.2668	29.4769	LAMB3
Attachment Of GPI Anchor To uPAR R-HSA-162791	0.0904478	0.346382	0	0	12.2668	29.4769	PLAUR
RUNX1 Regulates Transcription Of Genes Involved In Differentiation Of Myeloid Cells R-HSA-8939246	0.0904478	0.346382	0	0	12.2668	29.4769	CSF2
Constitutive Signaling By NOTCH1 t(7;9)(NOTCH1:M1580 K2555) Translocation Mutant R-HSA-2660826	0.0904478	0.346382	0	0	12.2668	29.4769	DLL4
IkBA Variant Leads To EDA-ID R-HSA-5603029	0.0904478	0.346382	0	0	12.2668	29.4769	NFKBIA
DDX58/IFIH1-mediated Induction Of Interferon-Alpha/Beta R-HSA-168928	0.0958559	0.361146	0	0	2.84167	6.66346	NFKBIA;TNFAIP3;ISG15
Ovarian Tumor Domain Proteases R-HSA-5689896	0.0965786	0.361146	0	0	3.98704	9.31931	TNIP3;TNFAIP3
Elastic Fibre Formation R-HSA-1566948	0.0965786	0.361146	0	0	3.98704	9.31931	FBN2;ITGB8
Neutrophil Degranulation R-HSA-6798695	0.101711	0.361146	0	0	1.62474	3.71353	RCAN1;SERPINB1;VNN1;LRG1;CD93;TNFAIP6;PLAUR;CXCL1;AMPD3;FCAR
Binding Of TCF/LEF:CTNNB1 To Target Gene Promoters R-HSA-4411364	0.102686	0.361146	0	0	10.5139	23.9304	TCF7L1
RUNX3 Regulates WNT Signaling R-HSA-8951430	0.102686	0.361146	0	0	10.5139	23.9304	TCF7L1
Cross-presentation Of Particulate Exogenous Antigens (Phagosomes) R-HSA-1236973	0.102686	0.361146	0	0	10.5139	23.9304	NCF1
Release Of Hh-Np From Secreting Cell R-HSA-5362798	0.102686	0.361146	0	0	10.5139	23.9304	GPC5
Defective Factor IX Causes Hemophilia B R-HSA-9668250	0.102686	0.361146	0	0	10.5139	23.9304	GP1BA
EGFR Transactivation By Gastrin R-HSA-2179392	0.102686	0.361146	0	0	10.5139	23.9304	HBEGF
Synthesis Of UDP-N-acetyl-glucosamine R-HSA-446210	0.102686	0.361146	0	0	10.5139	23.9304	GFPT2
Linoleic Acid (LA) Metabolism R-HSA-2046105	0.102686	0.361146	0	0	10.5139	23.9304	ACSL1
Non-integrin membrane-ECM Interactions R-HSA-3000171	0.10506	0.367002	0	0	3.7822	8.52212	LAMB3;THBS1
Cell Surface Interactions At Vascular Wall R-HSA-202733	0.107112	0.371659	0	0	2.27588	5.08403	THBD;SLC7A5;MMP1;CD48
ESR-mediated Signaling R-HSA-8939211	0.110365	0.379976	0	0	2.0231	4.45884	MMP7;BCL2;AREG;EREG;HBEGF
Prostanoid Ligand Receptors R-HSA-391908	0.114759	0.379976	0	0	9.19916	19.9154	PTGIR
GP1b-IX-V Activation Signaling R-HSA-430116	0.114759	0.379976	0	0	9.19916	19.9154	GP1BA
Hydrolysis Of LPC R-HSA-1483115	0.114759	0.379976	0	0	9.19916	19.9154	PLA2G4A
Type I Hemidesmosome Assembly R-HSA-446107	0.114759	0.379976	0	0	9.19916	19.9154	LAMB3
Interleukin-9 Signaling R-HSA-8985947	0.114759	0.379976	0	0	9.19916	19.9154	JAK3
MAPK1 (ERK2) Activation R-HSA-112411	0.114759	0.379976	0	0	9.19916	19.9154	IL6
Opioid Signaling R-HSA-111885	0.115389	0.379976	0	0	2.60672	5.62907	PDE4D;PDE4B;PLA2G4A
TP53 Regulates Transcription Of Cell Death Genes R-HSA-5633008	0.118139	0.382976	0	0	3.5115	7.50018	PERP;PMAIP1
Interferon Gamma Signaling R-HSA-877300	0.118294	0.382976	0	0	2.57628	5.49928	IRF6;GBP1;GBP4
Toll Like Receptor 4 (TLR4) Cascade R-HSA-166016	0.120446	0.382976	0	0	2.17481	4.6031	NFKBIA;IRAK2;MAP3K8;BIRC3
TAK1-dependent IKK And NF-kappa-B Activation R-HSA-445989	0.122586	0.382976	0	0	3.42967	7.19867	NFKBIA;IRAK2
C-type Lectin Receptors (CLRs) R-HSA-5621481	0.122735	0.382976	0	0	2.15882	4.52863	NFKBIA;CLEC6A;IL1B;CLEC4E
Acetylcholine Regulates Insulin Secretion R-HSA-399997	0.126671	0.382976	0	0	8.17662	16.8942	MARCKS
RUNX1 And FOXP3 Control Development Of Regulatory T Lymphocytes (Tregs) R-HSA-8877330	0.126671	0.382976	0	0	8.17662	16.8942	IL2RA
Receptor Mediated Mitophagy R-HSA-8934903	0.126671	0.382976	0	0	8.17662	16.8942	MAP1LC3A
STAT3 Nuclear Events Downstream Of ALK Signaling R-HSA-9701898	0.126671	0.382976	0	0	8.17662	16.8942	CD274
Tetrahydrobiopterin (BH4) Synthesis, Recycling, Salvage And Regulation R-HSA-1474151	0.126671	0.382976	0	0	8.17662	16.8942	GCH1
Glycoprotein Hormones R-HSA-209822	0.126671	0.382976	0	0	8.17662	16.8942	INHBA
IRAK2 Mediated Activation Of TAK1 Complex R-HSA-937042	0.126671	0.382976	0	0	8.17662	16.8942	IRAK2
Zinc Influx Into Cells By SLC39 Gene Family R-HSA-442380	0.126671	0.382976	0	0	8.17662	16.8942	SLC39A8
MAPK3 (ERK1) Activation R-HSA-110056	0.126671	0.382976	0	0	8.17662	16.8942	IL6
Platelet Activation, Signaling And Aggregation R-HSA-76002	0.128853	0.387307	0	0	1.79225	3.67248	PLA2G4A;GP1BA;TIMP1;RASGRP1;THBS1;SGPP2
Sensory Perception Of Taste R-HSA-9717189	0.131598	0.393272	0	0	3.2769	6.64558	KCNJ2;SCN1B
Signaling By Receptor Tyrosine Kinases R-HSA-9006934	0.133646	0.397097	0	0	1.52891	3.07703	CD274;NCF1;LAMB3;PLAT;AREG;JAK3;F3;THBS1;EREG;HBEGF
SUMOylation Of Immune Response Proteins R-HSA-4755510	0.138423	0.401635	0	0	7.35858	14.5512	NFKBIA
Interleukin-6 Signaling R-HSA-1059683	0.138423	0.401635	0	0	7.35858	14.5512	IL6
NOTCH4 Activation And Transmission Of Signal To Nucleus R-HSA-9013700	0.138423	0.401635	0	0	7.35858	14.5512	DLL4
MyD88 Cascade Initiated On Plasma Membrane R-HSA-975871	0.139358	0.401635	0	0	2.38152	4.69329	NFKBIA;IRAK2;MAP3K8
Signaling By ERBB2 R-HSA-1227986	0.140756	0.401635	0	0	3.13714	6.15109	EREG;HBEGF
Signaling By NOTCH3 R-HSA-9012852	0.140756	0.401635	0	0	3.13714	6.15109	DLL4;HEY1
TP53 Regulates Transcription Of Cell Cycle Genes R-HSA-6791312	0.140756	0.401635	0	0	3.13714	6.15109	GADD45A;E2F7
Transcriptional Regulation By RUNX1 R-HSA-8878171	0.141388	0.401635	0	0	1.85892	3.6365	TCF7L1;CSF2;IL2RA;GP1BA;THBS1
Programmed Cell Death R-HSA-5357801	0.149684	0.410366	0	0	1.82191	3.46023	IL1A;IL1B;BCL2;PMAIP1;BIRC3
Peptide Hormone Biosynthesis R-HSA-209952	0.150018	0.410366	0	0	6.68928	12.6896	INHBA
Platelet Adhesion To Exposed Collagen R-HSA-75892	0.150018	0.410366	0	0	6.68928	12.6896	GP1BA
Pyrimidine Catabolism R-HSA-73621	0.150018	0.410366	0	0	6.68928	12.6896	NT5E
CD28 Dependent Vav1 Pathway R-HSA-389359	0.150018	0.410366	0	0	6.68928	12.6896	CD80
Regulation Of Glycolysis By Fructose 2,6-Bisphosphate Metabolism R-HSA-9634600	0.150018	0.410366	0	0	6.68928	12.6896	PFKFB3
Reversible Hydration Of Carbon Dioxide R-HSA-1475029	0.150018	0.410366	0	0	6.68928	12.6896	CA12
PIP3 Activates AKT Signaling R-HSA-1257604	0.153889	0.415525	0	0	1.69527	3.17273	CD80;SNAI1;AREG;IER3;EREG;HBEGF
Signaling By Non-Receptor Tyrosine Kinases R-HSA-9006927	0.154736	0.415525	0	0	2.94846	5.50194	EREG;HBEGF
Signaling By PDGF R-HSA-186797	0.154736	0.415525	0	0	2.94846	5.50194	PLAT;THBS1
TRAF6 Mediated Induction Of NFkB And MAP Kinases Upon TLR7/8 Or 9 Activation R-HSA-975138	0.155119	0.415525	0	0	2.25944	4.21061	NFKBIA;IRAK2;MAP3K8
MyD88 Dependent Cascade Initiated On Endosome R-HSA-975155	0.158336	0.417668	0	0	2.2365	4.12195	NFKBIA;IRAK2;MAP3K8
Defective EXT1 Causes Exostoses 1, TRPS2 And CHDS R-HSA-3656253	0.161457	0.417668	0	0	6.13153	11.181	GPC5
Synthesis, Secretion, And Inactivation Of Glucose-dependent Insulinotropic Polypeptide (GIP) R-HSA-400511	0.161457	0.417668	0	0	6.13153	11.181	C1QTNF1
Alpha-Linolenic (Omega3) And Linoleic (Omega6) Acid Metabolism R-HSA-2046104	0.161457	0.417668	0	0	6.13153	11.181	ACSL1
Mitochondrial Iron-Sulfur Cluster Biogenesis R-HSA-1362409	0.161457	0.417668	0	0	6.13153	11.181	SLC25A37
NF-kB Is Activated And Signals Survival R-HSA-209560	0.161457	0.417668	0	0	6.13153	11.181	NFKBIA
Toll Like Receptor 7/8 (TLR7/8) Cascade R-HSA-168181	0.161574	0.417668	0	0	2.21402	4.03571	NFKBIA;IRAK2;MAP3K8
Cargo Recognition For Clathrin-Mediated Endocytosis R-HSA-8856825	0.164831	0.423969	0	0	2.19199	3.95179	AREG;EREG;HBEGF
Intrinsic Pathway For Apoptosis R-HSA-109606	0.168968	0.432457	0	0	2.78115	4.94501	BCL2;PMAIP1
Toll Like Receptor 9 (TLR9) Cascade R-HSA-168138	0.171405	0.433534	0	0	2.14921	3.79062	NFKBIA;IRAK2;MAP3K8
Repression Of WNT Target Genes R-HSA-4641265	0.172743	0.433534	0	0	5.65959	9.93797	TCF7L1
TP53 Regulates Transcription Of Genes Involved In G1 Cell Cycle Arrest R-HSA-6804116	0.172743	0.433534	0	0	5.65959	9.93797	E2F7
TP53 Regulates Transcription Of Additional Cell Death Genes With Uncertain Roles In P53-Dependent Apoptosis R-HSA-6803205	0.172743	0.433534	0	0	5.65959	9.93797	PERP
Toll-like Receptor Cascades R-HSA-168898	0.174756	0.436468	0	0	1.86988	3.26176	NFKBIA;IRAK2;MAP3K8;BIRC3
Assembly Of Collagen Fibrils And Other Multimeric Structures R-HSA-2022090	0.178574	0.438085	0	0	2.67974	4.61652	MMP7;LAMB3
Signaling By ERBB4 R-HSA-1236394	0.178574	0.438085	0	0	2.67974	4.61652	EREG;HBEGF
Constitutive Signaling By NOTCH1 HD+PEST Domain Mutants R-HSA-2894862	0.183409	0.438085	0	0	2.63175	4.46355	DLL4;HEY1
Activation Of BAD And Translocation To Mitochondria R-HSA-111447	0.183877	0.438085	0	0	5.25506	8.89939	BCL2
Constitutive Signaling By NOTCH1 HD Domain Mutants R-HSA-2691232	0.183877	0.438085	0	0	5.25506	8.89939	DLL4
Defects Of Contact Activation System (CAS) And Kallikrein/Kinin System (KKS) R-HSA-9651496	0.183877	0.438085	0	0	5.25506	8.89939	GP1BA
Signaling By Activin R-HSA-1502540	0.183877	0.438085	0	0	5.25506	8.89939	INHBA
Eicosanoid Ligand-Binding Receptors R-HSA-391903	0.183877	0.438085	0	0	5.25506	8.89939	PTGIR
Synthesis Of Bile Acids And Bile Salts Via 27-Hydroxycholesterol R-HSA-193807	0.183877	0.438085	0	0	5.25506	8.89939	CYP7B1
IRAK2 Mediated Activation Of TAK1 Complex Upon TLR7/8 Or 9 Stimulation R-HSA-975163	0.183877	0.438085	0	0	5.25506	8.89939	IRAK2
MyD88:MAL(TIRAP) Cascade Initiated On Plasma Membrane R-HSA-166058	0.191552	0.450622	0	0	2.03028	3.35524	NFKBIA;IRAK2;MAP3K8
Rap1 Signaling R-HSA-392517	0.194862	0.450622	0	0	4.90448	8.02109	RASGRP1
Gap Junction Assembly R-HSA-190861	0.194862	0.450622	0	0	4.90448	8.02109	GJB2
TRAF6-mediated Induction Of TAK1 Complex Within TLR4 Complex R-HSA-937072	0.194862	0.450622	0	0	4.90448	8.02109	IRAK2
p75NTR Signals Via NF-kB R-HSA-193639	0.194862	0.450622	0	0	4.90448	8.02109	NFKBIA
MAP3K8 (TPL2)-dependent MAPK1/3 Activation R-HSA-5684264	0.194862	0.450622	0	0	4.90448	8.02109	MAP3K8
MAP Kinase Activation R-HSA-450294	0.202924	0.450622	0	0	2.45581	3.91682	IRAK2;MAP3K8
PPARA Activates Gene Expression R-HSA-1989781	0.2053	0.450622	0	0	1.95801	3.10009	ACSL1;ANKRD1;G0S2
Acyl Chain Remodelling Of PI R-HSA-1482922	0.2057	0.450622	0	0	4.59771	7.27054	PLA2G4A
Platelet Sensitization By LDL R-HSA-432142	0.2057	0.450622	0	0	4.59771	7.27054	PLA2G4A
Purine Catabolism R-HSA-74259	0.2057	0.450622	0	0	4.59771	7.27054	NT5E
Biosynthesis Of DHA-derived SPMs R-HSA-9018677	0.2057	0.450622	0	0	4.59771	7.27054	PTGS2
RIP-mediated NFkB Activation Via ZBP1 R-HSA-1810476	0.2057	0.450622	0	0	4.59771	7.27054	NFKBIA
FOXO-mediated Transcription Of Cell Cycle Genes R-HSA-9617828	0.2057	0.450622	0	0	4.59771	7.27054	GADD45A
Gastrin-CREB Signaling Pathway Via PKC And MAPK R-HSA-881907	0.2057	0.450622	0	0	4.59771	7.27054	HBEGF
IL-6-type Cytokine Receptor Ligand Interactions R-HSA-6788467	0.2057	0.450622	0	0	4.59771	7.27054	LIF
Vitamin B5 (Pantothenate) Metabolism R-HSA-199220	0.2057	0.450622	0	0	4.59771	7.27054	VNN1
Zinc Transporters R-HSA-435354	0.2057	0.450622	0	0	4.59771	7.27054	SLC39A8
MET Activates PTK2 Signaling R-HSA-8874081	0.2057	0.450622	0	0	4.59771	7.27054	LAMB3
Regulation Of Lipid Metabolism By PPARalpha R-HSA-400206	0.212257	0.463026	0	0	1.92377	2.98175	ACSL1;ANKRD1;G0S2
Transcriptional Regulation By RUNX2 R-HSA-8878166	0.215755	0.464211	0	0	1.90708	2.92472	HEY1;TWIST1;AREG
Acyl Chain Remodelling Of PG R-HSA-1482925	0.216392	0.464211	0	0	4.32704	6.62324	PLA2G4A
TP53 Regulates Transcription Of Genes Involved In G2 Cell Cycle Arrest R-HSA-6804114	0.216392	0.464211	0	0	4.32704	6.62324	GADD45A
JNK (c-Jun Kinases) Phosphorylation And Activation Mediated By Activated Human TAK1 R-HSA-450321	0.216392	0.464211	0	0	4.32704	6.62324	IRAK2
Glycosaminoglycan Metabolism R-HSA-1630316	0.219266	0.46559	0	0	1.89069	2.86907	HS3ST3B1;HS3ST3A1;GPC5
RUNX1 Regulates Genes Involved In Megakaryocyte Differentiation And Platelet Function R-HSA-8936459	0.222658	0.46559	0	0	2.30185	3.45765	GP1BA;THBS1
Integrin Cell Surface Interactions R-HSA-216083	0.222658	0.46559	0	0	2.30185	3.45765	ITGB8;THBS1
Phase 4 - Resting Membrane Potential R-HSA-5576886	0.226941	0.46559	0	0	4.08644	6.06046	KCNJ2
Prostacyclin Signaling Thru Prostacyclin Receptor R-HSA-392851	0.226941	0.46559	0	0	4.08644	6.06046	PTGIR
Biosynthesis Of Specialized Proresolving Mediators (SPMs) R-HSA-9018678	0.226941	0.46559	0	0	4.08644	6.06046	PTGS2
SUMOylation Of Transcription Factors R-HSA-3232118	0.226941	0.46559	0	0	4.08644	6.06046	HIC1
TICAM1, RIP1-mediated IKK Complex Recruitment R-HSA-168927	0.226941	0.46559	0	0	4.08644	6.06046	BIRC3
Activated TAK1 Mediates P38 MAPK Activation R-HSA-450302	0.226941	0.46559	0	0	4.08644	6.06046	IRAK2
Metabolism Of Cofactors R-HSA-8978934	0.226941	0.46559	0	0	4.08644	6.06046	GCH1
Nuclear Events Stimulated By ALK Signaling In Cancer R-HSA-9725371	0.226941	0.46559	0	0	4.08644	6.06046	BCL2A1
Intracellular Signaling By Second Messengers R-HSA-9006925	0.231113	0.470559	0	0	1.47764	2.16452	CD80;SNAI1;AREG;IER3;EREG;HBEGF
Platelet Degranulation R-HSA-114608	0.236984	0.470559	0	0	1.81274	2.60992	TIMP1;THBS1;SGPP2
Defective B3GALT6 Causes EDSP2 And SEMDJL1 R-HSA-4420332	0.237349	0.470559	0	0	3.87117	5.56761	GPC5
Defective B3GAT3 Causes JDSSDHD R-HSA-3560801	0.237349	0.470559	0	0	3.87117	5.56761	GPC5
Defective B4GALT7 Causes EDS, Progeroid Type R-HSA-3560783	0.237349	0.470559	0	0	3.87117	5.56761	GPC5
Syndecan Interactions R-HSA-3000170	0.237349	0.470559	0	0	3.87117	5.56761	THBS1
TP53 Regulates Transcription Of Genes Involved In Cytochrome C Release R-HSA-6803204	0.237349	0.470559	0	0	3.87117	5.56761	PMAIP1
NOTCH4 Intracellular Domain Regulates Transcription R-HSA-9013695	0.237349	0.470559	0	0	3.87117	5.56761	HEY1
Interleukin-17 Signaling R-HSA-448424	0.237555	0.470559	0	0	2.19845	3.15995	IRAK2;MAP3K8
CTLA4 Inhibitory Signaling R-HSA-389513	0.247617	0.477678	0	0	3.67743	5.13322	CD80
Cellular Hexose Transport R-HSA-189200	0.247617	0.477678	0	0	3.67743	5.13322	SLC2A6
HS-GAG Degradation R-HSA-2024096	0.247617	0.477678	0	0	3.67743	5.13322	GPC5
Inflammasomes R-HSA-622312	0.247617	0.477678	0	0	3.67743	5.13322	BCL2
ZBP1(DAI) Mediated Induction Of Type I IFNs R-HSA-1606322	0.247617	0.477678	0	0	3.67743	5.13322	NFKBIA
Intrinsic Pathway Of Fibrin Clot Formation R-HSA-140837	0.247617	0.477678	0	0	3.67743	5.13322	GP1BA
NOTCH2 Activation And Transmission Of Signal To Nucleus R-HSA-2979096	0.247617	0.477678	0	0	3.67743	5.13322	DLL4
Interferon Alpha/Beta Signaling R-HSA-909733	0.252502	0.485292	0	0	2.10391	2.89568	ISG15;IRF6
Response To Elevated Platelet Cytosolic Ca2+ R-HSA-76005	0.254939	0.487854	0	0	1.74093	2.37938	TIMP1;THBS1;SGPP2
PINK1-PRKN Mediated Mitophagy R-HSA-5205685	0.257747	0.487854	0	0	3.50213	4.74811	MAP1LC3A
Acyl Chain Remodelling Of PS R-HSA-1482801	0.257747	0.487854	0	0	3.50213	4.74811	PLA2G4A
Common Pathway Of Fibrin Clot Formation R-HSA-140875	0.257747	0.487854	0	0	3.50213	4.74811	THBD
ADORA2B Mediated Anti-Inflammatory Cytokine Production R-HSA-9660821	0.258553	0.487854	0	0	1.72724	2.33635	IL6;PTGIR;C1QTNF1
Signaling By NOTCH1 R-HSA-1980143	0.262481	0.493465	0	0	2.04526	2.73569	DLL4;HEY1
IKK Complex Recruitment Mediated By RIP1 R-HSA-937041	0.267741	0.50153	0	0	3.34277	4.40489	BIRC3
Signaling By Nuclear Receptors R-HSA-9006931	0.272693	0.507159	0	0	1.44652	1.87962	MMP7;BCL2;AREG;EREG;HBEGF
Other Interleukin Signaling R-HSA-449836	0.277601	0.507159	0	0	3.19727	4.09753	CSF3
RHO GTPases Activate NADPH Oxidases R-HSA-5668599	0.277601	0.507159	0	0	3.19727	4.09753	NCF1
Synthesis Of Bile Acids And Bile Salts Via 7Alpha-Hydroxycholesterol R-HSA-193368	0.277601	0.507159	0	0	3.19727	4.09753	CYP7B1
Incretin Synthesis, Secretion, And Inactivation R-HSA-400508	0.277601	0.507159	0	0	3.19727	4.09753	C1QTNF1
FCERI Mediated NF-kB Activation R-HSA-2871837	0.282439	0.507159	0	0	1.93722	2.44921	NFKBIA;RASGRP1
Interferon Signaling R-HSA-913531	0.282873	0.507159	0	0	1.50443	1.89973	ISG15;IRF6;GBP1;GBP4
Adaptive Immune System R-HSA-1280218	0.283956	0.507159	0	0	1.2311	1.54988	NFKBIA;RNF144B;CD274;CD40;NCF1;TREML4;CD80;SLAMF7;CD300E;MAP3K8;PDCD1;RASGRP1
ADP Signaling Thru P2Y Purinoceptor 1 R-HSA-418592	0.287329	0.507159	0	0	3.0639	3.82107	PLA2G4A
TRAF6 Mediated NF-kB Activation R-HSA-933542	0.287329	0.507159	0	0	3.0639	3.82107	NFKBIA
Gap Junction Trafficking R-HSA-190828	0.287329	0.507159	0	0	3.0639	3.82107	GJB2
TRP Channels R-HSA-3295583	0.287329	0.507159	0	0	3.0639	3.82107	MCOLN2
Inactivation Of CSF3 (G-CSF) Signaling R-HSA-9705462	0.287329	0.507159	0	0	3.0639	3.82107	CSF3
Interleukin-7 Signaling R-HSA-1266695	0.287329	0.507159	0	0	3.0639	3.82107	JAK3
NOTCH3 Activation And Transmission Of Signal To Nucleus R-HSA-9013507	0.287329	0.507159	0	0	3.0639	3.82107	DLL4
NOTCH3 Intracellular Domain Regulates Transcription R-HSA-9013508	0.287329	0.507159	0	0	3.0639	3.82107	HEY1
Downstream Signaling Events Of B Cell Receptor (BCR) R-HSA-1168372	0.287423	0.507159	0	0	1.91196	2.38383	NFKBIA;RASGRP1
GAG Synthesis Requires Tetrasaccharide Linker Sequence R-HSA-1971475	0.296927	0.51766	0	0	2.94119	3.5714	GPC5
Metal Ion SLC Transporters R-HSA-425410	0.296927	0.51766	0	0	2.94119	3.5714	SLC39A8
Senescence-Associated Secretory Phenotype (SASP) R-HSA-2559582	0.297379	0.51766	0	0	1.86337	2.25979	IL1A;IL6
Signaling By NOTCH4 R-HSA-9013694	0.297379	0.51766	0	0	1.86337	2.25979	DLL4;HEY1
Clathrin-mediated Endocytosis R-HSA-8856828	0.298681	0.518181	0	0	1.58966	1.92091	AREG;EREG;HBEGF
Acyl Chain Remodelling Of PC R-HSA-1482788	0.306395	0.519221	0	0	2.82793	3.3451	PLA2G4A
BMAL1:CLOCK,NPAS2 Activates Circadian Gene Expression R-HSA-1368108	0.306395	0.519221	0	0	2.82793	3.3451	NAMPT
Effects Of PIP2 Hydrolysis R-HSA-114508	0.306395	0.519221	0	0	2.82793	3.3451	RASGRP1
Endogenous Sterols R-HSA-211976	0.306395	0.519221	0	0	2.82793	3.3451	CYP7B1
Gap Junction Trafficking And Regulation R-HSA-157858	0.306395	0.519221	0	0	2.82793	3.3451	GJB2
Integrin Signaling R-HSA-354192	0.306395	0.519221	0	0	2.82793	3.3451	RASGRP1
Keratinization R-HSA-6805567	0.306963	0.519221	0	0	1.44484	1.7064	RCAN1;PERP;KRT23;PI3
Platelet Homeostasis R-HSA-418346	0.307314	0.519221	0	0	1.81717	2.14405	PTGIR;PLA2G4A
Disease R-HSA-1643685	0.311504	0.521741	0	0	1.12759	1.31515	BCL2A1;CD80;AREG;THBS1;DLL4;NT5E;C1QTNF1;HEY1;IRAK2;GPC5;JAK3;IL10;PTGIR;MYO10;RHBDF2;GP1BA;ISG15;CYP7B1;EREG;NFKBIA;IL1A;IL6;IL1B;PDCD1;ADA;HBEGF
Infectious Disease R-HSA-5663205	0.313749	0.521741	0	0	1.17267	1.35932	IL10;PTGIR;MYO10;RHBDF2;ISG15;IL1A;NT5E;IL6;C1QTNF1;IRAK2;IL1B;GPC5;PDCD1;JAK3;HBEGF
Interconversion Of Nucleotide Di- And Triphosphates R-HSA-499943	0.315737	0.521741	0	0	2.72305	3.13926	AK8
MET Promotes Cell Motility R-HSA-8875878	0.315737	0.521741	0	0	2.72305	3.13926	LAMB3
Mitophagy R-HSA-5205647	0.315737	0.521741	0	0	2.72305	3.13926	MAP1LC3A
Molecules Associated With Elastic Fibres R-HSA-2129379	0.315737	0.521741	0	0	2.72305	3.13926	ITGB8
Cell Junction Organization R-HSA-446728	0.322164	0.521741	0	0	1.75201	1.98449	CLDN10;LAMB3
Transport Of Bile Salts And Organic Acids, Metal Ions And Amine Compounds R-HSA-425366	0.322164	0.521741	0	0	1.75201	1.98449	SLC39A8;RHCG
Deubiquitination R-HSA-5688426	0.322255	0.521741	0	0	1.3449	1.52299	NFKBIA;TNIP3;TNFAIP3;AREG;BIRC3
Activation Of G Protein Gated Potassium Channels R-HSA-1296041	0.324953	0.521741	0	0	2.62567	2.95144	KCNJ2
Acyl Chain Remodelling Of PE R-HSA-1482839	0.324953	0.521741	0	0	2.62567	2.95144	PLA2G4A
Regulation Of Necroptotic Cell Death R-HSA-5675482	0.324953	0.521741	0	0	2.62567	2.95144	BIRC3
SUMOylation Of Intracellular Receptors R-HSA-4090294	0.324953	0.521741	0	0	2.62567	2.95144	AREG
Uptake And Actions Of Bacterial Toxins R-HSA-5339562	0.324953	0.521741	0	0	2.62567	2.95144	HBEGF
Interaction Between L1 And Ankyrins R-HSA-445095	0.324953	0.521741	0	0	2.62567	2.95144	SCN1B
Myogenesis R-HSA-525793	0.324953	0.521741	0	0	2.62567	2.95144	TCF7L1
RAC2 GTPase Cycle R-HSA-9013404	0.327097	0.523558	0	0	1.73131	1.93473	DOCK4;NCF1
Signaling By CSF3 (G-CSF) R-HSA-9674555	0.334046	0.53139	0	0	2.535	2.77957	CSF3
Tight Junction Interactions R-HSA-420029	0.334046	0.53139	0	0	2.535	2.77957	CLDN10
Peptide Hormone Metabolism R-HSA-2980736	0.336934	0.534155	0	0	1.69133	1.83995	C1QTNF1;INHBA
G Alpha (S) Signaling Events R-HSA-418555	0.339124	0.534155	0	0	1.47226	1.59208	PTGIR;C1QTNF1;PDE4D
Collagen Formation R-HSA-1474290	0.341836	0.534155	0	0	1.67203	1.7948	MMP7;LAMB3
MAPK6/MAPK4 Signaling R-HSA-5687128	0.341836	0.534155	0	0	1.67203	1.7948	CDC42EP5;CDC42EP2
Activated NOTCH1 Transmits Signal To Nucleus R-HSA-2122948	0.343016	0.534155	0	0	2.45037	2.62184	DLL4
RIPK1-mediated Regulated Necrosis R-HSA-5213460	0.343016	0.534155	0	0	2.45037	2.62184	BIRC3
Diseases Associated With TLR Signaling Cascade R-HSA-5602358	0.343016	0.534155	0	0	2.45037	2.62184	NFKBIA
Diseases Of Signal Transduction By Growth Factor Receptors And Second Messengers R-HSA-5663202	0.345211	0.535958	0	0	1.23746	1.31617	DLL4;HEY1;BCL2A1;CD80;AREG;EREG;HBEGF
Post-translational Modification: Synthesis Of GPI-anchored Proteins R-HSA-163125	0.351606	0.53821	0	0	1.63471	1.70867	VNN1;PLAUR
Phase 0 - Rapid Depolarisation R-HSA-5576892	0.351866	0.53821	0	0	2.37121	2.47674	SCN1B
Cargo Concentration In ER R-HSA-5694530	0.351866	0.53821	0	0	2.37121	2.47674	AREG
Signaling By NOTCH2 R-HSA-1980145	0.351866	0.53821	0	0	2.37121	2.47674	DLL4
Termination Of Translesion DNA Synthesis R-HSA-5656169	0.351866	0.53821	0	0	2.37121	2.47674	ISG15
Oncogene Induced Senescence R-HSA-2559585	0.360598	0.545114	0	0	2.29699	2.34291	ETS2
Amino Acid Transport Across Plasma Membrane R-HSA-352230	0.360598	0.545114	0	0	2.29699	2.34291	SLC7A5
Signal Amplification R-HSA-392518	0.360598	0.545114	0	0	2.29699	2.34291	PLA2G4A
Glucagon-type Ligand Receptors R-HSA-420092	0.360598	0.545114	0	0	2.29699	2.34291	C1QTNF1
COPI-independent Golgi-to-ER Retrograde Traffic R-HSA-6811436	0.369212	0.551684	0	0	2.22727	2.21922	PLA2G4A
Detoxification Of Reactive Oxygen Species R-HSA-3299685	0.369212	0.551684	0	0	2.22727	2.21922	NCF1
Synthesis Of Bile Acids And Bile Salts R-HSA-192105	0.369212	0.551684	0	0	2.22727	2.21922	CYP7B1
Metabolic Disorders Of Biological Oxidation Enzymes R-HSA-5579029	0.369212	0.551684	0	0	2.22727	2.21922	CYP7B1
Potential Therapeutics For SARS R-HSA-9679191	0.375803	0.557932	0	0	1.54828	1.51528	PDCD1;JAK3
Nucleotide Catabolism R-HSA-8956319	0.37771	0.557932	0	0	2.16165	2.10465	NT5E
Ca-dependent Events R-HSA-111996	0.37771	0.557932	0	0	2.16165	2.10465	PLA2G4A
Inwardly Rectifying K+ Channels R-HSA-1296065	0.37771	0.557932	0	0	2.16165	2.10465	KCNJ2
Cellular Senescence R-HSA-2559583	0.383066	0.563873	0	0	1.36236	1.30725	IL1A;IL6;ETS2
CLEC7A (Dectin-1) Signaling R-HSA-5607764	0.385379	0.563873	0	0	1.5162	1.44574	NFKBIA;IL1B
Activated PKN1 Stimulates Transcription Of Androgen Receptor Regulated KLK2 And KLK3 R-HSA-5625886	0.386095	0.563873	0	0	2.09979	1.99831	AREG
ROS And RNS Production In Phagocytes R-HSA-1222556	0.386095	0.563873	0	0	2.09979	1.99831	NCF1
SUMO E3 Ligases SUMOylate Target Proteins R-HSA-3108232	0.393964	0.569518	0	0	1.33739	1.24577	NFKBIA;AREG;HIC1
RHOV GTPase Cycle R-HSA-9013424	0.394367	0.569518	0	0	2.04136	1.89943	RHOV
Defective B3GALTL Causes PpS R-HSA-5083635	0.394367	0.569518	0	0	2.04136	1.89943	THBS1
Early SARS-CoV-2 Infection Events R-HSA-9772572	0.394367	0.569518	0	0	2.04136	1.89943	GPC5
Potassium Channels R-HSA-1296071	0.399623	0.574881	0	0	1.47049	1.34878	KCNA3;KCNJ2
O-glycosylation Of TSR Domain-Containing Proteins R-HSA-5173214	0.402528	0.574881	0	0	1.98608	1.80732	THBS1
FCGR3A-mediated IL10 Synthesis R-HSA-9664323	0.402528	0.574881	0	0	1.98608	1.80732	IL10
HSP90 Chaperone Cycle For Steroid Hormone Receptors (SHR) In Presence Of Ligand R-HSA-3371497	0.402528	0.574881	0	0	1.98608	1.80732	AREG
Synthesis Of PA R-HSA-1483166	0.410579	0.579971	0	0	1.93372	1.72137	PLA2G4A
Transcriptional Regulation By VENTX R-HSA-8853884	0.410579	0.579971	0	0	1.93372	1.72137	IL6
Translesion Synthesis By Y Family DNA Polymerases Bypasses Lesions On DNA Template R-HSA-110313	0.410579	0.579971	0	0	1.93372	1.72137	ISG15
NGF-stimulated Transcription R-HSA-9031628	0.410579	0.579971	0	0	1.93372	1.72137	F3
SUMOylation R-HSA-2990846	0.415603	0.585468	0	0	1.29007	1.13271	NFKBIA;AREG;HIC1
Diseases Associated With Glycosaminoglycan Metabolism R-HSA-3560782	0.418522	0.587978	0	0	1.88404	1.64105	GPC5
SLC-mediated Transmembrane Transport R-HSA-425407	0.425453	0.592547	0	0	1.21053	1.03452	SLC7A5;SLC39A8;RHCG;SLC2A6
Diseases Of Metabolism R-HSA-5668914	0.425453	0.592547	0	0	1.21053	1.03452	GPC5;CYP7B1;THBS1;ADA
Sensory Perception Of Sweet, Bitter, And Umami (Glutamate) Taste R-HSA-9717207	0.426359	0.592547	0	0	1.83685	1.56587	SCN1B
Negative Regulation Of MAPK Pathway R-HSA-5675221	0.426359	0.592547	0	0	1.83685	1.56587	DUSP5
Signaling By B Cell Receptor (BCR) R-HSA-983705	0.432236	0.593716	0	0	1.3738	1.15232	NFKBIA;RASGRP1
Activation Of GABAB Receptors R-HSA-991365	0.43409	0.593716	0	0	1.79195	1.49539	KCNJ2
RHOF GTPase Cycle R-HSA-9035034	0.43409	0.593716	0	0	1.79195	1.49539	BASP1
Deactivation Of Beta-Catenin Transactivating Complex R-HSA-3769402	0.43409	0.593716	0	0	1.79195	1.49539	TCF7L1
Intra-Golgi Traffic R-HSA-6811438	0.43409	0.593716	0	0	1.79195	1.49539	RAB39A
NS1 Mediated Effects On Host Pathways R-HSA-168276	0.43409	0.593716	0	0	1.79195	1.49539	ISG15
DAP12 Interactions R-HSA-2172127	0.441717	0.599391	0	0	1.7492	1.42925	CD300E
Retinoid Metabolism And Transport R-HSA-975634	0.441717	0.599391	0	0	1.7492	1.42925	GPC5
Voltage Gated Potassium Channels R-HSA-1296072	0.441717	0.599391	0	0	1.7492	1.42925	KCNA3
Sphingolipid De Novo Biosynthesis R-HSA-1660661	0.449242	0.606419	0	0	1.70843	1.36708	SGPP2
TGF-beta Receptor Signaling Activates SMADs R-HSA-2173789	0.449242	0.606419	0	0	1.70843	1.36708	ITGB8
Bile Acid And Bile Salt Metabolism R-HSA-194068	0.456666	0.614835	0	0	1.66952	1.30857	CYP7B1
PLC Beta Mediated Events R-HSA-112043	0.471217	0.631137	0	0	1.59677	1.20147	PLA2G4A
Metabolism Of Fat-Soluble Vitamins R-HSA-6806667	0.471217	0.631137	0	0	1.59677	1.20147	GPC5
Signaling By TGFB Family Members R-HSA-9006936	0.477129	0.635745	0	0	1.25574	0.929206	ITGB8;INHBA
DNA Damage Bypass R-HSA-73893	0.478346	0.635745	0	0	1.56272	1.15238	ISG15
NOTCH1 Intracellular Domain Regulates Transcription R-HSA-2122947	0.478346	0.635745	0	0	1.56272	1.15238	HEY1
Cell-Cell Communication R-HSA-1500931	0.4815	0.638296	0	0	1.24503	0.909932	CLDN10;LAMB3
Netrin-1 Signaling R-HSA-373752	0.485379	0.640774	0	0	1.53008	1.10598	MYO10
SARS-CoV-2 Activates/Modulates Innate And Adaptive Immune Responses R-HSA-9705671	0.485848	0.640774	0	0	1.23451	0.891142	IRAK2;ISG15
Chondroitin Sulfate/Dermatan Sulfate Metabolism R-HSA-1793185	0.492317	0.647654	0	0	1.49878	1.06208	GPC5
G-protein Mediated Events R-HSA-112040	0.505916	0.663854	0	0	1.43986	0.981098	PLA2G4A
Cardiac Conduction R-HSA-5576891	0.507245	0.663913	0	0	1.18443	0.803943	SCN1B;KCNJ2
Ub-specific Processing Proteases R-HSA-5689880	0.509244	0.664846	0	0	1.11261	0.750821	NFKBIA;AREG;BIRC3
Nuclear Receptor Transcription Pathway R-HSA-383280	0.512579	0.667515	0	0	1.4121	0.943706	AREG
Transcriptional Regulation By TP53 R-HSA-3700989	0.51885	0.673983	0	0	1.05181	0.690139	GADD45A;PERP;DDIT4;PMAIP1;E2F7
Fc Epsilon Receptor (FCERI) Signaling R-HSA-2454202	0.523941	0.677692	0	0	1.14718	0.741508	NFKBIA;RASGRP1
Metabolism Of Lipids R-HSA-556833	0.525296	0.677692	0	0	1.01653	0.654439	ACSL1;ANKRD1;G0S2;PLA2G4A;ELOVL7;CYP7B1;PTGS2;ALOX15B;SGPP2;PTGES
Signaling By ALK Fusions And Activated Point Mutants R-HSA-9725370	0.525637	0.677692	0	0	1.35966	0.874458	BCL2A1
Metabolism Of Carbohydrates R-HSA-71387	0.535643	0.688874	0	0	1.04479	0.652247	HS3ST3B1;HS3ST3A1;PFKFB3;GPC5
G Alpha (Q) Signaling Events R-HSA-416476	0.545117	0.69865	0	0	1.05346	0.639191	EDN1;RASGRP1;HBEGF
RHO GTPase Cycle R-HSA-9012999	0.545947	0.69865	0	0	1.01198	0.612487	DOCK4;NCF1;CDC42EP5;BASP1;CDC42EP2;RHOV
Factors Involved In Megakaryocyte Development And Platelet Production R-HSA-983231	0.548266	0.699559	0	0	1.09548	0.658377	EHD1;DOCK4
RHOQ GTPase Cycle R-HSA-9013406	0.550717	0.699559	0	0	1.26563	0.754994	CDC42EP2
GABA Receptor Activation R-HSA-977443	0.550717	0.699559	0	0	1.26563	0.754994	KCNJ2
SARS-CoV Infections R-HSA-9679506	0.555726	0.701073	0	0	1.00769	0.591998	IRAK2;GPC5;ISG15;PDCD1;JAK3
FCGR3A-mediated Phagocytosis R-HSA-9664422	0.556778	0.701073	0	0	1.24412	0.728543	MYO10
Formation Of beta-catenin:TCF Transactivating Complex R-HSA-201722	0.556778	0.701073	0	0	1.24412	0.728543	TCF7L1
Ca2+ Pathway R-HSA-4086398	0.562757	0.701073	0	0	1.22332	0.703297	TCF7L1
Cell-cell Junction Organization R-HSA-421270	0.562757	0.701073	0	0	1.22332	0.703297	CLDN10
Regulation Of PTEN Gene Transcription R-HSA-8943724	0.562757	0.701073	0	0	1.22332	0.703297	SNAI1
Selective Autophagy R-HSA-9663891	0.562757	0.701073	0	0	1.22332	0.703297	MAP1LC3A
Nuclear Events (Kinase And Transcription Factor Activation) R-HSA-198725	0.562757	0.701073	0	0	1.22332	0.703297	F3
RAB Geranylgeranylation R-HSA-8873719	0.568656	0.703337	0	0	1.20321	0.679185	RAB39A
RHO GTPases Activate PKNs R-HSA-5625740	0.568656	0.703337	0	0	1.20321	0.679185	AREG
Regulation Of Actin Dynamics For Phagocytic Cup Formation R-HSA-2029482	0.568656	0.703337	0	0	1.20321	0.679185	MYO10
Cytosolic Sensors Of Pathogen-Associated DNA R-HSA-1834949	0.574475	0.703425	0	0	1.18374	0.656144	NFKBIA
Signaling By MET R-HSA-6806834	0.574475	0.703425	0	0	1.18374	0.656144	LAMB3
Synthesis Of Substrates In N-glycan Biosythesis R-HSA-446219	0.574475	0.703425	0	0	1.18374	0.656144	GFPT2
Metabolism R-HSA-1430728	0.57501	0.703425	0	0	0.97715	0.540723	HS3ST3A1;PFKFB3;PTGS2;AK8;NT5E;NAMPT;ANKRD1;CD38;GPC5;CA12;HS3ST3B1;GCH1;ACSL1;G0S2;PLA2G4A;ELOVL7;AMPD3;CYP7B1;ALOX15B;SGPP2;SLC7A5;SLC25A37;MARCKS;VNN1;ADA;PTGES;IDO1
Diseases Of Glycosylation R-HSA-3781865	0.57553	0.703425	0	0	1.04072	0.574961	GPC5;THBS1
Hedgehog Ligand Biogenesis R-HSA-5358346	0.580217	0.707481	0	0	1.16489	0.634112	GPC5
Cytochrome P450 - Arranged By Substrate Type R-HSA-211897	0.585881	0.711034	0	0	1.14663	0.613033	CYP7B1
FOXO-mediated Transcription R-HSA-9614085	0.585881	0.711034	0	0	1.14663	0.613033	GADD45A
Activation Of NF-kappaB In B Cells R-HSA-1169091	0.591469	0.714461	0	0	1.12893	0.592854	NFKBIA
COPII-mediated Vesicle Transport R-HSA-204005	0.591469	0.714461	0	0	1.12893	0.592854	AREG
CDC42 GTPase Cycle R-HSA-9013148	0.597932	0.720584	0	0	0.997936	0.513217	CDC42EP5;CDC42EP2
Circadian Clock R-HSA-400253	0.607786	0.727374	0	0	1.07896	0.537249	NAMPT
Diseases Associated With O-glycosylation Of Proteins R-HSA-3906995	0.607786	0.727374	0	0	1.07896	0.537249	THBS1
Glycolysis R-HSA-70171	0.607786	0.727374	0	0	1.07896	0.537249	PFKFB3
Regulation Of RUNX2 Expression And Activity R-HSA-8939902	0.623454	0.744402	0	0	1.03321	0.488173	TWIST1
RHOG GTPase Cycle R-HSA-9013408	0.633552	0.754715	0	0	1.0048	0.458607	DOCK4
ISG15 Antiviral Mechanism R-HSA-1169408	0.638499	0.758859	0	0	0.991176	0.444677	ISG15
Generic Transcription Pathway R-HSA-212436	0.639996	0.758894	0	0	0.932619	0.416222	ZNF792;TCF7L1;CSF2;GADD45A;TWIST1;GP1BA;AREG;THBS1;IL6;HEY1;PERP;IL2RA;DDIT4;PMAIP1;E2F7
Biosynthesis Of N-glycan Precursor (Dolichol LLO) And Transfer To Protein R-HSA-446193	0.648194	0.765106	0	0	0.964994	0.418388	GFPT2
Regulation Of Insulin Secretion R-HSA-422356	0.648194	0.765106	0	0	0.964994	0.418388	MARCKS
TP53 Regulates Metabolic Genes R-HSA-5628897	0.666814	0.785291	0	0	0.916558	0.371429	DDIT4
Antiviral Mechanism By IFN-stimulated Genes R-HSA-1169410	0.675753	0.794009	0	0	0.894112	0.350427	ISG15
Degradation Of Beta-Catenin By Destruction Complex R-HSA-195253	0.680132	0.795539	0	0	0.883294	0.340482	TCF7L1
Transcriptional Regulation Of White Adipocyte Differentiation R-HSA-381340	0.680132	0.795539	0	0	0.883294	0.340482	TNF
Fcgamma Receptor (FCGR) Dependent Phagocytosis R-HSA-2029480	0.692919	0.805923	0	0	0.852352	0.312678	MYO10
Apoptosis R-HSA-109581	0.693686	0.805923	0	0	0.832269	0.30439	BCL2;PMAIP1
RAC1 GTPase Cycle R-HSA-9013149	0.693686	0.805923	0	0	0.832269	0.30439	DOCK4;NCF1
Antimicrobial Peptides R-HSA-6803157	0.70116	0.807023	0	0	0.832895	0.295694	PI3
RAB GEFs Exchange GTP For GDP On RABs R-HSA-8876198	0.70116	0.807023	0	0	0.832895	0.295694	RAB39A
Sphingolipid Metabolism R-HSA-428157	0.70116	0.807023	0	0	0.832895	0.295694	SGPP2
Glucose Metabolism R-HSA-70326	0.70116	0.807023	0	0	0.832895	0.295694	PFKFB3
Intra-Golgi And Retrograde Golgi-to-ER Traffic R-HSA-6811442	0.702438	0.807023	0	0	0.818195	0.288985	RAB39A;PLA2G4A
Signaling By TGF-beta Receptor Complex R-HSA-170834	0.70918	0.812963	0	0	0.814303	0.279832	ITGB8
Class B/2 (Secretin Family Receptors) R-HSA-373080	0.71311	0.815659	0	0	0.805314	0.272293	C1QTNF1
RAC3 GTPase Cycle R-HSA-9013423	0.716986	0.81648	0	0	0.79652	0.265001	NCF1
VEGFA-VEGFR2 Pathway R-HSA-4420097	0.716986	0.81648	0	0	0.79652	0.265001	NCF1
Downstream TCR Signaling R-HSA-202424	0.720811	0.819031	0	0	0.787915	0.257947	NFKBIA
Transcriptional Regulation By RUNX3 R-HSA-8878159	0.724583	0.819715	0	0	0.779493	0.25112	TCF7L1
P75 NTR Receptor-Mediated Signaling R-HSA-193704	0.724583	0.819715	0	0	0.779493	0.25112	NFKBIA
RUNX1 Regulates Transcription Of Genes Involved In Differentiation Of HSCs R-HSA-8939236	0.7356	0.827378	0	0	0.75527	0.23192	TCF7L1
Visual Phototransduction R-HSA-2187338	0.7356	0.827378	0	0	0.75527	0.23192	GPC5
SARS-CoV-2 Infection R-HSA-9694516	0.736158	0.827378	0	0	0.783472	0.239986	IRAK2;GPC5;ISG15
L1CAM Interactions R-HSA-373760	0.739173	0.828013	0	0	0.747525	0.225919	SCN1B
Stimuli-sensing Channels R-HSA-2672351	0.742699	0.828013	0	0	0.739937	0.220105	MCOLN2
SARS-CoV-2-host Interactions R-HSA-9705683	0.74313	0.828013	0	0	0.754353	0.223956	IRAK2;ISG15
Muscle Contraction R-HSA-397014	0.74313	0.828013	0	0	0.754353	0.223956	SCN1B;KCNJ2
Signaling By VEGF R-HSA-194138	0.749608	0.833435	0	0	0.725211	0.209009	NCF1
Phase I - Functionalization Of Compounds R-HSA-211945	0.756333	0.835521	0	0	0.711056	0.198579	CYP7B1
Antigen processing-Cross Presentation R-HSA-1236975	0.756333	0.835521	0	0	0.711056	0.198579	NCF1
Transport Of Inorganic Cations/Anions And Amino Acids/Oligopeptides R-HSA-425393	0.756333	0.835521	0	0	0.711056	0.198579	SLC7A5
Integration Of Energy Metabolism R-HSA-163685	0.759627	0.836482	0	0	0.704183	0.193599	MARCKS
Signaling By NOTCH R-HSA-157118	0.760438	0.836482	0	0	0.727822	0.199322	DLL4;HEY1
O-linked Glycosylation R-HSA-5173105	0.766084	0.840009	0	0	0.690827	0.18408	THBS1
Signaling By Rho GTPases R-HSA-194315	0.766895	0.840009	0	0	0.800856	0.212552	DOCK4;NCF1;CDC42EP5;BASP1;CDC42EP2;RHOV;AREG
RNA Polymerase II Transcription R-HSA-73857	0.778334	0.850737	0	0	0.839339	0.210338	ZNF792;TCF7L1;CSF2;GADD45A;TWIST1;GP1BA;AREG;THBS1;IL6;HEY1;PERP;IL2RA;DDIT4;PMAIP1;E2F7
Golgi-to-ER Retrograde Transport R-HSA-8856688	0.781478	0.852372	0	0	0.65954	0.162621	PLA2G4A
Signaling By NTRK1 (TRKA) R-HSA-187037	0.78735	0.854285	0	0	0.647801	0.154878	F3
Macroautophagy R-HSA-1632852	0.78735	0.854285	0	0	0.647801	0.154878	MAP1LC3A
Signaling By Rho GTPases, Miro GTPases And RHOBTB3 R-HSA-9716542	0.78819	0.854285	0	0	0.780578	0.185791	DOCK4;NCF1;CDC42EP5;BASP1;CDC42EP2;RHOV;AREG
TCR Signaling R-HSA-202403	0.793064	0.85777	0	0	0.63647	0.147566	NFKBIA
Estrogen-dependent Gene Expression R-HSA-9018519	0.80135	0.864923	0	0	0.620194	0.137347	BCL2
Rab Regulation Of Trafficking R-HSA-9007101	0.809305	0.871689	0	0	0.604724	0.127947	RAB39A
Membrane Trafficking R-HSA-199991	0.819881	0.881245	0	0	0.73627	0.14622	GJB2;RAB39A;PLA2G4A;AREG;EREG;HBEGF
Glycerophospholipid Biosynthesis R-HSA-1483206	0.821865	0.881544	0	0	0.580579	0.113898	PLA2G4A
Autophagy R-HSA-9612973	0.824276	0.8823	0	0	0.575978	0.111308	MAP1LC3A
Signaling By NTRKs R-HSA-166520	0.8336	0.890436	0	0	0.558277	0.101607	F3
ER To Golgi Anterograde Transport R-HSA-199977	0.835853	0.891002	0	0	0.55402	0.0993372	AREG
Post-translational Protein Modification R-HSA-597592	0.839748	0.89203	0	0	0.792711	0.138449	IGFBP4;GFPT2;RAB39A;PLAUR;TNFAIP3;AREG;THBS1;SGPP2;HIC1;NFKBIA;IL6;VNN1;TNIP3;TIMP1;BIRC3
Signaling By Hedgehog R-HSA-5358351	0.840268	0.89203	0	0	0.545695	0.0949697	GPC5
PTEN Regulation R-HSA-6807070	0.848746	0.899184	0	0	0.52977	0.0868795	SNAI1
Beta-catenin Independent WNT Signaling R-HSA-3858494	0.854809	0.903756	0	0	0.518419	0.0813278	TCF7L1
Vesicle-mediated Transport R-HSA-5653656	0.861362	0.908825	0	0	0.690557	0.103059	GJB2;RAB39A;PLA2G4A;AREG;EREG;HBEGF
Metabolism Of Steroids R-HSA-8957322	0.875041	0.921377	0	0	0.480631	0.0641568	CYP7B1
RHO GTPase Effectors R-HSA-195258	0.87949	0.92418	0	0	0.546059	0.070121	NCF1;AREG
Influenza Infection R-HSA-168255	0.88168	0.924601	0	0	0.468212	0.0589603	ISG15
Gene Expression (Transcription) R-HSA-74160	0.884548	0.925731	0	0	0.753509	0.0924396	ZNF792;TCF7L1;CSF2;GADD45A;TWIST1;GP1BA;AREG;THBS1;IL6;HEY1;PERP;IL2RA;DDIT4;PMAIP1;E2F7
Transport To Golgi And Subsequent Modification R-HSA-948021	0.892463	0.932128	0	0	0.447944	0.0509629	AREG
Asparagine N-linked Glycosylation R-HSA-446203	0.895296	0.933202	0	0	0.520358	0.057552	GFPT2;AREG
Ion Channel Transport R-HSA-983712	0.907463	0.943981	0	0	0.41939	0.0407239	MCOLN2
Cellular Response To Chemical Stress R-HSA-9711123	0.915903	0.948942	0	0	0.403026	0.0354036	NCF1
Neurotransmitter Receptors And Postsynaptic Signal Transmission R-HSA-112314	0.915903	0.948942	0	0	0.403026	0.0354036	KCNJ2
TCF Dependent Signaling In Response To WNT R-HSA-201681	0.932426	0.964128	0	0	0.36999	0.0258866	TCF7L1
Phospholipid Metabolism R-HSA-1483257	0.941066	0.97112	0	0	0.351936	0.0213774	PLA2G4A
Biological Oxidations R-HSA-211859	0.948605	0.976949	0	0	0.335546	0.0177045	CYP7B1
Metabolism Of Proteins R-HSA-392499	0.957363	0.982861	0	0	0.684148	0.0298103	IGFBP4;MMP1;GFPT2;RAB39A;PLAUR;TNFAIP3;INHBA;AREG;THBS1;SGPP2;HIC1;NFKBIA;IL6;VNN1;C1QTNF1;TNIP3;TIMP1;BIRC3
Metabolism Of Amino Acids And Derivatives R-HSA-71291	0.958147	0.982861	0	0	0.40079	0.0171355	SLC7A5;IDO1
Transport Of Small Molecules R-HSA-382551	0.962992	0.983118	0	0	0.514146	0.0193886	SLC7A5;SLC39A8;RHCG;SLC2A6;MCOLN2
Class I MHC Mediated Antigen Processing And Presentation R-HSA-983169	0.964369	0.983118	0	0	0.385588	0.0139896	RNF144B;NCF1
Transmission Across Chemical Synapses R-HSA-112315	0.964979	0.983118	0	0	0.296771	0.0105795	KCNJ2
Neuronal System R-HSA-112316	0.967516	0.983118	0	0	0.377399	0.0124629	KCNA3;KCNJ2
Cellular Responses To Stress R-HSA-2262752	0.967906	0.983118	0	0	0.502251	0.0163838	IL1A;IL6;NCF1;AREG;ETS2
Cellular Responses To Stimuli R-HSA-8953897	0.971705	0.985042	0	0	0.492269	0.0141295	IL1A;IL6;NCF1;AREG;ETS2
Developmental Biology R-HSA-1266738	0.978515	0.990005	0	0	0.537219	0.0116678	RCAN1;TCF7L1;MYO10;PERP;KRT23;PI3;TNF;SCN1B
Signaling By WNT R-HSA-195721	0.981879	0.991209	0	0	0.247542	0.00452692	TCF7L1
Antigen Processing: Ubiquitination And Proteasome Degradation R-HSA-983168	0.984844	0.991209	0	0	0.236867	0.00361737	RNF144B
DNA Repair R-HSA-73894	0.985457	0.991209	0	0	0.234531	0.00343587	ISG15
Sensory Perception R-HSA-9709957	0.990167	0.994013	0	0	0.35174	0.0034756	GPC5;SCN1B;KCNJ2
Axon Guidance R-HSA-422475	0.993319	0.995136	0	0	0.278385	0.00186602	MYO10;SCN1B
Nervous System Development R-HSA-9675108	0.995136	0.995136	0	0	0.264697	0.0012907	MYO10;SCN1B

## Sheet: Intimal Theckinnig
Reactome Pathway	P-value	Adjusted P-value	Old P-value	Old Adjusted P-value	Odds Ratio	Combined Score	Genes
Abacavir Transmembrane Transport R-HSA-2161517	0.0136758	0.203519	0	0	92.3194	396.247	SLC22A3
Acetylcholine Inhibits Contraction Of Outer Hair Cells R-HSA-9667769	0.0136758	0.203519	0	0	92.3194	396.247	KCNMA1
Beta Oxidation Of lauroyl-CoA To decanoyl-CoA-CoA R-HSA-77310	0.0136758	0.203519	0	0	92.3194	396.247	ACADL
Serotonin And Melatonin Biosynthesis R-HSA-209931	0.0136758	0.203519	0	0	92.3194	396.247	TPH1
Mitochondrial Fatty Acid Beta-Oxidation Of Unsaturated Fatty Acids R-HSA-77288	0.0163889	0.203519	0	0	73.8519	303.616	ACADL
WNT Mediated Activation Of DVL R-HSA-201688	0.0163889	0.203519	0	0	73.8519	303.616	PIP5K1B
Muscle Contraction R-HSA-397014	0.0167422	0.203519	0	0	5.90434	24.1477	ACTN2;ATP1A2;KCNK17
Neurofascin Interactions R-HSA-447043	0.0190946	0.203519	0	0	61.5401	243.597	CNTN1
Ca2+ Activated K+ Channels R-HSA-1296052	0.021793	0.203519	0	0	52.746	201.815	KCNMA1
Inhibition Of Signaling By Overexpressed EGFR R-HSA-5638303	0.021793	0.203519	0	0	52.746	201.815	BTC
Netrin Mediated Repulsion Signals R-HSA-418886	0.021793	0.203519	0	0	52.746	201.815	NTN1
Regulation Of Commissural Axon Pathfinding By SLIT And ROBO R-HSA-428542	0.0244842	0.203519	0	0	46.1505	171.206	NTN1
EGFR Interacts With Phospholipase C-gamma R-HSA-212718	0.0244842	0.203519	0	0	46.1505	171.206	BTC
RAC3 GTPase Cycle R-HSA-9013423	0.0270805	0.203519	0	0	8.23305	29.7126	AMIGO2;MPP7
Organic Cation Transport R-HSA-549127	0.027168	0.203519	0	0	41.0206	147.908	SLC22A3
Abacavir ADME R-HSA-2161522	0.027168	0.203519	0	0	41.0206	147.908	SLC22A3
PI3K Events In ERBB4 Signaling R-HSA-1250342	0.027168	0.203519	0	0	41.0206	147.908	BTC
Role Of Second Messengers In Netrin-1 Signaling R-HSA-418890	0.027168	0.203519	0	0	41.0206	147.908	NTN1
Mitochondrial Fatty Acid Beta-Oxidation Of Saturated Fatty Acids R-HSA-77286	0.0298446	0.203519	0	0	36.9167	129.642	ACADL
DSCAM Interactions R-HSA-376172	0.0298446	0.203519	0	0	36.9167	129.642	NTN1
Potassium Channels R-HSA-1296071	0.032101	0.203519	0	0	7.48868	25.7526	KCNMA1;KCNK17
GRB2 Events In EGFR Signaling R-HSA-179812	0.032514	0.203519	0	0	33.5589	114.976	BTC
Tandem Pore Domain Potassium Channels R-HSA-1296346	0.032514	0.203519	0	0	33.5589	114.976	KCNK17
Signal Transduction R-HSA-162582	0.0332562	0.203519	0	0	1.99001	6.77302	BTC;RGS5;TPH1;CAB39L;ACTN2;BAMBI;AMIGO2;CNTN1;PIP5K1B;PDE8B;LGR6;MPP7
PI5P, PP2A And IER3 Regulate PI3K/AKT Signaling R-HSA-6811558	0.0344413	0.203519	0	0	7.1992	24.2505	BTC;PIP5K1B
SHC1 Events In EGFR Signaling R-HSA-180336	0.0351762	0.203519	0	0	30.7608	102.968	BTC
SHC1 Events In ERBB4 Signaling R-HSA-1250347	0.0351762	0.203519	0	0	30.7608	102.968	BTC
Diseases Associated With Visual Transduction R-HSA-2474795	0.0351762	0.203519	0	0	30.7608	102.968	RBP4
ERBB2 Activates PTK6 Signaling R-HSA-8847993	0.0351762	0.203519	0	0	30.7608	102.968	BTC
Synthesis Of IP2, IP, And Ins In Cytosol R-HSA-1855183	0.0378312	0.203519	0	0	28.3932	92.9769	INPP5A
DCC Mediated Attractive Signaling R-HSA-418885	0.0378312	0.203519	0	0	28.3932	92.9769	NTN1
Negative Regulation Of PI3K/AKT Network R-HSA-199418	0.0386914	0.203519	0	0	6.74282	21.9286	BTC;PIP5K1B
Organic Cation/Anion/Zwitterion Transport R-HSA-549132	0.040479	0.203519	0	0	26.3638	84.5478	SLC22A3
GRB2 Events In ERBB2 Signaling R-HSA-1963640	0.040479	0.203519	0	0	26.3638	84.5478	BTC
ERBB2 Regulates Cell Motility R-HSA-6785631	0.040479	0.203519	0	0	26.3638	84.5478	BTC
cGMP Effects R-HSA-418457	0.040479	0.203519	0	0	26.3638	84.5478	KCNMA1
PI3K Events In ERBB2 Signaling R-HSA-1963642	0.0431197	0.207656	0	0	24.6049	77.3524	BTC
GAB1 Signalosome R-HSA-180292	0.0457532	0.207656	0	0	23.066	71.1469	BTC
Cardiac Conduction R-HSA-5576891	0.0470801	0.207656	0	0	6.03195	18.4331	ATP1A2;KCNK17
Metabolism Of Amine-Derived Hormones R-HSA-209776	0.0483796	0.207656	0	0	21.7081	65.7467	TPH1
Phase 4 - Resting Membrane Potential R-HSA-5576886	0.0509989	0.207656	0	0	20.501	61.0101	KCNK17
Ras Activation Upon Ca2+ Influx Thru NMDA Receptor R-HSA-442982	0.0509989	0.207656	0	0	20.501	61.0101	ACTN2
Regulation Of FZD By Ubiquitination R-HSA-4641263	0.0536111	0.207656	0	0	19.4211	56.826	LGR6
SHC1 Events In ERBB2 Signaling R-HSA-1250196	0.0562163	0.207656	0	0	18.4491	53.1066	BTC
NOTCH2 Activation And Transmission Of Signal To Nucleus R-HSA-2979096	0.0562163	0.207656	0	0	18.4491	53.1066	CNTN1
Signaling By ERBB2 TMD/JMD Mutants R-HSA-9665686	0.0562163	0.207656	0	0	18.4491	53.1066	BTC
Unblocking Of NMDA Receptors, Glutamate Binding And Activation R-HSA-438066	0.0562163	0.207656	0	0	18.4491	53.1066	ACTN2
Negative Regulation Of NMDA Receptor-Mediated Neuronal Transmission R-HSA-9617324	0.0562163	0.207656	0	0	18.4491	53.1066	ACTN2
Nitric Oxide Stimulates Guanylate Cyclase R-HSA-392154	0.0562163	0.207656	0	0	18.4491	53.1066	KCNMA1
Nephrin Family Interactions R-HSA-373753	0.0588144	0.210584	0	0	17.5697	49.7813	ACTN2
Long-term Potentiation R-HSA-9620244	0.0614055	0.210584	0	0	16.7702	46.7931	ACTN2
Canonical Retinoid Cycle In Rods (Twilight Vision) R-HSA-2453902	0.0614055	0.210584	0	0	16.7702	46.7931	RBP4
Signaling By EGFR In Cancer R-HSA-1643713	0.0639896	0.210584	0	0	16.0403	44.0952	BTC
Signaling By ERBB2 KD Mutants R-HSA-9664565	0.0639896	0.210584	0	0	16.0403	44.0952	BTC
Estrogen-dependent Nuclear Events Downstream Of ESR-membrane Signaling R-HSA-9634638	0.0639896	0.210584	0	0	16.0403	44.0952	BTC
Assembly And Cell Surface Presentation Of NMDA Receptors R-HSA-9609736	0.0665667	0.211379	0	0	15.3711	41.6489	ACTN2
Signaling By ERBB2 In Cancer R-HSA-1227990	0.0665667	0.211379	0	0	15.3711	41.6489	BTC
Downregulation Of TGF-beta Receptor Signaling R-HSA-2173788	0.0691369	0.215755	0	0	14.7556	39.4219	BAMBI
CREB1 Phosphorylation Thru NMDA Receptor-Mediated Activation Of RAS Signaling R-HSA-442742	0.0717001	0.219961	0	0	14.1873	37.3873	ACTN2
PIWI-interacting RNA (piRNA) Biogenesis R-HSA-5601884	0.0768057	0.224223	0	0	13.1726	33.8072	MYBL1
Downregulation Of ERBB2 Signaling R-HSA-8863795	0.0768057	0.224223	0	0	13.1726	33.8072	BTC
Energy Dependent Regulation Of mTOR By LKB1-AMPK R-HSA-380972	0.0768057	0.224223	0	0	13.1726	33.8072	CAB39L
Activated NOTCH1 Transmits Signal To Nucleus R-HSA-2122948	0.0818838	0.231399	0	0	12.2932	30.7632	CNTN1
EGFR Downregulation R-HSA-182971	0.0818838	0.231399	0	0	12.2932	30.7632	BTC
Signaling By NOTCH2 R-HSA-1980145	0.0844125	0.231399	0	0	11.8961	29.4075	CNTN1
Nuclear Signaling By ERBB4 R-HSA-1251985	0.0844125	0.231399	0	0	11.8961	29.4075	BTC
RAC1 GTPase Cycle R-HSA-9013149	0.0861318	0.231399	0	0	4.23864	10.3926	AMIGO2;MPP7
Striated Muscle Contraction R-HSA-390522	0.0869344	0.231399	0	0	11.5237	28.1479	ACTN2
Neuronal System R-HSA-112316	0.0899004	0.235826	0	0	2.94668	7.0987	ACTN2;KCNMA1;KCNK17
Mitochondrial Fatty Acid Beta-Oxidation R-HSA-77289	0.0944592	0.244245	0	0	10.5344	24.8568	ACADL
Defective B3GALTL Causes PpS R-HSA-5083635	0.096954	0.247164	0	0	10.2413	23.8982	SBSPON
O-glycosylation Of TSR Domain-Containing Proteins R-HSA-5173214	0.0994419	0.249986	0	0	9.96396	22.9986	SBSPON
NGF-stimulated Transcription R-HSA-9031628	0.101923	0.252082	0	0	9.70127	22.1532	TPH1
TCF Dependent Signaling In Response To WNT R-HSA-201681	0.103061	0.252082	0	0	3.80227	8.6404	PIP5K1B;LGR6
MTOR Signaling R-HSA-165159	0.106866	0.254509	0	0	9.21528	20.6071	CAB39L
Carboxyterminal Post-Translational Modifications Of Tubulin R-HSA-8955332	0.106866	0.254509	0	0	9.21528	20.6071	TTLL7
Retinoid Metabolism And Transport R-HSA-975634	0.111781	0.262758	0	0	8.77557	19.2291	RBP4
TGF-beta Receptor Signaling Activates SMADs R-HSA-2173789	0.114229	0.26507	0	0	8.57106	18.5953	BAMBI
Metabolism Of Fat-Soluble Vitamins R-HSA-6806667	0.121533	0.275577	0	0	8.01087	16.8835	RBP4
Inositol Phosphate Metabolism R-HSA-1483249	0.123954	0.275577	0	0	7.84003	16.3687	INPP5A
Signaling By EGFR R-HSA-177929	0.126369	0.275577	0	0	7.67631	15.8788	BTC
Signaling By ERBB2 R-HSA-1227986	0.126369	0.275577	0	0	7.67631	15.8788	BTC
Netrin-1 Signaling R-HSA-373752	0.126369	0.275577	0	0	7.67631	15.8788	NTN1
Ion Homeostasis R-HSA-5578775	0.128778	0.277485	0	0	7.51927	15.412	ATP1A2
Synthesis Of PIPs At Plasma Membrane R-HSA-1660499	0.13118	0.279335	0	0	7.36852	14.9668	PIP5K1B
Signaling By Non-Receptor Tyrosine Kinases R-HSA-9006927	0.133575	0.279653	0	0	7.22367	14.5419	BTC
Ion Transport By P-type ATPases R-HSA-936837	0.135964	0.279653	0	0	7.0844	14.136	ATP1A2
Sensory Processing Of Sound By Outer Hair Cells Of Cochlea R-HSA-9662361	0.135964	0.279653	0	0	7.0844	14.136	KCNMA1
RHOJ GTPase Cycle R-HSA-9013409	0.138346	0.281356	0	0	6.95038	13.7478	MPP7
Signaling By ERBB4 R-HSA-1236394	0.145455	0.292526	0	0	6.57705	12.6798	BTC
RHOQ GTPase Cycle R-HSA-9013406	0.150162	0.298674	0	0	6.34962	12.0391	MPP7
Post NMDA Receptor Activation Events R-HSA-438064	0.154843	0.301362	0	0	6.13735	11.4482	ACTN2
Nuclear Events (Kinase And Transcription Factor Activation) R-HSA-198725	0.154843	0.301362	0	0	6.13735	11.4482	TPH1
PIP3 Activates AKT Signaling R-HSA-1257604	0.167992	0.321488	0	0	2.79174	4.98001	BTC;PIP5K1B
Sensory Processing Of Sound By Inner Hair Cells Of Cochlea R-HSA-9662360	0.168737	0.321488	0	0	5.57772	9.92508	KCNMA1
RAF/MAP Kinase Cascade R-HSA-5673001	0.170921	0.322257	0	0	2.76019	4.87602	BTC;ACTN2
Diseases Associated With O-glycosylation Of Proteins R-HSA-3906995	0.173318	0.323408	0	0	5.41313	9.48719	SBSPON
MAPK1/MAPK3 Signaling R-HSA-5684996	0.176804	0.326546	0	0	2.69914	4.67684	BTC;ACTN2
Extra-nuclear Estrogen Signaling R-HSA-9009391	0.182406	0.327685	0	0	5.11137	8.6971	BTC
Activation Of NMDA Receptors And Postsynaptic Events R-HSA-442755	0.184663	0.327685	0	0	5.0411	8.51555	ACTN2
RHOG GTPase Cycle R-HSA-9013408	0.184663	0.327685	0	0	5.0411	8.51555	MPP7
Signaling By NOTCH1 R-HSA-1980143	0.184663	0.327685	0	0	5.0411	8.51555	CNTN1
Sensory Processing Of Sound R-HSA-9659379	0.186913	0.328459	0	0	4.97272	8.33981	KCNMA1
Constitutive Signaling By Aberrant PI3K In Cancer R-HSA-2219530	0.193628	0.333802	0	0	4.77826	7.84502	BTC
Signaling By WNT R-HSA-195721	0.193642	0.333802	0	0	2.5398	4.16971	PIP5K1B;LGR6
Regulation Of HSF1-mediated Heat Shock Response R-HSA-3371453	0.200288	0.3415	0	0	4.59838	7.39418	BAG2
PI Metabolism R-HSA-1483255	0.202497	0.3415	0	0	4.54138	7.25273	PIP5K1B
Platelet Homeostasis R-HSA-418346	0.204699	0.3415	0	0	4.48577	7.1154	KCNMA1
Intracellular Signaling By Second Messengers R-HSA-9006925	0.205655	0.3415	0	0	2.43806	3.85593	BTC;PIP5K1B
Transport Of Bile Salts And Organic Acids, Metal Ions And Amine Compounds R-HSA-425366	0.21127	0.347634	0	0	4.3268	6.72653	SLC22A3
RAC2 GTPase Cycle R-HSA-9013404	0.213448	0.348055	0	0	4.27627	6.60411	MPP7
MAPK Family Signaling Cascades R-HSA-5683057	0.217752	0.351902	0	0	2.34404	3.57326	BTC;ACTN2
Signaling By TGF-beta Receptor Complex R-HSA-170834	0.222102	0.355757	0	0	4.08539	6.14695	BAMBI
Post-translational Modification: Synthesis Of GPI-anchored Proteins R-HSA-163125	0.224251	0.356048	0	0	4.04029	6.04019	CNTN4
Drug ADME R-HSA-9748784	0.230664	0.361655	0	0	3.91076	5.73628	SLC22A3
Potential Therapeutics For SARS R-HSA-9679191	0.234909	0.361655	0	0	3.8289	5.54637	ATP1A2
Visual Phototransduction R-HSA-2187338	0.237024	0.361655	0	0	3.78923	5.45496	RBP4
L1CAM Interactions R-HSA-373760	0.239132	0.361655	0	0	3.75038	5.36581	CNTN1
Cellular Response To Heat Stress R-HSA-3371556	0.239132	0.361655	0	0	3.75038	5.36581	BAG2
Sensory Perception R-HSA-9709957	0.239771	0.361655	0	0	1.81943	2.59827	REEP1;RBP4;KCNMA1
Cargo Recognition For Clathrin-Mediated Endocytosis R-HSA-8856825	0.249589	0.373352	0	0	3.56742	4.95136	BTC
PI3K/AKT Signaling In Cancer R-HSA-2219528	0.251664	0.373356	0	0	3.53294	4.87427	BTC
Interleukin-4 And Interleukin-13 Signaling R-HSA-6785807	0.255795	0.373356	0	0	3.46593	4.72537	ZEB1
O-linked Glycosylation R-HSA-5173105	0.255795	0.373356	0	0	3.46593	4.72537	SBSPON
Gene Silencing By RNA R-HSA-211000	0.257853	0.373356	0	0	3.43337	4.65347	MYBL1
Degradation Of Extracellular Matrix R-HSA-1474228	0.259905	0.373356	0	0	3.40141	4.58319	SCUBE3
Signaling By NTRK1 (TRKA) R-HSA-187037	0.270082	0.38492	0	0	3.25008	4.25446	TPH1
Signaling By TGFB Family Members R-HSA-9006936	0.280121	0.395832	0	0	3.11158	3.95959	BAMBI
Cell-Cell Communication R-HSA-1500931	0.282112	0.395832	0	0	3.08528	3.90426	ACTN2
Platelet Degranulation R-HSA-114608	0.291989	0.406539	0	0	2.96013	3.64403	ACTN2
Response To Elevated Platelet Cytosolic Ca2+ R-HSA-76005	0.301732	0.416897	0	0	2.84467	3.40853	ACTN2
Signaling By NTRKs R-HSA-166520	0.305593	0.419032	0	0	2.80096	3.32055	TPH1
Clathrin-mediated Endocytosis R-HSA-8856828	0.324582	0.440955	0	0	2.601	2.92668	BTC
Diseases Of Glycosylation R-HSA-3781865	0.326453	0.440955	0	0	2.58255	2.89109	SBSPON
RHO GTPase Cycle R-HSA-9012999	0.342918	0.458998	0	0	1.67671	1.79452	AMIGO2;MPP7
G Alpha (S) Signaling Events R-HSA-418555	0.344882	0.458998	0	0	2.41143	2.56709	PDE8B
Fatty Acid Metabolism R-HSA-8978868	0.380268	0.502397	0	0	2.12888	2.05837	ACADL
Ion Channel Transport R-HSA-983712	0.383701	0.50326	0	0	2.10419	2.01559	ATP1A2
Neurotransmitter Receptors And Postsynaptic Signal Transmission R-HSA-112314	0.395572	0.513819	0	0	2.0221	1.87534	ACTN2
Signaling By Receptor Tyrosine Kinases R-HSA-9006934	0.397429	0.513819	0	0	1.48583	1.37103	BTC;TPH1
Metabolism Of Vitamins And Cofactors R-HSA-196854	0.402255	0.51637	0	0	1.97798	1.80128	RBP4
ESR-mediated Signaling R-HSA-8939211	0.405569	0.516957	0	0	1.95663	1.76579	BTC
Axon Guidance R-HSA-422475	0.419649	0.531164	0	0	1.41805	1.23135	CNTN1;NTN1
Signaling By NOTCH R-HSA-157118	0.429855	0.540304	0	0	1.80996	1.52816	CNTN1
Phospholipid Metabolism R-HSA-1483257	0.437732	0.543343	0	0	1.76579	1.45881	PIP5K1B
Signaling By ROBO Receptors R-HSA-376176	0.439294	0.543343	0	0	1.75721	1.44546	NTN1
G Alpha (Q) Signaling Events R-HSA-416476	0.443956	0.543343	0	0	1.73196	1.40641	RGS5
Nervous System Development R-HSA-9675108	0.44428	0.543343	0	0	1.34834	1.09391	CNTN1;NTN1
Hemostasis R-HSA-109582	0.472909	0.574473	0	0	1.27349	0.953654	ACTN2;KCNMA1
Transmission Across Chemical Synapses R-HSA-112315	0.494203	0.590169	0	0	1.48904	1.04949	ACTN2
SLC-mediated Transmembrane Transport R-HSA-425407	0.495611	0.590169	0	0	1.48291	1.04095	SLC22A3
Diseases Of Metabolism R-HSA-5668914	0.495611	0.590169	0	0	1.48291	1.04095	SBSPON
Platelet Activation, Signaling And Aggregation R-HSA-76002	0.505362	0.597846	0	0	1.44137	0.983707	ACTN2
GPCR Downstream Signaling R-HSA-388396	0.511169	0.59972	0	0	1.1821	0.793256	RGS5;PDE8B
Signaling By Nuclear Receptors R-HSA-9006931	0.513572	0.59972	0	0	1.40755	0.937942	BTC
Signaling By Rho GTPases R-HSA-194315	0.532594	0.617945	0	0	1.1346	0.714796	AMIGO2;MPP7
Signaling By Rho GTPases, Miro GTPases And RHOBTB3 R-HSA-9716542	0.545977	0.629438	0	0	1.1061	0.669385	AMIGO2;MPP7
Extracellular Matrix Organization R-HSA-1474244	0.553906	0.634538	0	0	1.25511	0.741468	SCUBE3
Signaling By GPCR R-HSA-372790	0.569569	0.648377	0	0	1.05781	0.595416	RGS5;PDE8B
G Alpha (I) Signaling Events R-HSA-418594	0.579344	0.655383	0	0	1.16911	0.638168	RGS5
Transport Of Small Molecules R-HSA-382551	0.582995	0.655417	0	0	1.03136	0.556496	SLC22A3;ATP1A2
Metabolism Of Lipids R-HSA-556833	0.602947	0.673663	0	0	0.99328	0.502526	ACADL;PIP5K1B
Metabolism Of Amino Acids And Derivatives R-HSA-71291	0.636362	0.706636	0	0	0.99898	0.451526	TPH1
SARS-CoV Infections R-HSA-9679506	0.641427	0.707917	0	0	0.985155	0.437467	ATP1A2
Expression And Translocation Of Olfactory Receptors R-HSA-9752946	0.66479	0.729254	0	0	0.923706	0.377134	REEP1
Olfactory Signaling Pathway R-HSA-381753	0.67224	0.732985	0	0	0.904861	0.359356	REEP1
Metabolism R-HSA-1430728	0.67672	0.733451	0	0	0.875783	0.341991	RBP4;TPH1;INPP5A;ACADL;PIP5K1B
Diseases Of Signal Transduction By Growth Factor Receptors And Second Messengers R-HSA-5663202	0.692766	0.746373	0	0	0.854654	0.313712	BTC
Disease R-HSA-1643685	0.714501	0.76324	0	0	0.824752	0.277258	SBSPON;BTC;RBP4;ATP1A2
Signaling By Interleukins R-HSA-449147	0.716855	0.76324	0	0	0.798632	0.26585	ZEB1
Post-translational Protein Modification R-HSA-597592	0.742398	0.785813	0	0	0.776129	0.231185	SBSPON;TTLL7;CNTN4
Developmental Biology R-HSA-1266738	0.802007	0.843973	0	0	0.665011	0.146726	CNTN1;NTN1
Membrane Trafficking R-HSA-199991	0.812638	0.850217	0	0	0.599127	0.124301	BTC
Vesicle-mediated Transport R-HSA-5653656	0.831815	0.865279	0	0	0.562223	0.10353	BTC
Cytokine Signaling In Immune System R-HSA-1280215	0.860249	0.889743	0	0	0.508374	0.0765274	ZEB1
Cellular Responses To Stress R-HSA-2262752	0.868006	0.892666	0	0	0.493759	0.0698947	BAG2
Cellular Responses To Stimuli R-HSA-8953897	0.873183	0.892916	0	0	0.484001	0.0656352	BAG2
Metabolism Of Proteins R-HSA-392499	0.90282	0.918036	0	0	0.552097	0.0564419	SBSPON;TTLL7;CNTN4
Infectious Disease R-HSA-5663205	0.933602	0.944033	0	0	0.366223	0.0251615	ATP1A2
Gene Expression (Transcription) R-HSA-74160	0.984111	0.989579	0	0	0.236559	0.00378878	MYBL1
Immune System R-HSA-168256	0.996405	0.996405	0	0	0.171673	0.000618248	ZEB1

## Sheet: Fibrous Cap
Reactome Pathway	P-value	Adjusted P-value	Old P-value	Old Adjusted P-value	Odds Ratio	Combined Score	Genes
Immune System R-HSA-168256	7.42476e-30	3.97967e-27	0	0	5.07662	340.503	CD86;IL1RN;SERPINA1;ITGAM;NCF2;GMFG;ITGB2;F13A1;TNFAIP3;IFI30;SLC2A5;TREM1;CXCL2;CTSS;TNFSF13B;PYCARD;ANPEP;MRC1;CLEC5A;C3AR1;RAC2;ITGAX;CD36;JAK3;CTSC;CTSB;HAVCR2;HLA-DPA1;CD53;FCER1G;CR1;SYK;ITGA4;CD300A;SLC11A1;RNASET2;RNASE6;PLAUR;CYBB;CYBA;AMPD3;RNASE1;MMP9;VAMP8;MMP12;HCK;DOK3;TYROBP;PECAM1;TLR8;IRF8;CHI3L1;LCP2;DOCK2;TLR2;C1QB;COLEC12;C1QA;CSF1R;RALA;CFI;C5AR1;LY96;CSF2RB;IQGAP2;SOCS3;HLA-…
Innate Immune System R-HSA-168249	3.30745e-22	8.86396e-20	0	0	5.38575	266.383	SERPINA1;ITGAM;NCF2;GMFG;ITGB2;TNFAIP3;SLC2A5;TREM1;CTSS;PYCARD;ANPEP;CLEC5A;C3AR1;RAC2;ITGAX;CD36;CTSC;CTSB;CD53;FCER1G;CR1;SYK;CD300A;SLC11A1;RNASET2;RNASE6;PLAUR;CYBB;CYBA;AMPD3;RNASE1;MMP9;VAMP8;MMP12;HCK;DOK3;TYROBP;PECAM1;TLR8;CHI3L1;LCP2;DOCK2;TLR2;C1QB;C1QA;CFI;C5AR1;LY96;IQGAP2;IFI16;ALOX5;LAIR1;LYN;PLA2G2A;LY86;P2RX7;IGLL5;PTPRC;FCGR2A;CD209;C1QC
Neutrophil Degranulation R-HSA-6798695	2.97148e-20	5.30904e-18	0	0	7.54428	339.211	SERPINA1;ITGAM;GMFG;C5AR1;ITGB2;IQGAP2;SLC2A5;CTSS;PYCARD;ANPEP;ALOX5;CLEC5A;C3AR1;ITGAX;CD36;CTSC;LAIR1;CTSB;CD53;FCER1G;CR1;CD300A;SLC11A1;RNASET2;PLAUR;CYBB;CYBA;AMPD3;RNASE1;MMP9;VAMP8;MMP12;DOK3;TYROBP;PTPRC;FCGR2A;PECAM1;CHI3L1;DOCK2;TLR2
Adaptive Immune System R-HSA-1280218	3.0321e-14	4.06301e-12	0	0	4.73715	147.453	CD86;COLEC12;NCF2;ITGB2;LY96;IFI30;TREM1;CTSS;SOCS3;HLA-DMA;HLA-DMB;MRC1;CD36;PAG1;CTSC;LAIR1;CTSB;HLA-DPA1;LYN;CD74;HLA-DRB4;VCAM1;SYK;ITGA4;CD300A;CYBB;CYBA;PILRA;RNASE1;VAMP8;IGLL5;TYROBP;PTPRC;CD209;HLA-DRA;LCP2;SIGLEC1;PIK3AP1;FCGR2B;HLA-DRB1;TLR2
Hemostasis R-HSA-109582	6.22455e-10	6.67272e-08	0	0	4.23121	89.6904	CD84;SERPINA1;ITGAM;SERPINE2;DOCK8;ITGB2;PLEK;F13A1;F11R;TREM1;PIK3CG;JCHAIN;RAC2;ITGAX;CD36;LYN;CD74;FCER1G;SYK;ITGA4;PLAUR;RNASE1;ADRA2A;P2RX7;IGLL5;PECAM1;CD48;LCP2;DOCK2;FERMT3
Cytokine Signaling In Immune System R-HSA-1280215	1.11421e-09	9.40424e-08	0	0	3.82026	78.7552	CD86;CSF1R;IL1RN;RALA;ITGAM;ITGB2;F13A1;CSF2RB;IFI30;CXCL2;TNFSF13B;SOCS3;ALOX5;CCL5;CCL4;ITGAX;CD36;CCL19;JAK3;HAVCR2;HLA-DPA1;CCR1;LYN;HLA-DRB4;VCAM1;SYK;IL10RA;MMP9;HCK;HLA-DRA;IRF8;IL7R;HLA-DRB1
Signaling By Interleukins R-HSA-449147	1.22817e-09	9.40424e-08	0	0	4.64352	95.2745	CD86;CSF1R;IL1RN;RALA;ITGAM;ITGB2;F13A1;CSF2RB;CXCL2;SOCS3;ALOX5;CCL5;CCL4;ITGAX;CD36;CCL19;JAK3;HAVCR2;CCR1;LYN;VCAM1;SYK;IL10RA;MMP9;HCK;IL7R
Binding And Uptake Of Ligands By Scavenger Receptors R-HSA-2173782	4.1687e-09	2.79303e-07	0	0	20.5094	395.742	COLEC12;MSR1;IGLL5;MARCO;CD163;HPR;APOE;CD36;JCHAIN
Cell Surface Interactions At Vascular Wall R-HSA-202733	5.85009e-09	3.48405e-07	0	0	8.62937	163.585	LYN;CD74;CD84;ITGAM;FCER1G;ITGA4;ITGB2;F11R;TREM1;JCHAIN;IGLL5;ITGAX;PECAM1;CD48
Immunoregulatory Interactions Between A Lymphoid And A non-Lymphoid Cell R-HSA-198933	1.55934e-07	7.98557e-06	0	0	7.94007	124.451	COLEC12;IGLL5;TYROBP;VCAM1;ITGA4;CD300A;ITGB2;PILRA;SIGLEC1;FCGR2B;TREM1;LAIR1
Regulation Of Complement Cascade R-HSA-977606	1.78781e-07	7.98557e-06	0	0	15.7048	244.007	C1QB;C1QA;IGLL5;CR1;C5AR1;CFI;C3AR1;C1QC
Interleukin-10 Signaling R-HSA-6783783	1.78781e-07	7.98557e-06	0	0	15.7048	244.007	CD86;CCR1;IL1RN;CCL5;IL10RA;CCL4;CCL19;CXCL2
MHC Class II Antigen Presentation R-HSA-2132295	2.26329e-07	8.50868e-06	0	0	8.66265	132.55	CD74;HLA-DMA;HLA-DRB4;HLA-DMB;HLA-DRA;IFI30;HLA-DRB1;CTSS;CTSC;CTSB;HLA-DPA1
Phosphorylation Of CD3 And TCR Zeta Chains R-HSA-202427	2.29678e-07	8.50868e-06	0	0	30.9372	472.924	HLA-DRB4;PTPRC;HLA-DRA;HLA-DRB1;PAG1;HLA-DPA1
GPVI-mediated Activation Cascade R-HSA-114604	2.38116e-07	8.50868e-06	0	0	20.2753	309.209	LYN;FCER1G;SYK;RAC2;LCP2;RNASE1;PIK3CG
Classical Antibody-Mediated Complement Activation R-HSA-173623	5.43862e-07	1.82194e-05	0	0	143.411	2068.64	C1QB;C1QA;IGLL5;C1QC
FCGR Activation R-HSA-2029481	5.98563e-07	1.88723e-05	0	0	44.9658	644.303	LYN;HCK;IGLL5;FCGR2A;SYK
Complement Cascade R-HSA-166658	8.95106e-07	2.66543e-05	0	0	12.3571	172.089	C1QB;C1QA;IGLL5;CR1;C5AR1;CFI;C3AR1;C1QC
Chemokine Receptors Bind Chemokines R-HSA-380108	1.03178e-06	2.9107e-05	0	0	12.099	166.776	CX3CR1;CCR1;CCL5;CCL4;CXCR4;CCL19;CXCL2;CXCL16
Cross-presentation Of Particulate Exogenous Antigens (Phagosomes) R-HSA-1236973	2.48259e-06	6.48062e-05	0	0	71.6982	925.352	NCF2;CYBB;CYBA;CD36
Interleukin-4 And Interleukin-13 Signaling R-HSA-6785807	2.53905e-06	6.48062e-05	0	0	7.52079	96.8958	SOCS3;VCAM1;ITGAM;ALOX5;ITGB2;ITGAX;F13A1;CD36;JAK3;MMP9
NR1H2 And NR1H3-mediated Signaling R-HSA-9024446	3.20482e-06	7.80811e-05	0	0	12.9877	164.306	ABCA1;ARL4C;SCD;APOC1;APOE;PLTP;ABCG1
Class A/1 (Rhodopsin-like Receptors) R-HSA-373076	3.79361e-06	8.84077e-05	0	0	4.06288	50.7136	CCR1;PTGER4;CX3CR1;EDN1;OPN3;C5AR1;CXCR4;FPR3;CXCL2;ADRA2A;CXCL16;GPR183;ADORA3;CCL5;CCL4;C3AR1;CCL19
G Alpha (I) Signaling Events R-HSA-418594	8.7085e-06	0.00019449	0	0	3.9924	46.5162	CCR1;CX3CR1;OPN3;C5AR1;CXCR4;FPR3;CXCL2;ADRA2A;CXCL16;RGS1;GPR183;ADORA3;CCL5;CCL4;C3AR1;CCL19
NR1H3 And NR1H2 Regulate Gene Expression Linked To Cholesterol Transport And Efflux R-HSA-9029569	9.56896e-06	0.000205159	0	0	14.4256	166.717	ABCA1;ARL4C;APOC1;APOE;PLTP;ABCG1
Platelet Activation, Signaling And Aggregation R-HSA-76002	1.43064e-05	0.000294933	0	0	4.28827	47.8348	LYN;SERPINA1;FCER1G;SYK;PLEK;F13A1;RNASE1;PIK3CG;ADRA2A;RAC2;PECAM1;LCP2;CD36;FERMT3
Antigen processing-Cross Presentation R-HSA-1236975	1.51962e-05	0.000301674	0	0	6.88632	76.4	VAMP8;NCF2;MRC1;CYBB;LY96;CYBA;CD36;CTSS;TLR2
Scavenging Of Heme From Plasma R-HSA-2168880	1.67976e-05	0.000321554	0	0	35.8418	394.055	IGLL5;CD163;HPR;JCHAIN
RHO GTPases Activate NADPH Oxidases R-HSA-5668599	1.74309e-05	0.000322172	0	0	18.9224	207.338	NCF2;RAC2;CYBB;CYBA;RNASE1
Peptide Ligand-Binding Receptors R-HSA-375276	2.09674e-05	0.000374617	0	0	4.77211	51.4077	CCR1;CX3CR1;EDN1;CCL5;C5AR1;CCL4;C3AR1;CXCR4;FPR3;CCL19;CXCL2;CXCL16
DAP12 Interactions R-HSA-2172127	2.75974e-05	0.000477168	0	0	11.6923	122.743	TYROBP;SYK;CLEC5A;LCP2;TREM1;RNASE1
Creation Of C4 And C2 Activators R-HSA-166786	3.32281e-05	0.00055657	0	0	28.6705	295.654	C1QB;C1QA;IGLL5;C1QC
Interferon Gamma Signaling R-HSA-877300	3.44918e-05	0.000560231	0	0	7.15776	73.5445	SOCS3;HLA-DRB4;VCAM1;IRF8;HLA-DRA;IFI30;HLA-DRB1;HLA-DPA1
Integrin Cell Surface Interactions R-HSA-216083	3.67674e-05	0.000579627	0	0	8.5764	87.5727	ITGAM;VCAM1;ITGA4;ITGB2;ITGAX;PECAM1;F11R
Costimulation By CD28 Family R-HSA-388841	4.46955e-05	0.00068448	0	0	8.29436	83.0733	CD86;LYN;HLA-DRB4;HLA-DRA;RNASE1;HLA-DRB1;HLA-DPA1
FCERI Mediated MAPK Activation R-HSA-2871796	4.60005e-05	0.000684897	0	0	14.9764	149.567	LYN;IGLL5;SYK;LCP2;RNASE1
Generation Of Second Messenger Molecules R-HSA-202433	7.53822e-05	0.00107817	0	0	13.3104	126.354	HLA-DRB4;HLA-DRA;LCP2;HLA-DRB1;HLA-DPA1
Translocation Of ZAP-70 To Immunological Synapse R-HSA-202430	7.64374e-05	0.00107817	0	0	22.0509	209.021	HLA-DRB4;HLA-DRA;HLA-DRB1;HLA-DPA1
Scavenging By Class A Receptors R-HSA-3000480	0.000121776	0.00167364	0	0	19.1088	172.234	COLEC12;MSR1;MARCO;APOE
ROS And RNS Production In Phagocytes R-HSA-1222556	0.000134839	0.00180684	0	0	11.5905	103.288	NCF2;SLC11A1;RAC2;CYBB;CYBA
Nef And Signal Transduction R-HSA-164944	0.000142794	0.00186677	0	0	42.8609	379.495	HCK;DOCK2;RNASE1
FCGR3A-mediated IL10 Synthesis R-HSA-9664323	0.000175491	0.0022396	0	0	10.887	94.1497	LYN;HCK;IGLL5;FCGR2A;SYK
PD-1 Signaling R-HSA-389948	0.000183949	0.00224084	0	0	16.859	145.002	HLA-DRB4;HLA-DRA;HLA-DRB1;HLA-DPA1
Initial Triggering Of Complement R-HSA-166663	0.000183949	0.00224084	0	0	16.859	145.002	C1QB;C1QA;IGLL5;C1QC
Leishmania Infection R-HSA-9658195	0.000193132	0.00230042	0	0	3.7267	31.8713	LYN;PTGER4;PYCARD;P2RX7;HCK;IGLL5;CD163;FCGR2A;SYK;C3AR1;CYBA;RNASE1
GPCR Ligand Binding R-HSA-500792	0.000258161	0.00300814	0	0	2.83672	23.4368	CCR1;PTGER4;CX3CR1;EDN1;OPN3;C5AR1;CXCR4;FPR3;CXCL2;ADRA2A;CXCL16;GPR183;ADORA3;CCL5;CCL4;C3AR1;CCL19
HDL Remodeling R-HSA-8964058	0.00029971	0.00341797	0	0	30.6118	248.344	APOE;PLTP;ABCG1
Interleukin-3, Interleukin-5 And GM-CSF Signaling R-HSA-512988	0.000354676	0.00396055	0	0	9.20925	73.1611	LYN;HCK;SYK;CSF2RB;JAK3
Inactivation Of CSF3 (G-CSF) Signaling R-HSA-9705462	0.000372102	0.00407035	0	0	13.645	107.746	LYN;SOCS3;HCK;SYK
GPCR Downstream Signaling R-HSA-388396	0.000460973	0.00487154	0	0	2.46511	18.9374	CCR1;PTGER4;CX3CR1;EDN1;OPN3;C5AR1;CXCR4;FPR3;CXCL2;PIK3CG;ADRA2A;CXCL16;TIAM1;RGS1;GPR183;ADORA3;CCL5;CCL4;C3AR1;CCL19
Toll-like Receptor Cascades R-HSA-168898	0.000463523	0.00487154	0	0	4.26318	32.727	ITGAM;ITGB2;LY86;LY96;TLR8;CD36;CTSS;CTSB;TLR2
DAP12 Signaling R-HSA-2424491	0.000582803	0.00600736	0	0	11.9376	88.907	TYROBP;SYK;LCP2;RNASE1
FCERI Mediated Ca+2 Mobilization R-HSA-2871809	0.000668692	0.00676262	0	0	11.4595	83.771	LYN;IGLL5;SYK;LCP2
Trafficking And Processing Of Endosomal TLR R-HSA-1679131	0.000692474	0.00687344	0	0	21.425	155.872	TLR8;CTSS;CTSB
Signaling By CSF3 (G-CSF) R-HSA-9674555	0.000763172	0.00743746	0	0	11.0182	79.0888	LYN;SOCS3;HCK;SYK
Antigen Activates B Cell Receptor Leading To Second Messenger Generation R-HSA-983695	0.000866704	0.00820239	0	0	10.6096	74.806	LYN;IGLL5;SYK;PIK3AP1
Role Of LAT2/NTAL/LAB On Calcium Mobilization R-HSA-2730905	0.000872269	0.00820239	0	0	19.4763	137.199	LYN;IGLL5;SYK
RAC1 GTPase Cycle R-HSA-9013149	0.000911191	0.00842066	0	0	3.85641	26.9978	TIAM1;ARHGAP30;NCF2;DOCK8;CYBB;CYBA;IQGAP2;DOCK2;RNASE1
TCR Signaling R-HSA-202403	0.00121981	0.0110817	0	0	4.63046	31.0661	HLA-DRB4;PTPRC;HLA-DRA;LCP2;PAG1;HLA-DRB1;HLA-DPA1
Plasma Lipoprotein Assembly R-HSA-8963898	0.00131453	0.0117431	0	0	16.4783	109.321	ABCA1;APOC1;APOE
RAC2 GTPase Cycle R-HSA-9013404	0.00137105	0.011853	0	0	5.32899	35.1297	TIAM1;NCF2;RAC2;CYBB;CYBA;DOCK2
Fcgamma Receptor (FCGR) Dependent Phagocytosis R-HSA-2029480	0.00137105	0.011853	0	0	5.32899	35.1297	LYN;HCK;IGLL5;FCGR2A;SYK;RNASE1
FCGR3A-mediated Phagocytosis R-HSA-9664422	0.00148818	0.0126613	0	0	6.52488	42.4783	LYN;HCK;IGLL5;SYK;RNASE1
MyD88 Deficiency (TLR2/4) R-HSA-5602498	0.00157983	0.0132311	0	0	15.3005	98.6947	LY96;CD36;TLR2
Signaling By GPCR R-HSA-372790	0.00169647	0.0139894	0	0	2.1991	14.0285	CCR1;PTGER4;CX3CR1;EDN1;OPN3;C5AR1;CXCR4;FPR3;CXCL2;PIK3CG;ADRA2A;CXCL16;TIAM1;RGS1;GPR183;ADORA3;CCL5;CCL4;C3AR1;CCL19
Regulation Of TLR By Endogenous Ligand R-HSA-5686938	0.00187636	0.0146502	0	0	14.2797	89.654	LY96;CD36;TLR2
Regulation Of Signaling By CBL R-HSA-912631	0.00187636	0.0146502	0	0	14.2797	89.654	LYN;HCK;SYK
IRAK4 Deficiency (TLR2/4) R-HSA-5603041	0.00187636	0.0146502	0	0	14.2797	89.654	LY96;CD36;TLR2
Activated NTRK2 Signals Thru CDK5 R-HSA-9032845	0.00188594	0.0146502	0	0	47.4561	297.707	TIAM1;RNASE1
Other Semaphorin Interactions R-HSA-416700	0.00220535	0.0168867	0	0	13.3865	81.8838	PTPRC;TYROBP;PLXNC1
Signal Transduction R-HSA-162582	0.00245815	0.0185573	0	0	1.60369	9.63551	CD86;NCF2;DOCK8;TNFAIP3;F11R;CXCL2;PIK3CG;CXCL16;RGS1;ADORA3;C3AR1;RAC2;JAK3;IER3;EDN1;SYK;CYBB;CYBA;RNASE1;MMP9;ADRA2A;ARL4C;TIAM1;SGK1;DOCK2;ABCG1;PTGER4;CX3CR1;RALA;C5AR1;CXCR4;ARHGAP18;FPR3;CSF2RB;IQGAP2;SOCS3;CCL5;CCL4;APOE;CCL19;PLTP;PAG1;CCR1;ABCA1;LYN;OPN3;ARHGAP30;SCD;GPR183;APOC1;PIK3AP1
Extracellular Matrix Organization R-HSA-1474244	0.00270321	0.0200313	0	0	2.84983	16.8519	MMP12;VCAM1;ITGAM;ITGA4;ITGB2;ITGAX;PECAM1;F11R;MMP9;CTSS;CTSB
CD22 Mediated BCR Regulation R-HSA-5690714	0.00280289	0.0200313	0	0	35.5903	209.168	LYN;IGLL5
FLT3 Signaling Thru SRC Family Kinases R-HSA-9706374	0.00280289	0.0200313	0	0	35.5903	209.168	HCK;SYK
Synthesis Of Lipoxins (LX) R-HSA-2142700	0.00280289	0.0200313	0	0	35.5903	209.168	ALOX5;ALOX5AP
Plasma Lipoprotein Assembly, Remodeling, And Clearance R-HSA-174824	0.00313415	0.022104	0	0	5.43436	31.3313	ABCA1;APOC1;APOE;PLTP;ABCG1
Interleukin-2 Family Signaling R-HSA-451927	0.00324522	0.0225901	0	0	7.15673	41.0121	SYK;CSF2RB;JAK3;HAVCR2
Modulation By Mtb Of Host Immune System R-HSA-9637628	0.00388798	0.0267174	0	0	28.4708	158.009	MRC1;TLR2
EPH-ephrin Mediated Repulsion Of Cells R-HSA-3928665	0.00479749	0.0325501	0	0	6.35992	33.9598	LYN;TIAM1;MMP9;RNASE1
Cell Recruitment (Pro-Inflammatory Response) R-HSA-9664424	0.00492162	0.0329749	0	0	9.73271	51.7208	PYCARD;P2RX7;C3AR1
Role Of Phospholipids In Phagocytosis R-HSA-2029485	0.00550684	0.0355622	0	0	9.30907	48.4236	IGLL5;FCGR2A;SYK
Infection With Mycobacterium Tuberculosis R-HSA-9635486	0.00550684	0.0355622	0	0	9.30907	48.4236	MRC1;CORO1A;TLR2
Metal Ion SLC Transporters R-HSA-425410	0.00550684	0.0355622	0	0	9.30907	48.4236	SLC11A1;SLC39A8;CP
Role Of Nef In HIV-1 Replication And Disease Pathogenesis R-HSA-164952	0.00613206	0.0391284	0	0	8.92074	45.4443	HCK;DOCK2;RNASE1
Synthesis Of 5-Eicosatetraenoic Acids R-HSA-2142688	0.00654336	0.0412616	0	0	20.3342	102.267	ALOX5;ALOX5AP
Interferon Signaling R-HSA-913531	0.00718189	0.0447616	0	0	3.00261	14.8215	SOCS3;HLA-DRB4;VCAM1;HLA-DRA;IRF8;IFI30;HLA-DRB1;HLA-DPA1
Dectin-2 Family R-HSA-5621480	0.00750521	0.046239	0	0	8.2337	40.2805	LYN;FCER1G;SYK
Platelet Degranulation R-HSA-114608	0.00822808	0.0501165	0	0	3.62028	17.3781	SERPINA1;PLEK;PECAM1;F13A1;CD36;FERMT3
Anti-inflammatory Response Favoring Leishmania Infection R-HSA-9662851	0.00856766	0.0515985	0	0	3.18645	15.1668	LYN;PTGER4;HCK;IGLL5;CD163;FCGR2A;SYK
Diseases Associated With TLR Signaling Cascade R-HSA-5602358	0.00904586	0.0538731	0	0	7.6448	35.9722	LY96;CD36;TLR2
Arachidonic Acid Metabolism R-HSA-2142753	0.00924909	0.0544782	0	0	5.20093	24.3571	ALOX5;ALOX5AP;CYP1B1;PTGS1
RHO GTPases Activate IQGAPs R-HSA-5626467	0.0098146	0.0557434	0	0	15.8139	73.1215	IQGAP2;RNASE1
Killing Mechanisms R-HSA-9664420	0.0098146	0.0557434	0	0	15.8139	73.1215	CYBA;RNASE1
Response To Elevated Platelet Cytosolic Ca2+ R-HSA-76005	0.00987989	0.0557434	0	0	3.47341	16.0376	SERPINA1;PLEK;PECAM1;F13A1;CD36;FERMT3
Fc Epsilon Receptor (FCERI) Signaling R-HSA-2454202	0.00987989	0.0557434	0	0	3.47341	16.0376	LYN;IGLL5;FCER1G;SYK;LCP2;RNASE1
Plasma Lipoprotein Remodeling R-HSA-8963899	0.010758	0.0596211	0	0	7.13442	32.3339	APOE;PLTP;ABCG1
Regulation Of Actin Dynamics For Phagocytic Cup Formation R-HSA-2029482	0.0109758	0.0596211	0	0	4.93116	22.2497	IGLL5;FCGR2A;SYK;RNASE1
PECAM1 Interactions R-HSA-210990	0.0116699	0.0596211	0	0	14.2318	63.342	LYN;PECAM1
Platelet Adhesion To Exposed Collagen R-HSA-75892	0.0116699	0.0596211	0	0	14.2318	63.342	LYN;FCER1G
CD28 Dependent Vav1 Pathway R-HSA-389359	0.0116699	0.0596211	0	0	14.2318	63.342	CD86;RNASE1
Erythropoietin Activates Phosphoinositide-3-kinase (PI3K) R-HSA-9027276	0.0116699	0.0596211	0	0	14.2318	63.342	LYN;PIK3CG
Interleukin-2 Signaling R-HSA-9020558	0.0116699	0.0596211	0	0	14.2318	63.342	SYK;JAK3
CD28 Co-Stimulation R-HSA-389356	0.0116795	0.0596211	0	0	6.90393	30.7219	CD86;LYN;RNASE1
Detoxification Of Reactive Oxygen Species R-HSA-3299685	0.0116795	0.0596211	0	0	6.90393	30.7219	NCF2;CYBB;CYBA
EPHB-mediated Forward Signaling R-HSA-3928662	0.0116795	0.0596211	0	0	6.90393	30.7219	LYN;TIAM1;RNASE1
Semaphorin Interactions R-HSA-373755	0.012235	0.0618675	0	0	4.7663	20.9882	TYROBP;PTPRC;PLXNC1;RNASE1
Dissolution Of Fibrin Clot R-HSA-75205	0.0136658	0.0684566	0	0	12.9373	55.5381	SERPINE2;PLAUR
Toll Like Receptor 4 (TLR4) Cascade R-HSA-166016	0.0138685	0.0688289	0	0	3.21256	13.7438	ITGAM;ITGB2;LY86;LY96;CD36;TLR2
PI5P, PP2A And IER3 Regulate PI3K/AKT Signaling R-HSA-6811558	0.0164983	0.0803919	0	0	3.54484	14.5498	CD86;RAC2;PIK3AP1;RNASE1;IER3
Post-translational Protein Phosphorylation R-HSA-8957275	0.0164983	0.0803919	0	0	3.54484	14.5498	SERPINA1;MGAT4A;APOE;FAM20A;CP
Vesicle-mediated Transport R-HSA-5653656	0.0174466	0.0842465	0	0	1.87114	7.57552	DENND2D;COLEC12;MSR1;CD163;RALA;SERPINA1;HPR;RNASE1;JCHAIN;VAMP8;MARCO;IGLL5;APOE;CD36;IL7R;CTSC
Collagen Degradation R-HSA-1442490	0.0181427	0.0868259	0	0	5.78261	23.1853	MMP12;MMP9;CTSB
NLRP3 Inflammasome R-HSA-844456	0.0204551	0.0970258	0	0	10.1635	39.5311	P2RX7;PYCARD
Signaling By SCF-KIT R-HSA-1433557	0.0206578	0.097128	0	0	5.48551	21.2819	LYN;MMP9;RNASE1
Negative Regulation Of PI3K/AKT Network R-HSA-199418	0.0211453	0.0985555	0	0	3.3139	12.7795	CD86;RAC2;PIK3AP1;RNASE1;IER3
Constitutive Signaling By Aberrant PI3K In Cancer R-HSA-2219530	0.0236395	0.109231	0	0	3.86182	14.4619	CD86;RAC2;PIK3AP1;RNASE1
Metabolism Of Angiotensinogen To Angiotensins R-HSA-2022377	0.0256087	0.117318	0	0	8.89215	32.5881	MMP12;ANPEP
Biosynthesis Of Specialized Proresolving Mediators (SPMs) R-HSA-9018678	0.028362	0.128831	0	0	8.36866	29.815	ALOX5;ALOX5AP
Infectious Disease R-HSA-5663205	0.0286095	0.128863	0	0	1.62626	5.77976	LYN;PTGER4;CD163;SYK;ITGA4;CXCR4;CYBA;RNASE1;CORO1A;PYCARD;P2RX7;HCK;IGLL5;FCGR2A;MGAT4A;MRC1;C3AR1;TLR8;DOCK2;JAK3;TLR2
Regulation Of IGF Transport And Uptake By IGFBPs R-HSA-381426	0.0291459	0.130185	0	0	3.03152	10.7177	SERPINA1;MGAT4A;APOE;FAM20A;CP
Signaling By Nuclear Receptors R-HSA-9006931	0.0299838	0.132821	0	0	2.28068	7.99856	ABCA1;ARL4C;SCD;APOC1;APOE;PLTP;MMP9;ABCG1
CD209 (DC-SIGN) Signaling R-HSA-5621575	0.0312281	0.137199	0	0	7.90333	27.3964	LYN;CD209
CTLA4 Inhibitory Signaling R-HSA-389513	0.0342031	0.146663	0	0	7.48698	25.2719	CD86;LYN
Synthesis Of Leukotrienes (LT) And Eoxins (EX) R-HSA-2142691	0.0342031	0.146663	0	0	7.48698	25.2719	ALOX5;ALOX5AP
Inflammasomes R-HSA-622312	0.0342031	0.146663	0	0	7.48698	25.2719	P2RX7;PYCARD
Antimicrobial Peptides R-HSA-6803157	0.0359909	0.151899	0	0	3.36017	11.1709	SLC11A1;PLA2G2A;RNASE6;TLR2
ER-Phagosome Pathway R-HSA-1236974	0.0359909	0.151899	0	0	3.36017	11.1709	VAMP8;LY96;CD36;TLR2
Common Pathway Of Fibrin Clot Formation R-HSA-140875	0.0372836	0.156125	0	0	7.11227	23.3937	SERPINE2;F13A1
Nucleotide-binding Domain, Leucine Rich Repeat Containing NLR Signaling Pathways R-HSA-168643	0.0377277	0.15676	0	0	4.2763	14.015	PYCARD;P2RX7;TNFAIP3
EPH-Ephrin Signaling R-HSA-2682334	0.0385693	0.159024	0	0	3.28259	10.6858	LYN;TIAM1;MMP9;RNASE1
Post-translational Modification: Synthesis Of GPI-anchored Proteins R-HSA-163125	0.0398971	0.162954	0	0	3.24512	10.454	CPM;CD52;PLAUR;THY1
Class I MHC Mediated Antigen Processing And Presentation R-HSA-983169	0.0401305	0.162954	0	0	1.95501	6.28656	VAMP8;SOCS3;NCF2;MRC1;CYBB;LY96;CYBA;CD36;CTSS;TLR2
Signaling By NTRK2 (TRKB) R-HSA-9006115	0.040466	0.163081	0	0	6.77325	21.7238	TIAM1;RNASE1
RAC3 GTPase Cycle R-HSA-9013423	0.0412508	0.163781	0	0	3.2085	10.229	TIAM1;NCF2;CYBB;CYBA
VEGFA-VEGFR2 Pathway R-HSA-4420097	0.0412508	0.163781	0	0	3.2085	10.229	NCF2;CYBB;CYBA;RNASE1
Downstream TCR Signaling R-HSA-202424	0.0426303	0.168014	0	0	3.17269	10.0104	HLA-DRB4;HLA-DRA;HLA-DRB1;HLA-DPA1
RUNX2 Regulates Osteoblast Differentiation R-HSA-8940973	0.0437469	0.168693	0	0	6.46505	20.2313	MAF;ZNF521
Signaling By Erythropoietin R-HSA-9006335	0.0437469	0.168693	0	0	6.46505	20.2313	LYN;PIK3CG
Growth Hormone Receptor Signaling R-HSA-982772	0.0437469	0.168693	0	0	6.46505	20.2313	LYN;SOCS3
Assembly Of Collagen Fibrils And Other Multimeric Structures R-HSA-2022090	0.0452707	0.173322	0	0	3.95874	12.2527	MMP9;CTSS;CTSB
RHO GTPase Cycle R-HSA-9012999	0.0460681	0.175074	0	0	1.84138	5.6671	TIAM1;ARHGAP30;NCF2;DOCK8;RAC2;CYBB;ARHGAP18;CYBA;IQGAP2;DOCK2;RNASE1
Signaling By Receptor Tyrosine Kinases R-HSA-9006934	0.0463815	0.175074	0	0	1.78633	5.48556	LYN;TIAM1;RALA;NCF2;CYBB;CYBA;APOE;SGK1;RNASE1;JAK3;MMP9;PAG1
Potential Therapeutics For SARS R-HSA-9679191	0.0469234	0.175402	0	0	3.06987	9.39147	IGLL5;ITGA4;SYK;JAK3
Interleukin-7 Signaling R-HSA-1266695	0.047123	0.175402	0	0	6.18364	18.891	IL7R;JAK3
C-type Lectin Receptors (CLRs) R-HSA-5621481	0.0478527	0.17689	0	0	2.62787	7.98775	PYCARD;LYN;FCER1G;SYK;CD209
Caspase Activation Via Extrinsic Apoptotic Signaling Pathway R-HSA-5357769	0.0505911	0.184468	0	0	5.92569	17.6821	DAPK1;LY96
Interleukin-20 Family Signaling R-HSA-8854691	0.0505911	0.184468	0	0	5.92569	17.6821	SOCS3;JAK3
Interleukin Receptor SHC Signaling R-HSA-912526	0.0541478	0.196103	0	0	5.68838	16.5875	CSF2RB;JAK3
Signaling By VEGF R-HSA-194138	0.0545923	0.196386	0	0	2.9125	8.46916	NCF2;CYBB;CYBA;RNASE1
PI3K/AKT Signaling In Cancer R-HSA-2219528	0.0594996	0.212612	0	0	2.82556	7.97313	CD86;RAC2;PIK3AP1;RNASE1
Surfactant Metabolism R-HSA-5683826	0.0615149	0.218358	0	0	5.26648	14.6855	CSF2RB;ADRA2A
Disease R-HSA-1643685	0.0636566	0.224473	0	0	1.36983	3.77285	PTGER4;CD86;BCL2A1;CXCR4;LY96;SLC1A3;CSF2RB;CORO1A;PYCARD;MRC1;C3AR1;RAC2;CYP1B1;CD36;JAK3;ABCA1;LYN;CD163;SYK;ITGA4;CYBA;RNASE1;CP;P2RX7;HCK;IGLL5;FCGR2A;MGAT4A;TLR8;DOCK2;PIK3AP1;TLR2
Degradation Of Extracellular Matrix R-HSA-1474228	0.0663953	0.228684	0	0	2.71737	7.36985	MMP12;MMP9;CTSS;CTSB
Signaling By B Cell Receptor (BCR) R-HSA-983705	0.0663953	0.228684	0	0	2.71737	7.36985	LYN;IGLL5;SYK;PIK3AP1
Biosynthesis Of E-series 18(S)-resolvins R-HSA-9018896	0.0678373	0.228684	0	0	17.7311	47.7081	ALOX5
Chylomicron Clearance R-HSA-8964026	0.0678373	0.228684	0	0	17.7311	47.7081	APOE
Fatty Acid Cycling Model R-HSA-167826	0.0678373	0.228684	0	0	17.7311	47.7081	UCP2
VLDL Clearance R-HSA-8964046	0.0678373	0.228684	0	0	17.7311	47.7081	APOC1
Intestinal Absorption R-HSA-8963676	0.0678373	0.228684	0	0	17.7311	47.7081	SLC2A5
RUNX2 Regulates Bone Development R-HSA-8941326	0.0692002	0.231821	0	0	4.90278	13.0941	MAF;ZNF521
Cargo Concentration In ER R-HSA-5694530	0.0731548	0.243547	0	0	4.73911	12.3936	SERPINA1;CTSC
Sialic Acid Metabolism R-HSA-4085001	0.0771804	0.255362	0	0	4.586	11.7475	ST8SIA4;NPL
Activated NTRK2 Signals Thru FYN R-HSA-9032500	0.0808442	0.256405	0	0	14.1842	35.6765	RNASE1
Binding And Entry Of HIV Virion R-HSA-173107	0.0808442	0.256405	0	0	14.1842	35.6765	CXCR4
Biosynthesis Of EPA-derived SPMs R-HSA-9018679	0.0808442	0.256405	0	0	14.1842	35.6765	ALOX5
CLEC7A/inflammasome Pathway R-HSA-5660668	0.0808442	0.256405	0	0	14.1842	35.6765	PYCARD
RUNX3 Regulates Immune Response And Cell Migration R-HSA-8949275	0.0808442	0.256405	0	0	14.1842	35.6765	ITGA4
Scavenging By Class B Receptors R-HSA-3000471	0.0808442	0.256405	0	0	14.1842	35.6765	CD36
Mitochondrial Uncoupling R-HSA-166187	0.0808442	0.256405	0	0	14.1842	35.6765	UCP2
Plasma Lipoprotein Clearance R-HSA-8964043	0.0854336	0.269367	0	0	4.30762	10.5968	APOC1;APOE
Platelet Aggregation (Plug Formation) R-HSA-76009	0.0896559	0.276654	0	0	4.18072	10.083	SYK;ADRA2A
Regulation Of Insulin Secretion R-HSA-422356	0.0927872	0.276654	0	0	2.88587	6.861	MARCKS;CD36;ADRA2A
Activation Of RAC1 Downstream Of NMDARs R-HSA-9619229	0.0936702	0.276654	0	0	11.8195	27.9884	RNASE1
Attachment Of GPI Anchor To uPAR R-HSA-162791	0.0936702	0.276654	0	0	11.8195	27.9884	PLAUR
Defective CSF2RA Causes SMDP4 R-HSA-5688890	0.0936702	0.276654	0	0	11.8195	27.9884	CSF2RB
Erythropoietin Activates Phospholipase C Gamma (PLCG) R-HSA-9027277	0.0936702	0.276654	0	0	11.8195	27.9884	LYN
Erythropoietin Activates STAT5 R-HSA-9027283	0.0936702	0.276654	0	0	11.8195	27.9884	LYN
HDL Assembly R-HSA-8963896	0.0936702	0.276654	0	0	11.8195	27.9884	ABCA1
Inactivation Of CDC42 And RAC1 R-HSA-428543	0.0936702	0.276654	0	0	11.8195	27.9884	RNASE1
Vitamin B2 (Riboflavin) Metabolism R-HSA-196843	0.0936702	0.276654	0	0	11.8195	27.9884	ACP5
FLT3 Signaling R-HSA-9607240	0.0939385	0.276654	0	0	4.06106	9.60488	HCK;SYK
Formation Of Fibrin Clot (Clotting Cascade) R-HSA-140877	0.0939385	0.276654	0	0	4.06106	9.60488	SERPINE2;F13A1
Fatty Acid Metabolism R-HSA-8978868	0.0952586	0.279009	0	0	2.12385	4.99351	SCD;ALOX5;ALOX5AP;CYP1B1;PTGS1
Biosynthesis Of Maresins R-HSA-9018682	0.106318	0.301515	0	0	10.1305	22.7058	ALOX5
RUNX1 Regulates Transcription Of Genes Involved In Differentiation Of Keratinocytes R-HSA-8939242	0.106318	0.301515	0	0	10.1305	22.7058	SOCS3
Sema4D Mediated Inhibition Of Cell Attachment And Migration R-HSA-416550	0.106318	0.301515	0	0	10.1305	22.7058	RNASE1
Formyl Peptide Receptors Bind Formyl Peptides And Many Other Ligands R-HSA-444473	0.106318	0.301515	0	0	10.1305	22.7058	FPR3
Synthesis Of Epoxy (EET) And Dihydroxyeicosatrienoic Acids (DHET) R-HSA-2142670	0.106318	0.301515	0	0	10.1305	22.7058	CYP1B1
Interleukin-18 Signaling R-HSA-9012546	0.106318	0.301515	0	0	10.1305	22.7058	ALOX5
Signaling By NTRKs R-HSA-166520	0.11346	0.310721	0	0	2.22648	4.84549	TIAM1;RALA;SGK1;RNASE1
Opsins R-HSA-419771	0.11879	0.310721	0	0	8.86376	18.8834	OPN3
Phase 3 - Rapid Repolarisation R-HSA-5576890	0.11879	0.310721	0	0	8.86376	18.8834	KCNE3
Adrenoceptors R-HSA-390696	0.11879	0.310721	0	0	8.86376	18.8834	ADRA2A
Prevention Of Phagosomal-Lysosomal Fusion R-HSA-9636383	0.11879	0.310721	0	0	8.86376	18.8834	CORO1A
Atorvastatin ADME R-HSA-9754706	0.11879	0.310721	0	0	8.86376	18.8834	SLCO2B1
Prostanoid Ligand Receptors R-HSA-391908	0.11879	0.310721	0	0	8.86376	18.8834	PTGER4
CD163 Mediating An Anti-Inflammatory Response R-HSA-9662834	0.11879	0.310721	0	0	8.86376	18.8834	CD163
Chylomicron Assembly R-HSA-8963888	0.11879	0.310721	0	0	8.86376	18.8834	APOE
Chylomicron Remodeling R-HSA-8963901	0.11879	0.310721	0	0	8.86376	18.8834	APOE
Diseases Associated With Surfactant Metabolism R-HSA-5687613	0.11879	0.310721	0	0	8.86376	18.8834	CSF2RB
Synthesis Of (16-20)-Hydroxyeicosatetraenoic Acids (HETE) R-HSA-2142816	0.11879	0.310721	0	0	8.86376	18.8834	CYP1B1
TRIF-mediated Programmed Cell Death R-HSA-2562578	0.11879	0.310721	0	0	8.86376	18.8834	LY96
Interleukin-9 Signaling R-HSA-8985947	0.11879	0.310721	0	0	8.86376	18.8834	JAK3
NR1H2 And NR1H3 Regulate Gene Expression Linked To Lipogenesis R-HSA-9029558	0.11879	0.310721	0	0	8.86376	18.8834	SCD
Transport Of Bile Salts And Organic Acids, Metal Ions And Amine Compounds R-HSA-425366	0.118839	0.310721	0	0	2.57177	5.47782	SLC11A1;SLC39A8;CP
Peptide Hormone Metabolism R-HSA-2980736	0.128066	0.330147	0	0	2.48167	5.10037	MMP12;ANPEP;PLA2G7
Acetylcholine Regulates Insulin Secretion R-HSA-399997	0.131088	0.330147	0	0	7.8785	16.0082	MARCKS
RHO GTPases Activate KTN1 R-HSA-5625970	0.131088	0.330147	0	0	7.8785	16.0082	RNASE1
Caspase Activation Via Dependence Receptors In Absence Of Ligand R-HSA-418889	0.131088	0.330147	0	0	7.8785	16.0082	DAPK1
RUNX1 And FOXP3 Control Development Of Regulatory T Lymphocytes (Tregs) R-HSA-8877330	0.131088	0.330147	0	0	7.8785	16.0082	CR1
Zinc Influx Into Cells By SLC39 Gene Family R-HSA-442380	0.131088	0.330147	0	0	7.8785	16.0082	SLC39A8
Interleukin-21 Signaling R-HSA-9020958	0.131088	0.330147	0	0	7.8785	16.0082	JAK3
Collagen Formation R-HSA-1474290	0.131197	0.330147	0	0	2.45302	4.98223	MMP9;CTSS;CTSB
SLC-mediated Transmembrane Transport R-HSA-425407	0.132613	0.332151	0	0	1.77648	3.58907	SLC11A1;SLCO2B1;SLC1A3;SLC16A10;SLC39A8;CP
DSCAM Interactions R-HSA-376172	0.143216	0.347346	0	0	7.09029	13.7793	RNASE1
Endosomal/Vacuolar Pathway R-HSA-1236977	0.143216	0.347346	0	0	7.09029	13.7793	CTSS
Signaling By Leptin R-HSA-2586552	0.143216	0.347346	0	0	7.09029	13.7793	SOCS3
Free Fatty Acids Regulate Insulin Secretion R-HSA-400451	0.143216	0.347346	0	0	7.09029	13.7793	CD36
Transport Of Organic Anions R-HSA-879518	0.143216	0.347346	0	0	7.09029	13.7793	SLCO2B1
Interleukin-6 Signaling R-HSA-1059683	0.143216	0.347346	0	0	7.09029	13.7793	SOCS3
MET Activates RAP1 And RAC1 R-HSA-8875555	0.143216	0.347346	0	0	7.09029	13.7793	RNASE1
RHOA GTPase Cycle R-HSA-8980692	0.150229	0.362716	0	0	1.9914	3.77489	TIAM1;ARHGAP30;ARHGAP18;DOCK2
Activation Of RAC1 R-HSA-428540	0.155174	0.365429	0	0	6.44539	12.0091	RNASE1
Passive Transport By Aquaporins R-HSA-432047	0.155174	0.365429	0	0	6.44539	12.0091	AQP9
Butyrophilin (BTN) Family Interactions R-HSA-8851680	0.155174	0.365429	0	0	6.44539	12.0091	CD209
Reversible Hydration Of Carbon Dioxide R-HSA-1475029	0.155174	0.365429	0	0	6.44539	12.0091	CA12
p38MAPK Events R-HSA-171007	0.155174	0.365429	0	0	6.44539	12.0091	RALA
CDC42 GTPase Cycle R-HSA-9013148	0.155444	0.365429	0	0	1.96374	3.65544	TIAM1;ARHGAP30;DOCK8;IQGAP2
Translocation Of SLC2A4 (GLUT4) To Plasma Membrane R-HSA-1445148	0.15894	0.372017	0	0	2.8987	5.33136	RALA;RNASE1
Signaling By Non-Receptor Tyrosine Kinases R-HSA-9006927	0.16386	0.377612	0	0	2.84058	5.13788	SOCS3;RNASE1
PTK6 Regulates RHO GTPases, RAS GTPase And MAP Kinases R-HSA-8849471	0.166967	0.377612	0	0	5.90797	10.575	RNASE1
Purine Salvage R-HSA-74217	0.166967	0.377612	0	0	5.90797	10.575	AMPD3
Signal Regulatory Protein Family Interactions R-HSA-391160	0.166967	0.377612	0	0	5.90797	10.575	TYROBP
Erythropoietin Activates RAS R-HSA-9027284	0.166967	0.377612	0	0	5.90797	10.575	LYN
Suppression Of Phagosomal Maturation R-HSA-9637687	0.166967	0.377612	0	0	5.90797	10.575	CORO1A
TNFR1-induced Proapoptotic Signaling R-HSA-5357786	0.166967	0.377612	0	0	5.90797	10.575	TNFAIP3
IRF3-mediated Induction Of Type I IFN R-HSA-3270619	0.166967	0.377612	0	0	5.90797	10.575	IFI16
RHO GTPase Effectors R-HSA-195258	0.174956	0.392323	0	0	1.62604	2.83454	NCF2;RAC2;CYBB;CYBA;IQGAP2;RNASE1
Physiological Factors R-HSA-5578768	0.178595	0.392323	0	0	5.45324	9.39394	MMP12
Regulation Of IFNG Signaling R-HSA-877312	0.178595	0.392323	0	0	5.45324	9.39394	SOCS3
DCC Mediated Attractive Signaling R-HSA-418885	0.178595	0.392323	0	0	5.45324	9.39394	RNASE1
SEMA3A-Plexin Repulsion Signaling By Inhibiting Integrin Adhesion R-HSA-399955	0.178595	0.392323	0	0	5.45324	9.39394	RNASE1
Tryptophan Catabolism R-HSA-71240	0.178595	0.392323	0	0	5.45324	9.39394	KYNU
Interleukin-15 Signaling R-HSA-8983432	0.178595	0.392323	0	0	5.45324	9.39394	JAK3
Integration Of Energy Metabolism R-HSA-163685	0.181056	0.396106	0	0	2.09069	3.57288	MARCKS;CD36;ADRA2A
NRAGE Signals Death Thru JNK R-HSA-193648	0.188826	0.401075	0	0	2.58169	4.30349	TIAM1;RNASE1
Transport Of Small Molecules R-HSA-382551	0.18932	0.401075	0	0	1.3419	2.23335	ABCA1;SLC11A1;AQP9;SLC1A3;SLC16A10;CP;SLCO2B1;APOC1;SLC39A8;APOE;SGK1;PLTP;ABCG1
Phase 2 - Plateau Phase R-HSA-5576893	0.190062	0.401075	0	0	5.06346	8.40741	KCNE3
EPHA-mediated Growth Cone Collapse R-HSA-3928663	0.190062	0.401075	0	0	5.06346	8.40741	LYN
Eicosanoid Ligand-Binding Receptors R-HSA-391903	0.190062	0.401075	0	0	5.06346	8.40741	PTGER4
Elevation Of Cytosolic Ca2+ Levels R-HSA-139853	0.190062	0.401075	0	0	5.06346	8.40741	P2RX7
Synthesis Of Prostaglandins (PG) And Thromboxanes (TX) R-HSA-2162123	0.190062	0.401075	0	0	5.06346	8.40741	PTGS1
IRAK2 Mediated Activation Of TAK1 Complex Upon TLR7/8 Or 9 Stimulation R-HSA-975163	0.190062	0.401075	0	0	5.06346	8.40741	LY96
N-Glycan Antennae Elongation R-HSA-975577	0.190062	0.401075	0	0	5.06346	8.40741	MGAT4A
Nucleotide-like (Purinergic) Receptors R-HSA-418038	0.201369	0.408839	0	0	4.72566	7.57343	ADORA3
Caspase Activation Via Death Receptors In Presence Of Ligand R-HSA-140534	0.201369	0.408839	0	0	4.72566	7.57343	LY96
Regulation Of KIT Signaling R-HSA-1433559	0.201369	0.408839	0	0	4.72566	7.57343	LYN
STING Mediated Induction Of Host Immune Responses R-HSA-1834941	0.201369	0.408839	0	0	4.72566	7.57343	IFI16
Sema3A PAK Dependent Axon Repulsion R-HSA-399954	0.201369	0.408839	0	0	4.72566	7.57343	RNASE1
Early Phase Of HIV Life Cycle R-HSA-162594	0.201369	0.408839	0	0	4.72566	7.57343	CXCR4
TGF-beta Receptor Signaling In EMT (Epithelial To Mesenchymal Transition) R-HSA-2173791	0.201369	0.408839	0	0	4.72566	7.57343	F11R
TRAF6-mediated Induction Of TAK1 Complex Within TLR4 Complex R-HSA-937072	0.201369	0.408839	0	0	4.72566	7.57343	LY96
Heme Degradation R-HSA-189483	0.201369	0.408839	0	0	4.72566	7.57343	SLCO2B1
Hyaluronan Metabolism R-HSA-2142845	0.201369	0.408839	0	0	4.72566	7.57343	CEMIP
MyD88:MAL(TIRAP) Cascade Initiated On Plasma Membrane R-HSA-166058	0.20585	0.41636	0	0	1.95572	3.09124	LY96;CD36;TLR2
Activation Of IRF3/IRF7 Mediated By TBK1/IKK Epsilon R-HSA-936964	0.212518	0.418786	0	0	4.43008	6.86098	LY96
Acyl Chain Remodelling Of PI R-HSA-1482922	0.212518	0.418786	0	0	4.43008	6.86098	PLA2G2A
Platelet Sensitization By LDL R-HSA-432142	0.212518	0.418786	0	0	4.43008	6.86098	PECAM1
Biosynthesis Of DHA-derived SPMs R-HSA-9018677	0.212518	0.418786	0	0	4.43008	6.86098	ALOX5
GAB1 Signalosome R-HSA-180292	0.212518	0.418786	0	0	4.43008	6.86098	PAG1
TNF Receptor Superfamily (TNFSF) Members Mediating Non-Canonical NF-kB Pathway R-HSA-5676594	0.212518	0.418786	0	0	4.43008	6.86098	TNFSF13B
Zinc Transporters R-HSA-435354	0.212518	0.418786	0	0	4.43008	6.86098	SLC39A8
Synthesis Of Substrates In N-glycan Biosythesis R-HSA-446219	0.219391	0.430745	0	0	2.32704	3.52989	ST8SIA4;NPL
ABC Transporters In Lipid Homeostasis R-HSA-1369062	0.223513	0.434069	0	0	4.16928	6.24676	ABCG1
Acyl Chain Remodelling Of PG R-HSA-1482925	0.223513	0.434069	0	0	4.16928	6.24676	PLA2G2A
Ephrin Signaling R-HSA-3928664	0.223513	0.434069	0	0	4.16928	6.24676	RNASE1
RHO GTPases Activate CIT R-HSA-5625900	0.234355	0.446345	0	0	3.93745	5.71292	RNASE1
Signaling By KIT In Disease R-HSA-9669938	0.234355	0.446345	0	0	3.93745	5.71292	LYN
Signaling To RAS R-HSA-167044	0.234355	0.446345	0	0	3.93745	5.71292	RALA
Synthesis, Secretion, And Deacylation Of Ghrelin R-HSA-422085	0.234355	0.446345	0	0	3.93745	5.71292	PLA2G7
Nuclear Events Stimulated By ALK Signaling In Cancer R-HSA-9725371	0.234355	0.446345	0	0	3.93745	5.71292	BCL2A1
COPII-mediated Vesicle Transport R-HSA-204005	0.234831	0.446345	0	0	2.21762	3.21309	SERPINA1;CTSC
Processing Of Intronless Pre-mRNAs R-HSA-77595	0.245046	0.460858	0	0	3.73003	5.24557	COLEC12
Chaperone Mediated Autophagy R-HSA-9613829	0.245046	0.460858	0	0	3.73003	5.24557	RNASE1
Signal Transduction By L1 R-HSA-445144	0.245046	0.460858	0	0	3.73003	5.24557	RNASE1
Azathioprine ADME R-HSA-9748787	0.255588	0.474032	0	0	3.54335	4.83379	RNASE1
Branched-chain Amino Acid Catabolism R-HSA-70895	0.255588	0.474032	0	0	3.54335	4.83379	BCAT1
RHO GTPases Activate PAKs R-HSA-5627123	0.255588	0.474032	0	0	3.54335	4.83379	RNASE1
Intrinsic Pathway Of Fibrin Clot Formation R-HSA-140837	0.255588	0.474032	0	0	3.54335	4.83379	SERPINE2
SARS-CoV Infections R-HSA-9679506	0.25756	0.476042	0	0	1.37627	1.86691	IGLL5;SYK;ITGA4;MGAT4A;TLR8;JAK3;TLR2
Interferon Alpha/Beta Signaling R-HSA-909733	0.265858	0.486577	0	0	2.02692	2.68525	SOCS3;IRF8
Acyl Chain Remodelling Of PS R-HSA-1482801	0.265983	0.486577	0	0	3.37444	4.46885	PLA2G2A
Response Of Mtb To Phagocytosis R-HSA-9637690	0.265983	0.486577	0	0	3.37444	4.46885	CORO1A
Host Interactions Of HIV Factors R-HSA-162909	0.272461	0.493538	0	0	1.67699	2.18053	HCK;DOCK2;RNASE1
RHOG GTPase Cycle R-HSA-9013408	0.276211	0.493538	0	0	1.97042	2.53512	DOCK2;IQGAP2
Cell Death Signaling Via NRAGE, NRIF And NADE R-HSA-204998	0.276211	0.493538	0	0	1.97042	2.53512	TIAM1;RNASE1
Nucleotide Salvage R-HSA-8956321	0.276234	0.493538	0	0	3.2209	4.1437	AMPD3
CD28 Dependent PI3K/Akt Signaling R-HSA-389357	0.276234	0.493538	0	0	3.2209	4.1437	CD86
Glutamate Neurotransmitter Release Cycle R-HSA-210500	0.276234	0.493538	0	0	3.2209	4.1437	SLC1A3
IKK Complex Recruitment Mediated By RIP1 R-HSA-937041	0.276234	0.493538	0	0	3.2209	4.1437	LY96
Other Interleukin Signaling R-HSA-449836	0.286342	0.506533	0	0	3.0807	3.85262	CSF1R
Sema4D In Semaphorin Signaling R-HSA-400685	0.286342	0.506533	0	0	3.0807	3.85262	RNASE1
Interleukin-6 Family Signaling R-HSA-6783589	0.286342	0.506533	0	0	3.0807	3.85262	SOCS3
Signaling By Rho GTPases R-HSA-194315	0.289209	0.50992	0	0	1.2377	1.5355	TIAM1;ARHGAP30;NCF2;DOCK8;RAC2;CYBB;ARHGAP18;CYBA;IQGAP2;DOCK2;RNASE1
Biosynthesis Of N-glycan Precursor (Dolichol LLO) And Transfer To Protein R-HSA-446193	0.291723	0.512668	0	0	1.89131	2.33	ST8SIA4;NPL
Factors Involved In Megakaryocyte Development And Platelet Production R-HSA-983231	0.295213	0.514986	0	0	1.60085	1.95313	DOCK8;DOCK2;RNASE1
Regulation Of IFNA/IFNB Signaling R-HSA-912694	0.29631	0.514986	0	0	2.95219	3.59089	SOCS3
G Beta:Gamma Signaling Thru PI3Kgamma R-HSA-392451	0.29631	0.514986	0	0	2.95219	3.59089	PIK3CG
FCERI Mediated NF-kB Activation R-HSA-2871837	0.296886	0.514986	0	0	1.86633	2.26649	LYN;IGLL5
Axon Guidance R-HSA-422475	0.300585	0.519721	0	0	1.25562	1.50929	LYN;TIAM1;TYROBP;PTPRC;ST8SIA4;CXCR4;PLXNC1;RNASE1;MMP9
Platelet Calcium Homeostasis R-HSA-418360	0.306139	0.52177	0	0	2.83396	3.3546	P2RX7
Signaling By ALK R-HSA-201556	0.306139	0.52177	0	0	2.83396	3.3546	JAK3
TNFR1-induced NFkappaB Signaling Pathway R-HSA-5357956	0.306139	0.52177	0	0	2.83396	3.3546	TNFAIP3
N-glycan Antennae Elongation In medial/trans-Golgi R-HSA-975576	0.306139	0.52177	0	0	2.83396	3.3546	MGAT4A
Death Receptor Signaling R-HSA-73887	0.306637	0.52177	0	0	1.5653	1.85032	TIAM1;TNFAIP3;RNASE1
Acyl Chain Remodelling Of PC R-HSA-1482788	0.31583	0.530082	0	0	2.72482	3.14049	PLA2G2A
Endogenous Sterols R-HSA-211976	0.31583	0.530082	0	0	2.72482	3.14049	CYP1B1
VEGFR2 Mediated Vascular Permeability R-HSA-5218920	0.31583	0.530082	0	0	2.72482	3.14049	RNASE1
Integrin Signaling R-HSA-354192	0.31583	0.530082	0	0	2.72482	3.14049	SYK
Signaling By Rho GTPases, Miro GTPases And RHOBTB3 R-HSA-9716542	0.316467	0.530082	0	0	1.20617	1.38775	TIAM1;ARHGAP30;NCF2;DOCK8;RAC2;CYBB;ARHGAP18;CYBA;IQGAP2;DOCK2;RNASE1
PIP3 Activates AKT Signaling R-HSA-1257604	0.319517	0.533357	0	0	1.35009	1.54038	CD86;RAC2;PIK3AP1;RNASE1;IER3
Platelet Homeostasis R-HSA-418346	0.322596	0.533357	0	0	1.75068	1.98064	P2RX7;PECAM1
Adrenaline,noradrenaline Inhibits Insulin Secretion R-HSA-400042	0.325388	0.533357	0	0	2.62377	2.9458	ADRA2A
Digestion And Absorption R-HSA-8963743	0.325388	0.533357	0	0	2.62377	2.9458	SLC2A5
Interconversion Of Nucleotide Di- And Triphosphates R-HSA-499943	0.325388	0.533357	0	0	2.62377	2.9458	RRM2
MET Promotes Cell Motility R-HSA-8875878	0.325388	0.533357	0	0	2.62377	2.9458	RNASE1
Metabolism Of Porphyrins R-HSA-189445	0.325388	0.533357	0	0	2.62377	2.9458	SLCO2B1
Activation Of G Protein Gated Potassium Channels R-HSA-1296041	0.334812	0.540539	0	0	2.52993	2.76822	KCNJ5
Acyl Chain Remodelling Of PE R-HSA-1482839	0.334812	0.540539	0	0	2.52993	2.76822	PLA2G2A
Processing Of Capped Intronless Pre-mRNA R-HSA-75067	0.334812	0.540539	0	0	2.52993	2.76822	COLEC12
G1/S-Specific Transcription R-HSA-69205	0.334812	0.540539	0	0	2.52993	2.76822	RRM2
TNFs Bind Their Physiological Receptors R-HSA-5669034	0.334812	0.540539	0	0	2.52993	2.76822	TNFSF13B
Tight Junction Interactions R-HSA-420029	0.344104	0.552215	0	0	2.44257	2.60576	F11R
HS-GAG Biosynthesis R-HSA-2022928	0.344104	0.552215	0	0	2.44257	2.60576	HS3ST2
PCP/CE Pathway R-HSA-4086400	0.348066	0.556906	0	0	1.64848	1.73974	RAC2;RNASE1
Nervous System Development R-HSA-9675108	0.350993	0.559918	0	0	1.1931	1.24916	LYN;TIAM1;TYROBP;PTPRC;ST8SIA4;CXCR4;PLXNC1;RNASE1;MMP9
Late Endosomal Microautophagy R-HSA-9615710	0.353268	0.561874	0	0	2.36103	2.45672	RNASE1
Asparagine N-linked Glycosylation R-HSA-446203	0.358041	0.567781	0	0	1.28093	1.31565	SERPINA1;MGAT4A;ST8SIA4;NPL;CTSC
G-protein Beta:Gamma Signaling R-HSA-397795	0.362304	0.569486	0	0	2.28475	2.31965	PIK3CG
Gluconeogenesis R-HSA-70263	0.362304	0.569486	0	0	2.28475	2.31965	FBP1
Nuclear Signaling By ERBB4 R-HSA-1251985	0.362304	0.569486	0	0	2.28475	2.31965	APOE
Activation Of Matrix Metalloproteinases R-HSA-1592389	0.371214	0.576726	0	0	2.21324	2.19327	MMP9
Amino Acid Transport Across Plasma Membrane R-HSA-352230	0.371214	0.576726	0	0	2.21324	2.19327	SLC16A10
Signaling To ERKs R-HSA-187687	0.371214	0.576726	0	0	2.21324	2.19327	RALA
NOD1/2 Signaling Pathway R-HSA-168638	0.371214	0.576726	0	0	2.21324	2.19327	TNFAIP3
Transcriptional Regulation By E2F6 R-HSA-8953750	0.38	0.585112	0	0	2.14606	2.0765	RRM2
Lysosome Vesicle Biogenesis R-HSA-432720	0.38	0.585112	0	0	2.14606	2.0765	VAMP8
Metabolic Disorders Of Biological Oxidation Enzymes R-HSA-5579029	0.38	0.585112	0	0	2.14606	2.0765	CYP1B1
Drug ADME R-HSA-9748784	0.383161	0.585112	0	0	1.52385	1.46183	SLCO2B1;RNASE1
P75 NTR Receptor-Mediated Signaling R-HSA-193704	0.383161	0.585112	0	0	1.52385	1.46183	TIAM1;RNASE1
Metabolism Of Nucleotides R-HSA-15869	0.383161	0.585112	0	0	1.52385	1.46183	RRM2;AMPD3
Beta Defensins R-HSA-1461957	0.388664	0.585179	0	0	2.08284	1.96837	TLR2
Regulation Of TNFR1 Signaling R-HSA-5357905	0.388664	0.585179	0	0	2.08284	1.96837	TNFAIP3
Gene And Protein Expression By JAK-STAT Signaling After Interleukin-12 Stimulation R-HSA-8950505	0.388664	0.585179	0	0	2.08284	1.96837	RALA
Inwardly Rectifying K+ Channels R-HSA-1296065	0.388664	0.585179	0	0	2.08284	1.96837	KCNJ5
Negative Regulators Of DDX58/IFIH1 Signaling R-HSA-936440	0.388664	0.585179	0	0	2.08284	1.96837	TNFAIP3
HIV Infection R-HSA-162906	0.396799	0.591397	0	0	1.26035	1.16497	HCK;CXCR4;DOCK2;RNASE1
RHO GTPases Activate WASPs And WAVEs R-HSA-5663213	0.397207	0.591397	0	0	2.02323	1.86804	RNASE1
Regulation Of TP53 Degradation R-HSA-6804757	0.397207	0.591397	0	0	2.02323	1.86804	SGK1
Transcriptional Regulation By AP-2 (TFAP2) Family Of Transcription Factors R-HSA-8864260	0.397207	0.591397	0	0	2.02323	1.86804	APOE
Transport To Golgi And Subsequent Modification R-HSA-948021	0.401558	0.594039	0	0	1.32055	1.20487	SERPINA1;MGAT4A;CTSC
CLEC7A (Dectin-1) Signaling R-HSA-5607764	0.402853	0.594039	0	0	1.46072	1.32806	PYCARD;SYK
SLC Transporter Disorders R-HSA-5619102	0.402853	0.594039	0	0	1.46072	1.32806	SLC1A3;CP
Regulation Of TP53 Expression And Degradation R-HSA-6806003	0.405631	0.594039	0	0	1.96693	1.77478	SGK1
Fatty acyl-CoA Biosynthesis R-HSA-75105	0.405631	0.594039	0	0	1.96693	1.77478	SCD
NCAM1 Interactions R-HSA-419037	0.405631	0.594039	0	0	1.96693	1.77478	ST8SIA4
Ovarian Tumor Domain Proteases R-HSA-5689896	0.422129	0.608393	0	0	1.86321	1.60692	TNFAIP3
RHOU GTPase Cycle R-HSA-9013420	0.422129	0.608393	0	0	1.86321	1.60692	ARHGAP30
Synthesis Of PA R-HSA-1483166	0.422129	0.608393	0	0	1.86321	1.60692	PLA2G2A
Transcriptional Regulation By VENTX R-HSA-8853884	0.422129	0.608393	0	0	1.86321	1.60692	CSF1R
NGF-stimulated Transcription R-HSA-9031628	0.422129	0.608393	0	0	1.86321	1.60692	SGK1
Toll Like Receptor 7/8 (TLR7/8) Cascade R-HSA-168181	0.422243	0.608393	0	0	1.40258	1.20927	LY96;TLR8
Intracellular Signaling By Second Messengers R-HSA-9006925	0.424249	0.608759	0	0	1.17734	1.00949	CD86;RAC2;PIK3AP1;RNASE1;IER3
Phase I - Functionalization Of Compounds R-HSA-211945	0.42704	0.608759	0	0	1.38876	1.18166	CYP1B1;PTGS1
Cargo Recognition For Clathrin-Mediated Endocytosis R-HSA-8856825	0.42704	0.608759	0	0	1.38876	1.18166	VAMP8;IL7R
Transport Of Inorganic Cations/Anions And Amino Acids/Oligopeptides R-HSA-425393	0.42704	0.608759	0	0	1.38876	1.18166	SLC1A3;SLC16A10
Amine Ligand-Binding Receptors R-HSA-375280	0.430206	0.611645	0	0	1.81535	1.53123	ADRA2A
Disorders Of Transmembrane Transporters R-HSA-5619115	0.445978	0.629129	0	0	1.2282	0.991752	ABCA1;SLC1A3;CP
Activation Of GABAB Receptors R-HSA-991365	0.446024	0.629129	0	0	1.72662	1.39404	KCNJ5
Activation Of Gene Expression By SREBF (SREBP) R-HSA-2426168	0.446024	0.629129	0	0	1.72662	1.39404	SCD
Retinoid Metabolism And Transport R-HSA-975634	0.453768	0.635038	0	0	1.68542	1.33177	APOE
Defensins R-HSA-1461973	0.453768	0.635038	0	0	1.68542	1.33177	TLR2
Transport Of Vitamins, Nucleosides, And Related Molecules R-HSA-425397	0.453768	0.635038	0	0	1.68542	1.33177	SLCO2B1
Aspirin ADME R-HSA-9749641	0.461404	0.640707	0	0	1.64614	1.27326	SLCO2B1
TNF Signaling R-HSA-75893	0.461404	0.640707	0	0	1.64614	1.27326	TNFAIP3
Interleukin-12 Signaling R-HSA-9020591	0.461404	0.640707	0	0	1.64614	1.27326	RALA
Cellular Response To Chemical Stress R-HSA-9711123	0.467703	0.647774	0	0	1.18667	0.901774	NCF2;CYBB;CYBA
Heme Signaling R-HSA-9707616	0.468934	0.647806	0	0	1.60865	1.21822	LY96
Signaling By NTRK1 (TRKA) R-HSA-187037	0.473811	0.652861	0	0	1.26412	0.944228	RALA;SGK1
PPARA Activates Gene Expression R-HSA-1989781	0.482888	0.659677	0	0	1.24181	0.904003	ABCA1;CD36
Cyclin D Associated Events In G1 R-HSA-69231	0.483681	0.659677	0	0	1.53855	1.1175	LYN
G Alpha (Z) Signaling Events R-HSA-418597	0.483681	0.659677	0	0	1.53855	1.1175	ADRA2A
Metabolism Of Fat-Soluble Vitamins R-HSA-6806667	0.483681	0.659677	0	0	1.53855	1.1175	APOE
Cross-presentation Of Soluble Exogenous Antigens (Endosomes) R-HSA-1236978	0.490901	0.667447	0	0	1.50574	1.07135	MRC1
Regulation Of Lipid Metabolism By PPARalpha R-HSA-400206	0.491869	0.667447	0	0	1.22028	0.865841	ABCA1;CD36
Transcriptional Regulation By RUNX2 R-HSA-8878166	0.496322	0.6707	0	0	1.20979	0.847493	MAF;ZNF521
Signaling By EGFR R-HSA-177929	0.49802	0.6707	0	0	1.4743	1.02775	PAG1
Netrin-1 Signaling R-HSA-373752	0.49802	0.6707	0	0	1.4743	1.02775	RNASE1
Cell-Cell Communication R-HSA-1500931	0.50075	0.671005	0	0	1.19947	0.829614	TYROBP;F11R
Glycosaminoglycan Metabolism R-HSA-1630316	0.50075	0.671005	0	0	1.19947	0.829614	CEMIP;HS3ST2
Aquaporin-mediated Transport R-HSA-445717	0.50504	0.671867	0	0	1.44413	0.986515	AQP9
Neurotransmitter Release Cycle R-HSA-112310	0.50504	0.671867	0	0	1.44413	0.986515	SLC1A3
SARS-CoV-2 Activates/Modulates Innate And Adaptive Immune Responses R-HSA-9705671	0.505154	0.671867	0	0	1.18933	0.812187	TLR8;TLR2
Autodegradation Of E3 Ubiquitin Ligase COP1 R-HSA-349425	0.511962	0.677559	0	0	1.41518	0.947471	CARD16
Synthesis Of PIPs At Plasma Membrane R-HSA-1660499	0.511962	0.677559	0	0	1.41518	0.947471	PIK3CG
Sensory Processing Of Sound By Outer Hair Cells Of Cochlea R-HSA-9662361	0.525517	0.692057	0	0	1.36061	0.875379	EPB41L3
Heparan Sulfate/Heparin (HS-GAG) Metabolism R-HSA-1638091	0.525517	0.692057	0	0	1.36061	0.875379	HS3ST2
Cardiac Conduction R-HSA-5576891	0.52679	0.692057	0	0	1.14109	0.731383	MMP12;KCNE3
RHOJ GTPase Cycle R-HSA-9013409	0.532154	0.695694	0	0	1.33487	0.842067	DOCK8
Interleukin-12 Family Signaling R-HSA-447115	0.532154	0.695694	0	0	1.33487	0.842067	RALA
Regulation Of Cholesterol Biosynthesis By SREBP (SREBF) R-HSA-1655829	0.538698	0.697445	0	0	1.31009	0.810419	SCD
Signaling By ALK Fusions And Activated Point Mutants R-HSA-9725370	0.538698	0.697445	0	0	1.31009	0.810419	BCL2A1
ECM Proteoglycans R-HSA-3000178	0.538698	0.697445	0	0	1.31009	0.810419	ITGAX
Golgi Associated Vesicle Biogenesis R-HSA-432722	0.538698	0.697445	0	0	1.31009	0.810419	VAMP8
Diseases Of Signal Transduction By Growth Factor Receptors And Second Messengers R-HSA-5663202	0.54317	0.70154	0	0	1.01493	0.619447	LYN;CD86;BCL2A1;RAC2;PIK3AP1;RNASE1
Stabilization Of P53 R-HSA-69541	0.545151	0.702406	0	0	1.2862	0.780328	CARD16
Signaling By ERBB4 R-HSA-1236394	0.551514	0.703837	0	0	1.26317	0.751696	APOE
tRNA Processing In Nucleus R-HSA-6784531	0.551514	0.703837	0	0	1.26317	0.751696	COLEC12
NCAM Signaling For Neurite Out-Growth R-HSA-375165	0.551514	0.703837	0	0	1.26317	0.751696	ST8SIA4
Neurexins And Neuroligins R-HSA-6794361	0.551514	0.703837	0	0	1.26317	0.751696	EPB41L3
ER To Golgi Anterograde Transport R-HSA-199977	0.555992	0.706795	0	0	1.07973	0.633801	SERPINA1;CTSC
mRNA 3-End Processing R-HSA-72187	0.557788	0.706795	0	0	1.24094	0.724433	COLEC12
Late SARS-CoV-2 Infection Events R-HSA-9772573	0.557788	0.706795	0	0	1.24094	0.724433	MGAT4A
O-linked Glycosylation Of Mucins R-HSA-913709	0.563975	0.709602	0	0	1.21949	0.698455	GALNT6
GABA Receptor Activation R-HSA-977443	0.563975	0.709602	0	0	1.21949	0.698455	KCNJ5
Iron Uptake And Transport R-HSA-917937	0.563975	0.709602	0	0	1.21949	0.698455	CP
Transcriptional Regulation By MECP2 R-HSA-8986944	0.570076	0.715598	0	0	1.19876	0.673685	SGK1
Post NMDA Receptor Activation Events R-HSA-438064	0.576091	0.718104	0	0	1.17872	0.65005	RNASE1
Cell-cell Junction Organization R-HSA-421270	0.576091	0.718104	0	0	1.17872	0.65005	F11R
Nuclear Events (Kinase And Transcription Factor Activation) R-HSA-198725	0.576091	0.718104	0	0	1.17872	0.65005	SGK1
RHO GTPases Activate PKNs R-HSA-5625740	0.582023	0.723815	0	0	1.15933	0.627485	RNASE1
Cytosolic Sensors Of Pathogen-Associated DNA R-HSA-1834949	0.587872	0.727712	0	0	1.14058	0.605928	IFI16
Signaling By MET R-HSA-6806834	0.587872	0.727712	0	0	1.14058	0.605928	RNASE1
Beta-catenin Independent WNT Signaling R-HSA-3858494	0.591629	0.728996	0	0	1.00985	0.530045	RAC2;RNASE1
Clathrin-mediated Endocytosis R-HSA-8856828	0.591629	0.728996	0	0	1.00985	0.530045	VAMP8;IL7R
Cytochrome P450 - Arranged By Substrate Type R-HSA-211897	0.599326	0.7351	0	0	1.10482	0.565614	CYP1B1
p53-Dependent G1 DNA Damage Response R-HSA-69563	0.599326	0.7351	0	0	1.10482	0.565614	CARD16
RNA Polymerase II Transcription Termination R-HSA-73856	0.610463	0.742003	0	0	1.07123	0.528695	COLEC12
Sensory Processing Of Sound By Inner Hair Cells Of Cochlea R-HSA-9662360	0.610463	0.742003	0	0	1.07123	0.528695	EPB41L3
G1/S DNA Damage Checkpoints R-HSA-69615	0.610463	0.742003	0	0	1.07123	0.528695	CARD16
Mitotic G1 Phase And G1/S Transition R-HSA-453279	0.610491	0.742003	0	0	0.974779	0.481045	LYN;RRM2
Interleukin-1 Family Signaling R-HSA-446652	0.628685	0.762387	0	0	0.942046	0.437228	IL1RN;ALOX5
trans-Golgi Network Vesicle Budding R-HSA-199992	0.63182	0.764459	0	0	1.00982	0.463657	VAMP8
RHOC GTPase Cycle R-HSA-9013106	0.642057	0.773354	0	0	0.981665	0.434955	ARHGAP18
Extra-nuclear Estrogen Signaling R-HSA-9009391	0.642057	0.773354	0	0	0.981665	0.434955	MMP9
Activation Of NMDA Receptors And Postsynaptic Events R-HSA-442755	0.647068	0.777643	0	0	0.968168	0.421447	RNASE1
Sensory Processing Of Sound R-HSA-9659379	0.65201	0.781829	0	0	0.955036	0.408464	EPB41L3
ABC Transporter Disorders R-HSA-5619084	0.661687	0.791662	0	0	0.929809	0.383976	ABCA1
G Alpha (12/13) Signaling Events R-HSA-416482	0.666425	0.795554	0	0	0.917687	0.372422	TIAM1
Transmission Across Chemical Synapses R-HSA-112315	0.669928	0.797578	0	0	0.871265	0.349016	KCNJ5;SLC1A3;RNASE1
Amyloid Fiber Formation R-HSA-977225	0.671097	0.797578	0	0	0.905875	0.361301	APOE
DDX58/IFIH1-mediated Induction Of Interferon-Alpha/Beta R-HSA-168928	0.680245	0.806662	0	0	0.883138	0.340275	TNFAIP3
PI Metabolism R-HSA-1483255	0.684724	0.810181	0	0	0.872191	0.330333	PIK3CG
Transcriptional Regulation Of White Adipocyte Differentiation R-HSA-381340	0.693495	0.818751	0	0	0.851088	0.311508	CD36
Metabolism Of Lipids R-HSA-556833	0.696593	0.820601	0	0	0.875888	0.316681	ABCA1;SCD;ALOX5;PLA2G2A;ALOX5AP;CYP1B1;CD36;PIK3CG;PTGS1
Cell Junction Organization R-HSA-446728	0.702022	0.825184	0	0	0.830978	0.293992	F11R
Protein-protein Interactions At Synapses R-HSA-6794362	0.710313	0.832399	0	0	0.811792	0.277673	EPB41L3
Apoptosis R-HSA-109581	0.71274	0.832399	0	0	0.801813	0.271525	DAPK1;LY96
RAB GEFs Exchange GTP For GDP On RABs R-HSA-8876198	0.714372	0.832399	0	0	0.802526	0.26993	DENND2D
Glucose Metabolism R-HSA-70326	0.714372	0.832399	0	0	0.802526	0.26993	FBP1
MAPK6/MAPK4 Signaling R-HSA-5687128	0.718375	0.835247	0	0	0.793469	0.262451	RNASE1
Activation Of HOX Genes During Differentiation R-HSA-5619507	0.722321	0.836208	0	0	0.784612	0.255223	MAFB
Signaling By TGF-beta Receptor Complex R-HSA-170834	0.722321	0.836208	0	0	0.784612	0.255223	F11R
Neurotransmitter Receptors And Postsynaptic Signal Transmission R-HSA-112314	0.724159	0.836528	0	0	0.783835	0.252979	KCNJ5;RNASE1
Membrane Trafficking R-HSA-199991	0.733966	0.845629	0	0	0.831572	0.257199	DENND2D;VAMP8;RALA;SERPINA1;IL7R;RNASE1;CTSC
Metabolism Of Vitamins And Cofactors R-HSA-196854	0.735192	0.845629	0	0	0.766638	0.235836	ACP5;APOE
Transcriptional Regulation By RUNX3 R-HSA-8878159	0.737563	0.846539	0	0	0.751071	0.228629	ITGA4
HCMV Early Events R-HSA-9609690	0.741242	0.848943	0	0	0.743128	0.222514	RNASE1
Visual Phototransduction R-HSA-2187338	0.748445	0.851424	0	0	0.727731	0.210865	APOE
L1CAM Interactions R-HSA-373760	0.751972	0.851424	0	0	0.720269	0.205317	RNASE1
Stimuli-sensing Channels R-HSA-2672351	0.755449	0.851424	0	0	0.712957	0.199944	SGK1
TNFR2 Non-Canonical NF-kB Pathway R-HSA-5668541	0.755449	0.851424	0	0	0.712957	0.199944	TNFSF13B
SARS-CoV-2 Infection R-HSA-9694516	0.758287	0.851424	0	0	0.754697	0.20882	MGAT4A;TLR8;TLR2
TRAF6 Mediated Induction Of NFkB And MAP Kinases Upon TLR7/8 Or 9 Activation R-HSA-975138	0.758877	0.851424	0	0	0.705791	0.194738	LY96
SARS-CoV-2-host Interactions R-HSA-9705683	0.761145	0.851424	0	0	0.726748	0.198352	TLR8;TLR2
Muscle Contraction R-HSA-397014	0.761145	0.851424	0	0	0.726748	0.198352	MMP12;KCNE3
ABC-family Proteins Mediated Transport R-HSA-382556	0.762258	0.851424	0	0	0.698768	0.189694	ABCG1
Potassium Channels R-HSA-1296071	0.762258	0.851424	0	0	0.698768	0.189694	KCNJ5
MyD88 Dependent Cascade Initiated On Endosome R-HSA-975155	0.762258	0.851424	0	0	0.698768	0.189694	LY96
Metabolism Of Carbohydrates R-HSA-71387	0.762469	0.851424	0	0	0.749268	0.203196	CEMIP;FBP1;HS3ST2
tRNA Processing R-HSA-72306	0.772119	0.860408	0	0	0.678507	0.175473	COLEC12
Toll Like Receptor 9 (TLR9) Cascade R-HSA-168138	0.775315	0.862103	0	0	0.672011	0.171017	LY96
O-linked Glycosylation R-HSA-5173105	0.778466	0.862103	0	0	0.665637	0.166695	GALNT6
MyD88-independent TLR4 Cascade R-HSA-166166	0.778466	0.862103	0	0	0.665637	0.166695	LY96
Transcriptional Regulation By RUNX1 R-HSA-8878171	0.780299	0.862351	0	0	0.69768	0.173079	SOCS3;CR1
Phospholipid Metabolism R-HSA-1483257	0.789363	0.867313	0	0	0.683993	0.161784	PLA2G2A;PIK3CG
Programmed Cell Death R-HSA-5357801	0.789363	0.867313	0	0	0.683993	0.161784	DAPK1;LY96
Neuronal System R-HSA-112316	0.789643	0.867313	0	0	0.736373	0.173912	KCNJ5;EPB41L3;SLC1A3;RNASE1
Signaling By ROBO Receptors R-HSA-376176	0.791577	0.867659	0	0	0.680654	0.159088	CXCR4;RNASE1
Respiratory Electron Transport, ATP Synthesis By Chemiosmotic Coupling, Heat Production By Uncoupling Proteins R-HSA-163200	0.793573	0.868072	0	0	0.635492	0.146932	UCP2
G Alpha (Q) Signaling Events R-HSA-416476	0.798097	0.870808	0	0	0.670827	0.151289	EDN1;RGS1
Interleukin-1 Signaling R-HSA-9020702	0.799324	0.870808	0	0	0.62418	0.139809	IL1RN
Biological Oxidations R-HSA-211859	0.810598	0.880354	0	0	0.651992	0.136907	CYP1B1;PTGS1
RHO GTPases Activate Formins R-HSA-5663220	0.813013	0.880354	0	0	0.59758	0.123704	RNASE1
Signaling By TGFB Family Members R-HSA-9006936	0.813013	0.880354	0	0	0.59758	0.123704	F11R
Post-translational Protein Modification R-HSA-597592	0.814853	0.880566	0	0	0.81682	0.167242	CD52;CPM;GALNT6;SERPINA1;PLAUR;TNFAIP3;THY1;NPL;CP;SOCS3;MGAT4A;ST8SIA4;APOE;FAM20A;CARD16;CTSC
HCMV Infection R-HSA-9609646	0.818225	0.881635	0	0	0.58756	0.117875	RNASE1
Rab Regulation Of Trafficking R-HSA-9007101	0.820776	0.881635	0	0	0.582674	0.115081	DENND2D
Metabolism Of Water-Soluble Vitamins And Cofactors R-HSA-196849	0.820776	0.881635	0	0	0.582674	0.115081	ACP5
MAPK Family Signaling Cascades R-HSA-5683057	0.823353	0.882634	0	0	0.669634	0.130157	CSF2RB;RNASE1;JAK3
Glycerophospholipid Biosynthesis R-HSA-1483206	0.833006	0.8912	0	0	0.55941	0.102212	PLA2G2A
Autophagy R-HSA-9612973	0.835351	0.891928	0	0	0.554976	0.0998422	RNASE1
G1/S Transition R-HSA-69206	0.837662	0.892618	0	0	0.550613	0.0975355	RRM2
ADORA2B Mediated Anti-Inflammatory Cytokine Production R-HSA-9660821	0.842189	0.895661	0	0	0.542086	0.0931037	PTGER4
Neddylation R-HSA-8951664	0.845757	0.897674	0	0	0.598694	0.100295	SOCS3;CARD16
Diseases Of Metabolism R-HSA-5668914	0.861787	0.912882	0	0	0.573963	0.0853751	CYP1B1;CSF2RB
HIV Life Cycle R-HSA-162587	0.877667	0.927869	0	0	0.475719	0.0620755	CXCR4
G Alpha (S) Signaling Events R-HSA-418555	0.884402	0.930703	0	0	0.463106	0.0568898	PTGER4
Metabolism Of Steroids R-HSA-8957322	0.884402	0.930703	0	0	0.463106	0.0568898	SCD
Developmental Biology R-HSA-1266738	0.888309	0.930703	0	0	0.721144	0.0854088	LYN;TIAM1;TYROBP;PTPRC;MAFB;ST8SIA4;CXCR4;CD36;PLXNC1;RNASE1;MMP9
Metabolism R-HSA-1430728	0.889498	0.930703	0	0	0.784692	0.0918862	ABCA1;CA12;CEMIP;RRM2;PLA2G2A;AMPD3;PIK3CG;ADRA2A;PTGS1;HS3ST2;MARCKS;SCD;ALOX5;SLCO2B1;KYNU;UCP2;ALOX5AP;CYP1B1;ACP5;APOE;CD36;BCAT1;FBP1
Metabolism Of Proteins R-HSA-392499	0.889551	0.930703	0	0	0.777458	0.0909921	CD52;CPM;GALNT6;SERPINA1;PLAUR;TNFAIP3;CSF2RB;THY1;NPL;PLA2G7;CP;ADRA2A;MMP12;SOCS3;ANPEP;MGAT4A;ST8SIA4;APOE;FAM20A;CARD16;CTSC
Regulation Of TP53 Activity R-HSA-5633007	0.890766	0.930703	0	0	0.451139	0.0521847	SGK1
RAF/MAP Kinase Cascade R-HSA-5673001	0.894237	0.932512	0	0	0.52211	0.0583637	CSF2RB;JAK3
Citric Acid (TCA) Cycle And Respiratory Electron Transport R-HSA-1428517	0.899664	0.936095	0	0	0.434297	0.0459197	UCP2
MAPK1/MAPK3 Signaling R-HSA-5684996	0.901166	0.936095	0	0	0.510561	0.0531317	CSF2RB;JAK3
Ion Channel Transport R-HSA-983712	0.915352	0.948992	0	0	0.404097	0.0357411	SGK1
Signaling By WNT R-HSA-195721	0.918572	0.950491	0	0	0.480416	0.0408043	RAC2;RNASE1
mRNA Splicing - Major Pathway R-HSA-72163	0.922253	0.952462	0	0	0.390508	0.0316058	COLEC12
ESR-mediated Signaling R-HSA-8939211	0.929599	0.957383	0	0	0.375755	0.0274307	MMP9
mRNA Splicing R-HSA-72172	0.930591	0.957383	0	0	0.373737	0.026885	COLEC12
Metabolism Of Amino Acids And Derivatives R-HSA-71291	0.964165	0.990024	0	0	0.386122	0.0140908	KYNU;BCAT1
Processing Of Capped Intron-Containing Pre-mRNA R-HSA-72203	0.967301	0.991345	0	0	0.290755	0.00966636	COLEC12
Cell Cycle Checkpoints R-HSA-69620	0.978357	0.999923	0	0	0.259139	0.00567005	CARD16
Deubiquitination R-HSA-5688426	0.980688	0.999923	0	0	0.251579	0.00490598	TNFAIP3
Generic Transcription Pathway R-HSA-212436	0.986894	0.999923	0	0	0.523285	0.0069035	CSF1R;SOCS3;MAF;CR1;RRM2;ITGA4;APOE;SGK1;ZNF521
Antigen Processing: Ubiquitination And Proteasome Degradation R-HSA-983168	0.987044	0.999923	0	0	0.228229	0.00297624	SOCS3
RNA Polymerase II Transcription R-HSA-73857	0.989468	0.999923	0	0	0.5259	0.00556811	COLEC12;CSF1R;SOCS3;MAF;CR1;RRM2;ITGA4;APOE;SGK1;ZNF521
Cellular Responses To Stress R-HSA-2262752	0.991421	0.999923	0	0	0.384968	0.00331709	NCF2;CYBB;LY96;CYBA
Cellular Responses To Stimuli R-HSA-8953897	0.992617	0.999923	0	0	0.377327	0.00279608	NCF2;CYBB;LY96;CYBA
Transcriptional Regulation By TP53 R-HSA-3700989	0.993378	0.999923	0	0	0.197363	0.00131119	SGK1
Cell Cycle, Mitotic R-HSA-69278	0.994974	0.999923	0	0	0.266081	0.00134068	LYN;RRM2
Cell Cycle R-HSA-1640170	0.995077	0.999923	0	0	0.318406	0.00157131	LYN;RRM2;CARD16
Gene Expression (Transcription) R-HSA-74160	0.996736	0.999923	0	0	0.472292	0.00154422	COLEC12;CSF1R;SOCS3;MAF;CR1;RRM2;ITGA4;APOE;SGK1;ZNF521
Sensory Perception R-HSA-9709957	0.998476	0.999923	0	0	0.224685	0.000342694	EPB41L3;APOE
Metabolism Of RNA R-HSA-8953854	0.999923	0.999923	0	0	0.103078	7.922e-06	COLEC12
