# Supplementary material for: Gram-negative bacteria activate cellular pathways in plaque microenvironment; Systems biology approach
Source: BMC Microbiol. 2025 Apr 24;25:243. doi: 10.1186/s12866-025-03933-5 (PMC12020080; doi:10.1186/s12866-025-03933-5)
Supplement: Supplementary file 2 — Supplement 2. Cellular pathways in ECs, MQs, DCs, VSMCs and plaques. [file 12866_2025_3933_MOESM2_ESM.xlsx]

## Sheet: GSE24897
gene	logFC	P.Value	adj.P.Val
PTGS2	6.85256	3.8228e-08	3.03776e-05		DEGs from infected macrophages and uninfected by live P. gingivalis; logFC> +2, adjusted p < 0.05 was set for further analysis. 71 DEGs were identified.
SERPINB2	6.83373	5.0743e-08	3.69821e-05
IL6	6.19792	1.66473e-08	1.68803e-05
CXCL3	6.11447	4.10889e-11	4.79138e-07
CCL20	6.0056	1.36608e-09	3.08821e-06
IRG1	5.68986	5.37104e-09	6.59281e-06
IL23A	5.59883	1.16955e-08	1.29887e-05
TNF	5.34265	2.5468e-08	2.12131e-05
TSLP	5.21141	6.206e-07	0.00020573
PTX3	5.18866	1.53342e-09	3.08821e-06
CXCL1	4.80999	2.41386e-08	2.08504e-05
IL1B	4.5761	2.71824e-10	1.58487e-06
LOC440934	4.38976	1.21483e-10	9.44408e-07
NFKBIZ	4.32992	5.05469e-05	0.00347745
ELOVL7	4.18925	6.58197e-09	7.67523e-06
MARCKS	3.89167	3.14173e-06	0.000583227
IER3	3.80117	1.49895e-08	1.58902e-05
C11orf96	3.76984	0.000218422	0.00875199
G0S2	3.7616	2.39011e-08	2.08504e-05
MIR6732	3.7519	3.4797e-10	1.62307e-06
SGPP2	3.49635	2.69712e-09	4.19348e-06
CCL15	3.45677	1.72141e-09	3.08821e-06
CXCL10	3.40169	1.20041e-05	0.00132056
LOC285628	3.18142	2.02111e-06	0.000457634
LOC731424	2.99232	1.5339e-05	0.00156505
IL1A	2.97652	3.30622e-07	0.000126406
TRAF1	2.97231	1.32007e-06	0.000334638
ATP2B1	2.96735	2.60997e-06	0.000538669
INHBA	2.94545	0.000131312	0.00647456
TNFAIP6	2.92806	8.40657e-05	0.00477027
DENND5A	2.89609	2.34662e-07	9.77284e-05
ADORA2A	2.85596	1.91981e-05	0.001835
TNFAIP2	2.8528	1.19422e-07	5.96407e-05
ICAM1	2.81474	1.46705e-09	3.08821e-06
REL	2.72355	1.93071e-08	1.87617e-05
TNFSF15	2.7176	0.000278332	0.0101954
TNIP3	2.691	2.40264e-05	0.00209084
LIF	2.65062	1.07889e-05	0.00121554
TNFSF9	2.63898	2.05332e-07	8.86807e-05
SLC2A6	2.63748	3.71704e-06	0.000638542
TNFAIP3	2.62166	3.56987e-07	0.000132153
BAMBI	2.62147	1.6691e-06	0.000397211
RNF19B	2.54063	9.66842e-07	0.000274984
NAMPT	2.52291	0.000122991	0.00618628
GCH1	2.47086	0.00527019	0.0654995
PPAP2B	2.44692	2.6544e-05	0.00220305
CYB5D1	2.43707	0.00244688	0.0410365
KDM6B	2.41034	0.000373574	0.012536
LOC644090	2.40867	1.30972e-07	6.36362e-05
TRIP10	2.38276	4.54264e-08	3.41753e-05
EHD1	2.38167	1.3192e-05	0.0014113
CXCL2	2.35257	1.05931e-11	2.47052e-07
NFKB1	2.32539	1.98398e-09	3.30503e-06
PPP1R15A	2.31032	2.89886e-05	0.0023294
LINC00936	2.29244	3.22459e-05	0.00251518
NDP	2.25691	0.000588684	0.0165413
CCL4	2.20238	1.71067e-09	3.08821e-06
CLCF1	2.18338	6.26313e-07	0.00020573
MSC	2.16298	4.96315e-05	0.00344496
EDN1	2.14474	1.72953e-07	8.07935e-05
OSM	2.13124	8.05534e-08	4.97223e-05
BTG2	2.12038	5.12563e-09	6.59281e-06
CCL1	2.09258	0.20291	0.505962
GPR132	2.08958	2.04762e-05	0.00189503
NR4A2	2.06753	0.000508287	0.0151772
RNF144B	2.06072	1.19155e-06	0.000315788
EREG	2.05996	8.23471e-06	0.00106105
LOC644090	2.04772	3.48481e-09	4.87696e-06
HSPA1A	2.04375	1.06232e-09	3.08821e-06
IL12B	2.04125	0.00198618	0.0359641
LINC01215	2.02561	9.06176e-05	0.00501991
MFSD2A	1.99994	7.87523e-07	0.000241666
MIR155	1.98813	1.22196e-05	0.00133171
PNRC1	1.97488	1.20192e-07	5.96407e-05
GEM	1.96676	0.000812344	0.0201977
GPR84	1.96176	2.19382e-06	0.000473744
SLC1A2	1.93766	1.33532e-05	0.00142203
TUBB2A	1.91741	0.0716459	0.29822
TP53INP2	1.91328	0.000426691	0.0137259
NBN	1.88412	1.67619e-09	3.08821e-06
SNN	1.88389	3.50202e-06	0.000628263
STAT5A	1.88119	1.82109e-07	8.16758e-05
BCL11A	1.86208	0.00267702	0.0432409
SDC4	1.86151	2.75172e-07	0.000110648
LINC00158	1.85376	5.76778e-05	0.00379989
ADM	1.85147	4.92823e-05	0.00344496
CXCL9	1.82719	0.000930282	0.0220723
CCL8	1.82453	0.00892491	0.0893334
FAM47E	1.82105	6.62136e-08	4.28954e-05
GADD45A	1.81773	0.000793303	0.0199154
IRF8	1.81452	1.41722e-06	0.000355401
MIR22	1.79716	0.000274731	0.0101221
GBP5	1.79482	0.211856	0.518489
ITPRIP	1.78491	1.79668e-07	8.16758e-05
TMEM194A	1.78011	0.00468343	0.0610434
RND3	1.77413	0.000550179	0.0159098
AKAP2	1.77107	1.19342e-07	5.96407e-05
MAP3K8	1.76974	0.00144344	0.0291463
KCNJ2	1.75788	0.00445441	0.0593973
DUSP1	1.7509	7.56896e-06	0.00100199
JAG1	1.74559	5.56892e-08	3.87504e-05
RIPK2	1.74044	8.97324e-07	0.0002638
CD55	1.73247	8.10156e-08	4.97223e-05
LOC101928927	1.71335	5.93837e-07	0.00020573
NCR3LG1	1.70127	0.00698055	0.0769742
IL18	1.69454	0.00961894	0.0939811
BIRC3	1.68082	0.00231134	0.0394399
RELB	1.68004	7.39401e-06	0.000991052
PIM3	1.67778	9.29186e-08	5.15964e-05
DUSP2	1.6753	3.58865e-05	0.00273511
CD274	1.66288	0.035479	0.203568
NLRP3	1.66092	0.000128	0.00636505
ABL2	1.64436	0.000400245	0.013203
FOSL1	1.64236	3.45645e-07	0.000130018
GRAMD1A	1.62875	0.000269207	0.00998163
IL7R	1.62025	0.000267537	0.00997167
FUT4	1.61907	2.09838e-08	1.95753e-05
LOC100131541	1.61836	0.0267789	0.173533
LOC100129518	1.61538	9.36583e-06	0.00114361
XIRP1	1.61307	5.74402e-06	0.000838888
SLC19A2	1.5964	0.000148878	0.00702341
NINJ1	1.59435	3.12089e-06	0.000583227
NCF1	1.59179	0.0484226	0.240279
F3	1.58559	3.05225e-06	0.000580222
MAFF	1.58091	1.79546e-06	0.000422967
DRAM1	1.55998	2.82081e-05	0.00230831
SERPINE1	1.5572	0.000475193	0.0146593
TLR2	1.55269	1.6594e-05	0.00164683
TNIP2	1.54291	2.17911e-06	0.000473744
NIPAL4	1.53694	0.00119829	0.0259068
STAT4	1.52627	0.0402493	0.217593
RAPH1	1.52421	0.0260612	0.171129
ZFX	1.52383	0.0173323	0.134562
PDE4B	1.52273	0.00916338	0.091056
FERMT2	1.52174	0.041987	0.222333
DUSP5	1.51599	1.60482e-05	0.00162024
ZFX	1.5029	0.00502231	0.0636577
VIM	1.50021	0.00311811	0.0476232
AC079305.10	1.49315	0.0741666	0.303459
GBP1P1	1.48255	0.000529145	0.0156431
IL15RA	1.47659	0.00894111	0.0893805
MS4A7	1.47458	0.00105777	0.0240179
RCAN1	1.47381	0.000256826	0.00968453
NOTCH2NL	1.46343	0.0301374	0.186091
DNAAF1	1.46297	4.96343e-06	0.00077723
RAPGEF2	1.45653	7.78817e-05	0.00462086
GBP2	1.45332	0.0156997	0.127091
LCOR	1.4497	1.08846e-06	0.000291782
PSTPIP2	1.42744	0.00703002	0.0773734
NFKB2	1.42489	6.18908e-07	0.00020573
MCOLN2	1.41522	3.4957e-05	0.00269065
PFKFB3	1.41486	0.0279551	0.178182
XCL1	1.4147	0.259394	0.568678
MYO1G	1.40797	0.0165426	0.13131
DENND4A	1.40285	0.000185807	0.00793663
SLC25A37	1.39995	0.000532571	0.0156431
HMGCS1	1.39731	0.0240255	0.162648
TPRA1	1.38994	2.71553e-06	0.000544434
CD83	1.38871	3.90759e-08	3.03776e-05
HIVEP2	1.38633	3.65339e-05	0.00276353
NFKBIA	1.38243	1.5285e-05	0.00156505
NDRG1	1.37818	3.0826e-05	0.00245367
KMO	1.377	4.85003e-05	0.00342765
BAZ1A	1.37357	1.42014e-05	0.00149866
KIF1B	1.37235	0.0002972	0.0107296
MESDC1	1.36984	7.7618e-07	0.000241361
SLC7A11	1.36846	0.0124549	0.109612
NCK2	1.36771	0.000118642	0.00604793
AGO2	1.35494	0.00074011	0.019115
B4GALT5	1.35228	3.86313e-06	0.000648171
RASGRP1	1.34861	0.181364	0.48023
LOC101927424	1.34508	0.0393845	0.214967
SLAMF1	1.3432	0.0154874	0.126066
ADAM17	1.34252	1.54365e-06	0.00038299
CSRNP1	1.34079	0.000146627	0.00700746
SCN1B	1.3393	8.97893e-08	5.15964e-05
PLAUR	1.3391	3.55494e-09	4.87696e-06
P2RX7	1.33222	6.85854e-05	0.00424972
IRF1	1.32925	0.0902179	0.334403
RAP2C	1.32437	6.02169e-08	4.01251e-05
CCL18	1.32223	0.0141708	0.119139
PRKCD	1.32021	0.00315847	0.0479428
CCRL2	1.31879	5.5391e-06	0.000828095
ASAP1-IT1	1.31708	0.0161831	0.129653
NCF1	1.316	0.075525	0.305827
LOC101928716	1.31437	0.0400526	0.21678
SLC7A5	1.31092	4.30222e-05	0.00311603
CCL3	1.30995	5.64922e-08	3.87504e-05
GBP1	1.30654	0.0138526	0.11723
MST4	1.29997	0.00659529	0.0743428
PPP1R15B	1.29644	0.00761509	0.0814301
FSCN1	1.29546	0.104619	0.361826
ACSL1	1.29054	8.33169e-05	0.0047606
ACSL4	1.29046	0.0321611	0.192934
CD44	1.28983	0.00547339	0.0669362
ZFP36	1.28812	1.99083e-06	0.000457634
LOC100288675	1.2795	0.000660363	0.0178252
FOXO3	1.27941	0.000425808	0.0137259
LOC100996792	1.27396	0.000532111	0.0156431
ARL5B	1.2736	0.0010376	0.0237266
PLAGL2	1.27107	9.03926e-05	0.00501937
PDP1	1.26962	1.97002e-05	0.00184274
IDO1	1.26714	0.381366	0.680663
STX11	1.2606	0.0219426	0.153309
SPSB1	1.26012	0.00498468	0.0634222
FOXO3	1.25269	0.00147595	0.0296231
CCL5	1.24869	0.0720205	0.298819
F8A1	1.24666	4.96558e-06	0.00077723
MARCKSL1	1.23791	0.000233474	0.00910759
IRAK2	1.23315	4.31153e-07	0.000152354
ASAP2	1.23104	0.067074	0.287027
SCARF1	1.22876	0.000249889	0.0095383
LOC101928487	1.22686	3.76912e-05	0.00280903
HCAR3	1.22662	0.388352	0.685144
SOCS3	1.22104	1.95178e-06	0.000455193
TMEM88	1.21682	0.00469801	0.0611082
ZBED2	1.21272	0.341236	0.646717
CXCL8	1.21033	1.30022e-05	0.00140387
STARD8	1.20984	0.00275999	0.0439976
HCK	1.204	0.000149284	0.00702341
OLR1	1.19971	0.376378	0.676892
RILPL2	1.19842	3.03784e-07	0.000120082
SERPINB9	1.19631	0.0514688	0.24883
PPP1R18	1.1948	9.48625e-07	0.000273134
TBC1D9	1.19134	1.8678e-05	0.00179263
ZC3H12C	1.18487	2.73128e-06	0.000544434
HIVEP1	1.18409	1.07447e-05	0.00121554
ETS2	1.18273	4.00776e-05	0.00293928
EIF5	1.1764	0.0351769	0.202817
NR4A3	1.17373	7.58589e-06	0.00100199
PSD3	1.17342	0.00822697	0.0850108
TAB2	1.17309	1.36046e-09	3.08821e-06
CAMP	1.16617	0.000449621	0.0141512
NKX3-1	1.1622	4.28294e-05	0.00311174
YRDC	1.15767	0.000174262	0.00761072
IL36G	1.15702	0.00121635	0.026135
HSD11B1	1.15294	0.000341527	0.0118864
BRE-AS1	1.15077	0.00141847	0.0288419
MTF1	1.15062	8.13313e-07	0.000246339
ICAM4	1.14806	4.11923e-06	0.000686206
POMZP3	1.14615	0.00285364	0.044877
CD80	1.14511	0.000306772	0.0110239
PIM1	1.14433	5.1354e-05	0.00351225
CFB	1.14292	0.0318071	0.191609
FRMD7	1.13622	0.00280167	0.0442986
CD40	1.13109	0.00509416	0.0643248
DUSP4	1.12742	0.258865	0.568198
LRP12	1.12424	0.000556789	0.0160116
ITGB8	1.12201	3.27536e-06	0.00059678
HS3ST3B1	1.11998	0.0221867	0.154459
ZNF189	1.11995	6.38985e-06	0.000908684
AL833181	1.1191	0.0464797	0.234632
MYADM	1.11859	0.00359151	0.0516713
DPYSL3	1.11546	0.112978	0.376304
MIR4657	1.11425	0.0113307	0.103912
CSF2	1.11331	0.0461128	0.233755
RP11-138A9.1	1.10692	0.0393877	0.214967
ARRDC4	1.10673	0.00049679	0.0150274
LINC01010	1.10634	0.0517065	0.249447
PRPF3	1.10548	2.12866e-07	9.0263e-05
TNIP1	1.10319	7.44635e-07	0.000234681
FLNA	1.10106	0.0494141	0.243541
FPR2	1.09832	0.0027169	0.0436618
TNFAIP8	1.09489	0.000745771	0.0191737
CCNA1	1.09488	0.0264675	0.172654
UBTD2	1.09377	1.2806e-06	0.000328199
NFKBID	1.08863	0.000249595	0.0095383
EMILIN1	1.08728	0.0438417	0.227217
GPR171	1.08691	0.490857	0.756177
TNFRSF9	1.08632	6.47595e-05	0.00409301
MYH9	1.0847	0.0061077	0.0712575
TMEM217	1.08451	7.99663e-05	0.00466243
KDM7A	1.08002	0.00238755	0.0404081
ZNFX1	1.0792	8.18606e-06	0.00106105
JUNB	1.07865	3.13156e-05	0.00246737
PMAIP1	1.07595	0.148189	0.433526
KLF6	1.07468	1.73213e-07	8.07935e-05
DDIT4	1.07215	0.0475008	0.23783
GABBR1	1.07011	0.260447	0.56961
PLK3	1.06888	0.000224572	0.00890765
DUSP6	1.06483	4.4967e-05	0.0032071
UPP1	1.06361	0.0327242	0.195017
SERPINB8	1.05581	3.57103e-06	0.000635286
HEY1	1.05482	2.39808e-06	0.000503855
ANKRD22	1.0538	0.075623	0.30601
SERPING1	1.05238	0.278531	0.588053
RASGEF1B	1.05221	0.0025879	0.0423246
SLC1A3	1.05181	0.0247698	0.165843
STARD4	1.05157	1.97025e-05	0.00184274
SRXN1	1.04268	0.0032949	0.0489672
JHDM1D-AS1	1.04124	0.00135469	0.0279099
PLEKHF2	1.04053	0.0364807	0.206881
LOC101929709	1.04046	0.0330935	0.19598
KLF7	1.03798	0.000671118	0.0180528
HIST2H2BE	1.03473	0.178416	0.476019
RELA	1.03239	7.38638e-07	0.000234681
SIAH2	1.03079	0.000935251	0.0221235
METRNL	1.03048	0.00088494	0.0214843
GPR183	1.02904	0.0781956	0.311217
TNIK	1.0287	1.04899e-05	0.00120515
BTBD19	1.02508	0.000682531	0.0182204
GADD45B	1.02116	0.000841823	0.0208197
CFLAR	1.01832	2.48186e-05	0.00212801
FNDC3B	1.01283	0.0012787	0.0268423
RBMXL1	1.00984	0.00978519	0.0948215
MFHAS1	1.00725	2.09452e-05	0.00191563
DNAJB5	1.00712	0.000279457	0.0102155
CLEC4E	1.00575	0.000538362	0.0157339
C17orf96	1.00512	0.105737	0.36346
LINC00996	1.00452	0.0393799	0.214967
ARHGAP31	1.00399	5.74445e-05	0.00379524
GAB2	1.00189	3.88429e-07	0.000141546
ATP1B1	1.00123	8.80178e-06	0.00110346
LTA	0.995316	0.0172221	0.134198
IFNGR2	0.991602	2.93607e-06	0.000565909
AMPD3	0.99116	8.31468e-05	0.0047606
SAMSN1	0.988619	0.187293	0.488049
DTX2	0.986786	0.00304473	0.046849
CPNE8	0.984522	0.106265	0.364405
DTX4	0.982876	0.146743	0.431677
IL10	0.982689	2.10693e-05	0.00191945
BRD2	0.97578	0.00042644	0.0137259
DIRAS2	0.973497	0.131109	0.407708
SECISBP2L	0.970906	0.000573079	0.0162817
OGFRL1	0.964491	0.00141267	0.0287598
MOB3C	0.96368	3.15096e-06	0.000583227
CD38	0.963212	0.295801	0.605731
TMEM2	0.962216	2.03503e-05	0.00189088
VEGFA	0.957433	7.77083e-05	0.00462086
BASP1	0.953563	0.000145193	0.00698185
BCL9L	0.950722	2.22478e-05	0.00199766
CD82	0.949676	1.054e-06	0.000289193
S1PR3	0.947337	5.60501e-05	0.00374147
DNAJB6	0.942184	0.000149237	0.00702341
RHOG	0.938033	8.73158e-05	0.00489514
ITK	0.927768	0.367418	0.671006
PTGER2	0.926962	0.000144772	0.006976
NFIL3	0.924275	0.186828	0.487353
LOC102725188	0.923557	0.044097	0.228084
KLHL28	0.923119	8.66329e-07	0.000259032
PDGFB	0.92284	0.000150324	0.00703987
INSIG1	0.92185	0.000102163	0.00539059
PXDC1	0.9195	1.29689e-05	0.00140387
EBI3	0.918055	0.00938587	0.0926353
SNHG17	0.917626	0.00268108	0.0432409
ACVR2A	0.9168	0.00278673	0.0442124
CECR1	0.916521	5.8553e-05	0.00381445
LDLR	0.915689	9.57769e-08	5.19467e-05
MAML2	0.915184	0.000119029	0.00604793
DOCK4	0.911711	0.00474236	0.0614783
LIMK2	0.910179	0.040975	0.219683
USP12	0.908891	0.00649939	0.0737251
LOC284454	0.908365	0.0267298	0.173533
NFKBIE	0.904056	8.13694e-05	0.00471983
GALNT4	0.90298	0.0263374	0.172346
LYN	0.898839	0.0025018	0.0414766
SIRPA	0.895851	0.00198341	0.0359418
IL3RA	0.895731	0.121319	0.390857
FTX	0.893495	0.142231	0.424123
ETV3	0.893083	0.00112844	0.0248982
TREM1	0.89279	0.183158	0.482505
GPC3	0.892683	0.000155954	0.00715977
MACF1	0.891923	0.000326845	0.0115146
CDCA4	0.889614	0.000563222	0.016142
RLF	0.888549	0.000367355	0.0124346
RYR1	0.885379	0.160674	0.450601
MASTL	0.883156	0.0180883	0.138268
BCL6	0.882078	6.90317e-05	0.00424972
PNPLA8	0.881974	0.000330072	0.0116108
LINC01181	0.881411	0.200965	0.504006
ITGA6	0.877497	0.403787	0.697913
GFPT2	0.876316	1.02282e-05	0.00119271
SPOCD1	0.875321	0.16606	0.45887
FAM20A	0.874716	0.0403884	0.21784
KANK1	0.873671	0.000443298	0.0140626
HK2	0.870293	0.0018005	0.0335929
MIR4647	0.86974	0.000663235	0.017882
GBP3	0.868888	0.0275065	0.176432
KLF5	0.868485	0.0232278	0.159314
ALDH1A1	0.867779	0.018189	0.138719
ALCAM	0.867156	0.0430624	0.225251
CPEB4	0.865312	0.00108691	0.0243414
H1F0	0.865169	0.35529	0.660114
CSF1	0.864958	0.00582253	0.0692959
SGMS1	0.858524	0.00842191	0.0863745
RAB33A	0.858327	0.193727	0.496003
DCP1A	0.854288	0.00235675	0.0400321
SMAD7	0.852	0.0139945	0.117954
HMGCR	0.850204	0.00455428	0.0599745
PLEKHM3	0.849608	0.130856	0.407312
ZBTB43	0.849556	0.00288748	0.0452457
GRAMD3	0.847547	0.0388465	0.213224
GAA	0.847359	0.000277214	0.0101814
GIMAP8	0.846087	0.101862	0.356604
CSF3	0.846067	5.66906e-06	0.000836796
WTAP	0.846003	2.67224e-05	0.00221
DOT1L	0.843582	0.0142215	0.119222
IL15	0.842285	0.138809	0.418744
RGL1	0.840129	0.000622752	0.0171202
ANKLE2	0.839728	0.000229439	0.00901969
EPB41L3	0.838653	0.001394	0.0284933
FN1	0.838118	0.199281	0.501868
DMXL2	0.836966	0.0590709	0.267246
PNPLA6	0.835116	0.00629575	0.0723298
AMIGO2	0.83492	0.22099	0.527309
ELF4	0.833928	2.31155e-05	0.00205164
FCGR1A	0.833424	0.0574474	0.26288
ST3GAL1	0.831912	0.000906479	0.0217499
MAFG	0.828045	0.000243358	0.0093967
SLC25A25	0.826906	0.00030147	0.0108669
LRRC32	0.823757	0.280744	0.590397
SLC16A6	0.820413	0.460229	0.736784
MAFB	0.819958	0.205825	0.510503
RCN1	0.817739	0.000485668	0.0148011
C1QA	0.817446	0.275176	0.585227
UAP1	0.817429	0.000837871	0.020744
E2F7	0.814533	0.0256648	0.169531
LSS	0.812402	0.00074912	0.0191989
ASB6	0.812176	1.68934e-05	0.00166239
LOC100507403	0.811532	0.0323354	0.193465
UXS1	0.808398	1.08259e-06	0.000291782
MSANTD3	0.807419	0.00217065	0.0380443
GJB2	0.80413	0.107922	0.36703
DKFZP586I1420	0.800233	0.000634285	0.0173218
SLC4A2	0.798829	0.0255648	0.169093
PLEK	0.79791	0.000542532	0.0157964
RDX	0.796418	6.85023e-06	0.000939771
SH2D2A	0.795775	0.2585	0.567978
TNC	0.79489	0.247741	0.556242
PRRC2C	0.794874	0.00357627	0.0515805
IL2RA	0.794598	0.380975	0.680362
LOC101928101	0.791538	0.00274279	0.0438167
RP11-73M18.8	0.790885	0.00027847	0.0101954
KIAA0247	0.790288	0.000139371	0.00675789
FCGR1B	0.78973	0.0533541	0.253478
RARRES1	0.789213	0.501574	0.763951
MAP3K4	0.786411	0.00153454	0.0304489
WNT5A	0.783898	0.00658803	0.0742969
ASAP1	0.78383	0.000499719	0.0150587
TOP1	0.783041	0.00537125	0.0661744
UGCG	0.782987	5.12364e-05	0.00351225
ZSWIM6	0.781781	0.000134222	0.00657629
BID	0.781616	1.55961e-05	0.00158145
ADNP2	0.781223	0.00199517	0.0360429
SMS	0.781029	0.17591	0.472591
TMEM63B	0.779722	0.000599137	0.0167476
AHR	0.777999	0.0106005	0.0996873
MCTP1	0.776948	3.4505e-06	0.000623818
TAP1	0.775969	0.127914	0.401941
HIST2H2AA3	0.773117	0.170132	0.463907
PPRC1	0.772446	0.028728	0.181501
MED13	0.772311	1.21465e-05	0.00132996
HYMAI	0.771195	0.00132861	0.0275593
ARID3A	0.769933	0.0307416	0.188326
CD97	0.769146	0.0989214	0.352221
RP11-473I1.9	0.768252	0.029199	0.182919
APOO	0.768215	0.00148084	0.0296311
FAM124A	0.767375	0.0704285	0.295456
LINC00621	0.76733	1.14343e-05	0.00127593
NFAT5	0.766832	0.00217866	0.0381462
FAM102B	0.766803	0.00122662	0.0262452
B4GALT1	0.766643	0.0470061	0.236216
CXCL11	0.765739	0.229773	0.536897
NUS1	0.765586	4.10416e-05	0.00300054
SCML1	0.765301	0.00148143	0.0296311
XCL1	0.765022	0.340665	0.646293
H1FX	0.763383	0.181478	0.480357
IL1R1	0.76108	2.32242e-05	0.00205164
PTGES	0.758245	0.00343959	0.0501677
DNAJC3	0.755033	0.000122445	0.00618628
LITAF	0.754841	1.43505e-05	0.00150758
TSPAN33	0.754627	0.0141402	0.118925
ASH1L-AS1	0.753845	0.00892257	0.0893334
RGS16	0.752379	2.20351e-05	0.00199766
TNS1	0.751214	2.56372e-05	0.00215852
COX1	0.750397	0.0508419	0.247028
LOC388210	0.749149	0.000869199	0.0212936
ABCA1	0.746951	6.50299e-06	0.000917243
HLA-DQA1	0.745742	0.365379	0.669183
LOC101060275	0.744792	0.0493776	0.243451
ZNF513	0.743818	0.00330745	0.0490705
METTL21B	0.743323	0.000596481	0.0167201
RPS16P5	0.74188	0.00748472	0.0804287
ECE1	0.741812	0.00280466	0.0443159
CHMP4B	0.741624	6.80963e-05	0.00423504
BCL2L1	0.740598	0.000205354	0.00845885
N4BP2L1	0.738667	0.000334331	0.0116901
AK057657	0.738034	0.0863811	0.327148
TSPAN14	0.735859	7.93382e-05	0.00464906
CCR7	0.735734	0.420529	0.710129
SKIL	0.735228	0.00135963	0.0279869
DYSF	0.734008	0.0390354	0.213856
OXSR1	0.733138	2.58301e-07	0.000105686
ASB12	0.733013	0.0164329	0.130801
TPBG	0.732851	9.69526e-05	0.00523409
DUSP10	0.732452	6.18413e-05	0.00394061
TP53BP2	0.731599	1.31428e-05	0.0014113
IGF2R	0.730408	0.00534244	0.0658892
NABP1	0.730154	0.0639235	0.279029
SLC11A2	0.729997	0.00793461	0.0832836
EPHX1	0.728785	0.0242119	0.163436
FAM188A	0.72824	0.002433	0.0409692
CDKN2B	0.727876	0.102564	0.357814
GRINA	0.726745	0.030183	0.186195
LOC101927723	0.72493	0.0632699	0.278029
MAPKAPK2	0.724069	0.00025699	0.00968453
ZEB2	0.723494	7.46083e-05	0.00448457
FCGR2B	0.722092	0.653391	0.849792
C5AR1	0.720596	0.0433787	0.226174
MFSD12	0.719032	0.0211879	0.150185
PRG2	0.718845	0.0361887	0.205976
HLA-DRB4	0.71806	0.654565	0.850698
RP4-647C14.3	0.714792	0.229342	0.536448
CHIC2	0.714055	0.0175243	0.135607
PRO2852	0.713979	0.0732869	0.301339
KITLG	0.713378	0.260964	0.570028
CLIP2	0.711204	0.0277386	0.177336
KYNU	0.707483	0.00475236	0.0614783
IL4I1	0.70744	0.10853	0.367899
PKM	0.706897	0.044172	0.228265
BCL2L2-PABPN1	0.70678	0.00358385	0.051626
JUN	0.706573	4.52783e-06	0.000741459
TIMP1	0.705808	0.00108386	0.0243291
SQSTM1	0.705482	0.011117	0.102803
LRCH1	0.705272	0.0188077	0.14113
LOC101930415	0.705119	0.0553447	0.258103
SPINT2	0.704858	0.0522117	0.250462
CD70	0.702541	2.87449e-05	0.00231968
TIMP3	0.701155	0.0616722	0.273393
JAKMIP2	0.695096	0.0595973	0.268105
CHST2	0.69504	0.00361917	0.0518467
NECAP2	0.693975	2.06157e-05	0.00190039
PDLIM1	0.693417	0.0203283	0.147017
FCGR2A	0.692795	0.00502222	0.0636577
C14orf182	0.691205	0.00356226	0.0515059
PBX4	0.69053	0.0646005	0.280509
NPLOC4	0.690508	0.00277253	0.0441372
RPGR	0.689538	0.000169829	0.00746769
USP11	0.688632	0.00263486	0.0428793
FMNL1	0.688324	0.000378654	0.01267
CD14	0.686506	0.141368	0.422854
AC004951.6	0.686191	0.0457866	0.232557
MATK	0.68616	0.05525	0.258006
CDK16	0.68499	0.00672562	0.0751941
RC3H1	0.684429	8.60431e-06	0.0010906
STEAP4	0.684296	0.114132	0.378417
TCF7L2	0.684098	6.07857e-05	0.00390535
ICOSLG	0.683718	4.43802e-05	0.00317495
PIK3R5	0.683298	0.00143779	0.0290573
NOTCH2	0.683062	0.000930325	0.0220723
MAMLD1	0.678956	0.00322023	0.0483906
PLOD3	0.678303	0.000758317	0.0193284
MAN2B1	0.678221	0.00806601	0.0841933
IL4R	0.678114	0.00089564	0.0216009
LSR	0.677316	0.0249039	0.166182
RIT1	0.676984	0.015624	0.126686
GNA15	0.676268	0.0136835	0.116194
RAB39A	0.676183	0.00769144	0.0817965
FAM160A2	0.673643	0.000181724	0.00782632
C1QB	0.673048	0.364949	0.668642
SIK3	0.672407	0.000155213	0.00715389
DCUN1D3	0.670907	5.04523e-05	0.00347745
SLC43A2	0.668941	3.10919e-05	0.00245805
MIR7109	0.668492	0.000348088	0.012009
SIK1	0.667964	0.000100558	0.005363
LINC00540	0.666914	0.0213877	0.151244
PTGER4	0.666129	0.0778594	0.310718
RARRES3	0.66591	0.400483	0.695042
LOC101928554	0.665793	0.0575427	0.263088
ALAS1	0.662763	2.72711e-05	0.00224741
FCGR2C	0.66142	0.0802815	0.314941
FLNB	0.6602	0.0593053	0.267838
HS3ST2	0.660193	0.357681	0.66275
ESPL1	0.658911	0.0029425	0.045788
AKAP13	0.658768	0.000124869	0.00624936
HLA-DPA1	0.658223	0.163474	0.455012
ELL2	0.657931	0.000456417	0.0142117
CELF1	0.656788	0.000170026	0.00746769
RP11-271C24.3	0.656715	0.29385	0.603632
CDV3	0.656487	0.017286	0.134381
LOC101929910	0.656283	0.0503192	0.245768
AK021977	0.656123	0.037422	0.209832
ADAM19	0.655142	0.117463	0.384595
CRK	0.655006	0.000776228	0.019571
MED15	0.654537	0.0101968	0.0970351
GBP4	0.653487	0.411819	0.704176
NBPF10	0.651242	0.00598016	0.0702326
COPG1	0.650867	0.17921	0.477225
CTNNB1	0.64954	0.0981011	0.350907
DVL3	0.648804	0.000302467	0.010886
NRP2	0.648297	0.0234757	0.160339
SLAMF7	0.648265	0.0476382	0.23816
GP1BA	0.64817	0.291306	0.600959
GADD45G	0.645862	8.91705e-05	0.00496333
SPEN	0.644916	0.00405034	0.0557626
CCL2	0.644319	0.0914191	0.337147
XBP1	0.643848	1.00536e-05	0.00119021
DUSP22	0.642577	0.00357372	0.0515757
ZNF277	0.641872	0.000166141	0.00742288
BTG1	0.640745	0.000189508	0.0080475
AAED1	0.640095	9.79698e-05	0.00526421
EGR3	0.639613	0.0874042	0.328887
SBNO2	0.638237	0.00214145	0.0378556
HNRNPL	0.637266	0.0437735	0.22709
APOL3	0.636007	0.239728	0.54748
ATF7IP2	0.633646	0.0189495	0.141693
ACTN1	0.630527	0.0373354	0.209644
NR4A1	0.629769	0.000778167	0.0195987
STK40	0.629522	5.37581e-05	0.00364461
GMEB1	0.629408	8.30182e-05	0.0047606
BCL3	0.628206	0.000484054	0.0147957
TRIM56	0.62811	0.00772252	0.081903
N4BP1	0.627489	0.00727308	0.078931
EIF1B	0.626051	2.54113e-06	0.000529145
TNFRSF10B	0.625577	0.00291208	0.0455198
SLC41A2	0.62549	0.00435231	0.0586007
OAZ2	0.625284	0.000214398	0.00870201
VAV1	0.622735	0.0188939	0.141504
DUSP8	0.62216	0.00085584	0.021077
ENC1	0.621523	0.56951	0.805035
ZBTB5	0.621158	0.015724	0.127135
PPP3CC	0.621027	0.000620085	0.0170941
MICALL1	0.620688	0.000372991	0.0125344
LAMB3	0.618771	0.00124682	0.0265313
PAPD7	0.617655	0.0355972	0.20388
CCSER2	0.616315	9.87377e-06	0.0011809
LOC100996696	0.616076	0.0583201	0.265238
SIRPAP1	0.614629	0.0878332	0.329969
TICAM1	0.614279	0.00189058	0.0346796
MT2A	0.61409	0.00967281	0.0943412
CFLAR	0.613459	1.65557e-06	0.000397211
CEBPD	0.61316	0.0263575	0.172356
MB21D2	0.612457	0.00405675	0.0557851
TRAPPC10	0.611333	0.0790634	0.312157
SIGLEC5	0.611091	0.0316057	0.191159
SLC43A3	0.611079	0.0159373	0.128356
EMD	0.610966	0.00421461	0.057247
TJP2	0.610496	0.00194282	0.0355376
MOB2	0.610073	3.73606e-05	0.00280572
RASSF5	0.609564	0.00247006	0.0413248
LINC00520	0.608687	0.00652652	0.0737816
FSD1L	0.607942	0.00315148	0.0479354
NR3C1	0.607838	3.65714e-05	0.00276353
NXF1	0.607722	0.00537645	0.0662036
CNKSR3	0.607666	0.0127119	0.111078
TOB2	0.606581	0.00243149	0.0409692
SFPQ	0.606318	0.00641485	0.0730104
MTMR9	0.606213	0.00132388	0.0275429
ISG20	0.606187	0.404636	0.69867
MARK3	0.606134	9.72652e-06	0.00117535
TRAF3	0.605681	0.0193817	0.143407
LAMC1	0.605401	0.110066	0.371002
PLEKHM2	0.604484	0.00143048	0.0290102
WHAMMP2	0.604481	0.0383492	0.211892
PALLD	0.603751	0.00457568	0.0601205
LYRM4	0.603433	0.00156055	0.0307995
OPTN	0.602946	0.00159973	0.0311947
ARF1	0.601989	0.081012	0.316423
MALAT1	0.601725	0.335956	0.642332
MYC	0.601672	0.00157078	0.0309146
C1R	0.601021	0.0116424	0.105605
DAXX	0.599226	6.76228e-05	0.00421755
STAT3	0.59794	0.0022812	0.0391805
RP11-403P17.4	0.597682	0.159914	0.449231
EIF5	0.597523	0.000349542	0.0120236
PRRC2A	0.596454	0.000666321	0.0179445
HIPK3	0.596378	0.0478308	0.238867
COL8A2	0.595745	0.0809689	0.316308
RRAD	0.594576	0.281801	0.591501
GABPB1	0.594009	0.000768158	0.0194517
TMEM185B	0.593118	0.0653181	0.282258
PCF11	0.593015	0.0136753	0.116188
FCAR	0.592867	0.0168891	0.13298
MMP8	0.592743	0.445192	0.726576
SLC15A3	0.589631	0.000195277	0.00823515
AHNAK	0.589463	0.0524813	0.250898
BRSK1	0.58832	0.00166472	0.0319282
DYRK3	0.585949	0.0011883	0.0258041
OSR2	0.585279	0.000773333	0.0195226
CHKA	0.584791	0.052901	0.252046
TET3	0.584331	0.00270954	0.0435807
RABGEF1	0.584003	0.205066	0.509216
HIVEP3	0.583947	0.000508899	0.0151772
LOC728084	0.5834	0.369442	0.672233
POLR3C	0.5817	0.000986655	0.0228508
SASH1	0.58163	0.0127978	0.111578
LILRB3	0.581483	0.00499136	0.0634725
CDK5RAP2	0.581307	0.00881023	0.0885656
PI4K2B	0.581247	0.00129736	0.0271363
LINC00657	0.581029	0.0285912	0.181147
KBTBD8	0.580845	0.000516541	0.0153462
NUTM2B	0.580578	0.00119363	0.0258716
RAB3IL1	0.58	0.027883	0.177894
FZD1	0.578971	0.00434484	0.0585524
ADORA2B	0.578231	0.368414	0.67163
WWC3	0.577501	0.222545	0.529342
LENG8	0.577304	0.244589	0.552814
CCDC147	0.57606	0.00304734	0.046849
PPIF	0.575245	0.0398711	0.216213
ZYX	0.574857	0.101902	0.356604
RCOR2	0.574734	0.0010908	0.0243414
CYP4F12	0.5745	0.0582244	0.265002
HCG26	0.57443	0.00396823	0.0551532
LOC100996717	0.574131	0.000618832	0.0170941
MIR612	0.573745	0.370684	0.672837
EAF1	0.573101	0.00291838	0.0455267
FBXO30	0.572959	3.39581e-05	0.0026399
MCL1	0.572562	0.00993074	0.0956997
RHOU	0.572304	0.0864159	0.327207
RPS6KC1	0.572268	0.0225461	0.156144
PLEC	0.571837	0.119441	0.388616
CCL22	0.571703	0.0570232	0.261739
RAB5C	0.570143	0.00984438	0.0949899
PANX1	0.570132	0.0013958	0.0284952
IGSF8	0.569803	0.002279	0.0391805
AKIRIN1	0.569673	0.00016985	0.00746769
ADRM1	0.569459	0.00341302	0.0499952
MMP14	0.568267	0.0167071	0.13215
RUFY3	0.56759	0.00959197	0.0937962
LGALS3BP	0.567239	0.182337	0.481593
CREB5	0.565364	0.00168413	0.0321199
KCNN4	0.565244	0.0327243	0.195017
PARP14	0.565075	0.00460871	0.0603474
TCN2	0.564989	3.66148e-05	0.00276353
FBRS	0.564	0.005157	0.0647447
IFNG	0.5636	0.728093	0.889036
AC004941.5	0.563406	0.00623358	0.0718378
ATXN7L3	0.562457	0.0018388	0.0340268
RENBP	0.562289	0.155353	0.443197
ECM1	0.560796	0.052182	0.250462
PPP4R2	0.560607	0.00720164	0.078446
MT1X	0.560535	0.047623	0.23816
N4BP2L2	0.559802	0.278352	0.587965
FAM214B	0.55931	0.0946609	0.343497
IL27	0.559085	0.0165608	0.131371
EIF1	0.557328	0.000273257	0.0100837
SCAF1	0.556822	0.000688827	0.0182555
GPSM3	0.556581	0.00128207	0.0268889
FKSG49	0.556121	0.0239983	0.162613
GCLM	0.556068	0.00824474	0.085119
WBP4	0.554448	0.00118383	0.025779
MT1H	0.554112	0.00559018	0.0676215
LOC101060405	0.553655	0.0021208	0.0375439
GPR108	0.552906	0.00201176	0.0362864
DDX5	0.552749	0.0333705	0.19678
DHX58	0.551994	0.00955747	0.0936552
PILRA	0.551837	0.00100443	0.0231247
NEDD4L	0.550813	2.53817e-05	0.00214475
CWC25	0.550806	6.2101e-05	0.00394638
PLAT	0.55037	0.159713	0.448971
EMP3	0.550112	0.00233074	0.0396191
ZFYVE16	0.549841	0.141616	0.423051
EBLN2	0.548266	0.049081	0.24236
PTPN1	0.548112	1.83088e-05	0.00177009
ZFAND2A	0.547815	0.0204132	0.147346
EPHB6	0.547586	0.0086453	0.0875872
ARMC5	0.547407	0.0204893	0.147667
OPHN1	0.546547	0.00151086	0.0301165
P2RX4	0.546202	0.00666137	0.0747625
PMEPA1	0.546026	0.0116927	0.105801
LMNB2	0.54572	0.0765495	0.307914
ATF5	0.545699	0.00274301	0.0438167
RAB12	0.545684	0.0283025	0.179758
CD48	0.54568	5.59987e-05	0.00374147
IL13	0.545632	0.00247357	0.0413481
FAM129A	0.545116	0.00474454	0.0614783
MRC2	0.54489	0.00593157	0.0700436
MS4A14	0.544534	0.418797	0.708898
RAPGEF1	0.544286	0.0146479	0.121098
SRGN	0.544054	0.0383681	0.211892
HIP1	0.543625	0.0522576	0.250462
ABTB2	0.54315	0.000546537	0.0158659
IRF7	0.54258	0.256475	0.565384
SRGAP1	0.542286	0.146982	0.432012
JSRP1	0.542247	0.00313422	0.0477754
OSCAR	0.541744	0.392642	0.688926
PEA15	0.541666	0.127411	0.40074
KCNMB1	0.541543	0.111967	0.374432
SERPINA1	0.541395	0.00641959	0.0730104
RP11-796E2.4	0.541355	0.00554182	0.067389
ENPP2	0.540758	0.471337	0.744247
TNFSF4	0.540415	0.418067	0.708217
GNB2	0.538757	0.00941827	0.0927985
ANXA5	0.536809	0.166199	0.458875
TNFRSF4	0.536781	0.0271214	0.174786
LMNA	0.536056	0.0467995	0.23544
MDFIC	0.535931	0.00118236	0.0257711
HMGN2P46	0.535775	0.0843033	0.322834
CHMP1B	0.535013	0.327067	0.634112
C3AR1	0.534234	0.188479	0.489564
S100A10	0.533999	0.0827452	0.319907
CKB	0.533127	0.0295282	0.183838
CATIP-AS1	0.532349	0.0302947	0.186513
C1orf122	0.53192	0.000361421	0.0122694
CXCL5	0.531361	0.226045	0.533479
C8orf44-SGK3	0.531018	0.000442923	0.0140626
MAPK7	0.530984	0.000224582	0.00890765
NOTCH1	0.530646	0.0011009	0.0244525
IL34	0.530382	0.0209503	0.149374
RP11-173M1.8	0.530307	5.22658e-05	0.00356416
NFATC1	0.52987	2.87174e-05	0.00231968
TNFRSF1B	0.529476	0.00738792	0.079769
BRD1	0.529383	0.0433255	0.226048
HLA-DQB1	0.528378	0.093862	0.342039
RP11-469M7.1	0.527761	0.151658	0.437851
LA16c-380H5.4	0.527313	0.0209217	0.14927
SESTD1	0.527263	0.0217507	0.15264
ANKRD37	0.526554	0.00788717	0.08297
LPAR1	0.52653	0.0139482	0.117735
GOLGA4	0.526148	0.00377152	0.0531156
POM121C	0.52585	0.00150439	0.0300132
CD69	0.525779	0.737337	0.892897
CA13	0.525559	0.00381305	0.0534744
LOC100272216	0.525166	0.0403497	0.217769
ZHX2	0.524387	0.000693947	0.0182873
TPSAB1	0.523901	0.0181224	0.138347
FLT1	0.523841	0.0325618	0.19447
LPCAT1	0.523793	0.0410424	0.219892
APP	0.522938	0.0321639	0.192934
LINC01137	0.522841	0.00363677	0.0520135
AXIN1	0.52167	0.00568716	0.0682945
ATP1B4	0.520544	0.556337	0.797473
CHST7	0.519581	0.0465177	0.234773
PPP1R10	0.519378	0.0400445	0.21678
ABCA6	0.519265	0.0207137	0.148377
SGMS2	0.519158	0.0560283	0.259316
OSGIN1	0.519142	0.02792	0.178056
DLST	0.517601	0.116357	0.3828
CIC	0.51744	0.0102015	0.0970351
SH2B3	0.516395	0.145473	0.429516
HLA-DQB1	0.516325	0.0699544	0.294172
ABCF1	0.516144	0.00219191	0.0382346
JAK2	0.516111	0.157938	0.44687
CYTH1	0.515715	0.0132943	0.114105
STRN3	0.515431	0.00520424	0.0651206
HCST	0.515315	0.0392313	0.214526
ZNF430	0.515023	0.00559782	0.0676788
DMRTA1	0.514977	0.000706008	0.0185379
PEAK1	0.51396	0.00677004	0.0755097
ICAM3	0.511773	0.472334	0.744933
SLC2A3	0.511383	0.132523	0.409404
RIPK1	0.511083	0.00519585	0.0650793
COL4A2	0.510978	0.0200632	0.146168
ENO2	0.510486	0.176862	0.473672
SPI1	0.510161	0.090519	0.334933
MYL9	0.509867	0.292478	0.602258
PPARGC1B	0.509176	0.0110616	0.102699
CTSZ	0.50915	0.0276661	0.17708
SCAF4	0.509027	0.0402295	0.217536
SOWAHC	0.508565	0.182283	0.481563
ATHL1	0.507813	0.381144	0.68037
LOC101060373	0.507608	0.0140761	0.118428
ZAK	0.507466	0.00122405	0.0262384
SPHK1	0.506848	0.049998	0.245229
GSAP	0.506832	0.182391	0.481681
NUMB	0.506484	0.502008	0.764002
HIF1A	0.505687	5.61493e-05	0.00374147
MYO18A	0.505	0.0143249	0.119717
ALDH2	0.504194	0.00914295	0.0908917
RSAD2	0.504154	0.742761	0.895413
SNX27	0.50278	0.00996474	0.0957697
HILPDA	0.502343	0.00785954	0.0829037
IFITM10	0.501852	0.00983991	0.0949861
CAMSAP2	0.500381	0.139058	0.418954
RP11-288L9.1	0.498703	0.00189145	0.0346796
AKIRIN2	0.497363	0.00745227	0.080278
UBE2Z	0.496678	0.0064692	0.0734799
ZFC3H1	0.496346	0.0243347	0.163932
VASP	0.495815	0.0888924	0.332022
SND1	0.49498	0.0527648	0.251704
NEURL3	0.494708	0.0774885	0.309975
STK19	0.494579	0.00201993	0.0363214
RALGDS	0.493786	0.139137	0.419055
MN1	0.493748	3.85623e-05	0.00284604
FBLN7	0.493215	0.148711	0.433855
PSEN1	0.492501	0.000695065	0.0182961
CHD1	0.491727	0.11362	0.37742
CTF1	0.491086	0.0380557	0.211087
MYOG	0.491029	0.0179484	0.137695
APOL2	0.490098	0.00055052	0.0159098
PI4KB	0.490068	0.000177155	0.00770399
ANKRD10-IT1	0.489035	0.372185	0.673962
CASP7	0.488831	0.12189	0.392018
CUL1	0.488718	0.00139996	0.02854
SLFN5	0.488265	0.132016	0.40872
POMZP3	0.488241	0.124335	0.395635
GLTSCR2	0.488068	0.00415564	0.0566771
DNTTIP2	0.488022	0.0114138	0.10439
FAM195A	0.487969	0.109659	0.370272
ARL4D	0.48788	0.128599	0.403046
DDX60L	0.487794	0.0175623	0.135805
TRIM21	0.487621	0.00849111	0.0866651
TBC1D12	0.486806	0.00116137	0.0254085
RP11-843B15.2	0.48671	0.0171915	0.134139
IL2RB	0.486476	0.653159	0.849752
FAM53C	0.486415	0.00207839	0.0370017
AX747132	0.486328	0.0487763	0.241367
ICOS	0.485633	0.701658	0.875224
MAPKAPK5	0.485043	0.0124315	0.109448
MAP7D1	0.48502	0.0330546	0.195816
NUS1P3	0.484811	0.0233575	0.159984
CRTC2	0.48479	0.00482862	0.0621829
CPVL	0.484712	0.629823	0.838207
ABCC1	0.484423	0.0983023	0.351357
IRGQ	0.48415	0.00314854	0.047931
CD74	0.483416	0.00686013	0.0761141
NEU4	0.483178	0.0172186	0.134198
SLC2A14	0.482958	0.0388353	0.213224
BBC3	0.482741	0.0419935	0.222333
LINC01125	0.482098	0.238959	0.54668
FAM65A	0.481893	0.010863	0.101542
C1orf228	0.481083	0.0177921	0.137056
RHOH	0.480365	0.311189	0.619033
SCAF8	0.478817	0.00485731	0.0625137
LOC440354	0.478487	0.14089	0.421911
GYPC	0.47715	0.0035958	0.0516713
LOC100506990	0.477018	0.159038	0.44826
PATL1	0.476488	0.0076363	0.0815713
VAT1	0.476045	0.2749	0.584964
IGFALS	0.475993	0.0233834	0.160067
SLC7A1	0.475882	0.0473487	0.237183
LOC100509646	0.475765	0.00685786	0.0761141
IL1RN	0.475642	0.0171746	0.134117
PIWIL4	0.475516	0.118248	0.386352
CLIC2	0.47534	0.0273239	0.175647
NPFFR1	0.474865	0.0209236	0.14927
AKT1	0.474637	0.0415355	0.221112
ZBTB22	0.474434	0.015727	0.127135
ITGA3	0.474408	0.274397	0.584481
MGC12916	0.473966	0.109722	0.370322
CANT1	0.47352	2.43969e-05	0.00210735
OTUD1	0.473177	0.0920459	0.338275
SLC5A5	0.47307	0.0207694	0.14863
CD81	0.472286	0.109163	0.369237
PLXNA1	0.472255	0.014838	0.122021
EPM2AIP1	0.472242	0.10898	0.368938
OTUD4	0.472081	0.0174138	0.135015
MYCBP2	0.471853	0.00275457	0.0439712
RHBDF2	0.471448	0.00685596	0.0761141
DNAJB6	0.470724	0.000573619	0.0162817
TMEM110	0.470396	0.114648	0.379533
ERVH-1	0.470363	0.126111	0.398749
ANKRD33B	0.470334	0.00485968	0.0625137
TBC1D10A	0.469999	0.000585679	0.0165166
FURIN	0.469968	0.0360441	0.205682
HSF4	0.469618	0.127377	0.400687
RUNX1-IT1	0.469162	0.0111422	0.102924
MT1G	0.468468	0.00229061	0.0392229
RBM47	0.468402	0.00262705	0.042785
LRCH4	0.468116	0.00531107	0.0656759
DCTN1	0.467799	0.0136208	0.115936
LOC101927811	0.467469	0.00280734	0.0443283
GUCD1	0.46707	0.000182987	0.00783813
FICD	0.467063	0.0381546	0.211298
FOSL2	0.466761	0.00700176	0.0770987
ARID3B	0.466651	0.0138777	0.117267
SYNGR3	0.466278	0.330618	0.637916
KLHL25	0.466268	0.0096274	0.0940244
PIK3AP1	0.465902	0.0435364	0.226426
LPAR2	0.465184	0.00803426	0.0839595
C11orf16	0.464924	0.011307	0.103912
SUPT5H	0.464728	0.000997022	0.0230451
TMEM39A	0.463583	0.000255198	0.00967657
YWHAE	0.462944	0.323294	0.63037
LINC00668	0.462721	0.0454975	0.232034
ZBTB17	0.462593	0.000381707	0.0127174
PARP6	0.462149	0.00197944	0.0359219
MAP2K2	0.462116	0.00177634	0.0333022
RP11-774O3.1	0.461892	0.0058524	0.0694267
FEM1B	0.460766	0.0216537	0.15234
BCL2A1	0.460364	0.000723063	0.0188416
UCHL1	0.460363	0.59579	0.81996
PPM1G	0.459927	0.00585474	0.0694267
TUT1	0.459705	0.00572734	0.0686046
TDRG1	0.459636	0.0435543	0.226432
RP3-368A4.6	0.459371	0.224467	0.532123
OSBPL8	0.458962	0.0721784	0.299054
SAV1	0.458688	0.0146156	0.12096
PITPNB	0.458576	0.000113976	0.00584206
VPS9D1	0.458218	0.147034	0.432012
LY75	0.457686	0.273244	0.583629
TAPBP	0.457519	0.00820904	0.0848631
CLEC4D	0.457375	0.255195	0.563884
BTBD7	0.457292	0.0558687	0.258988
EMILIN2	0.457196	0.0692573	0.292665
NPIPB15	0.457032	0.0123203	0.10896
LOC646482	0.456751	0.00556956	0.0675562
CDC42BPB	0.455911	0.00138442	0.0283971
PHACTR1	0.455701	0.195206	0.497061
AC005256.1	0.455036	0.133923	0.41113
MZT2B	0.454742	0.1242	0.395547
PIP5K1C	0.454697	0.0385419	0.212412
PDZD4	0.453869	0.0265029	0.17275
BAG6	0.45386	0.00386698	0.0539388
DLGAP4	0.453556	0.0578171	0.263877
CSNK1G3	0.453554	0.0794331	0.312929
MPP1	0.453118	0.239993	0.547609
APOL1	0.45311	0.258012	0.567599
CTRL	0.452862	0.0169918	0.133519
SNAI1	0.452787	0.00442389	0.059163
ADCY3	0.452461	0.0545875	0.256651
TLR7	0.452404	0.0192166	0.142748
MT1HL1	0.451328	0.0209573	0.149378
HLA-DPB1	0.450953	0.0263611	0.172356
CYP27B1	0.450583	0.427827	0.715279
SYNC	0.450515	0.542856	0.788325
APLP2	0.450428	0.00839297	0.0862636
DGKD	0.449645	0.0171515	0.134051
TMEM106A	0.449255	0.00227629	0.0391804
SPAG9	0.448985	0.100336	0.354281
RP11-1017G21.5	0.448951	0.00289157	0.0452599
NNAT	0.448728	0.0255292	0.169025
GRIPAP1	0.448497	0.00125852	0.0266586
CMKLR1	0.447705	0.0255411	0.169032
CD3E	0.447699	0.542489	0.788134
CPEB2	0.447634	0.106884	0.365262
LAG3	0.447559	0.576196	0.809716
GRASP	0.447097	0.0458422	0.232723
RNF213	0.446992	0.127222	0.400631
BRAF	0.446976	3.83698e-05	0.00284604
PLD3	0.446915	0.0116577	0.105667
POU5F1B	0.446268	0.0256381	0.169482
SEPN1	0.446142	0.214954	0.521444
CTSD	0.445955	0.0535245	0.253728
KAT5	0.445864	0.043175	0.225589
SHISA2	0.445725	0.466982	0.741638
ATP6V0D2	0.445725	0.394205	0.690059
SIGLEC15	0.445573	0.585931	0.814704
PRPF8	0.445513	0.0337602	0.198036
TLR8	0.444325	0.108116	0.367258
CTSA	0.444091	0.00888868	0.0891237
STK17B	0.444087	0.314308	0.621973
ATP1A1	0.444071	0.0314425	0.190662
VCP	0.44385	0.0249197	0.166241
ARMC9	0.443695	0.0202328	0.146814
ZNF703	0.443655	0.00319	0.0481355
SEMA6C	0.443501	0.0267837	0.173533
HECTD2	0.443157	0.00641704	0.0730104
FJX1	0.442433	0.0289963	0.182183
LOC100505918	0.441905	0.00176751	0.0332434
HRH1	0.441641	0.0305857	0.187664
EFHD2	0.441519	0.00419286	0.0570846
AGAP10	0.441441	0.000830538	0.0205843
FNDC4	0.440968	0.0555306	0.258242
CLK1	0.440672	0.0375027	0.209947
HGS	0.440596	0.00454195	0.0599475
CHD4	0.440184	0.01371	0.116355
IL36RN	0.440058	0.0113876	0.104262
SESN2	0.43955	0.0232475	0.15937
LOC101927278	0.439308	0.00620874	0.0718071
SRCRB4D	0.439238	0.135684	0.413542
NAV2-AS4	0.439037	0.000620036	0.0170941
PDE8A	0.438822	0.0263463	0.172356
CS	0.438779	0.0888459	0.331902
EPN1	0.43875	0.0451794	0.23117
SAMD8	0.438359	0.00272981	0.043776
PTRF	0.437873	0.000938656	0.0221572
MYO1C	0.437745	0.0295831	0.184014
AP5Z1	0.437691	0.0130966	0.11321
NUS1	0.437572	0.0195229	0.143996
FADS3	0.437438	0.0941993	0.342626
FAM83G	0.437211	0.000928344	0.0220723
BCL7B	0.437028	0.000599858	0.0167476
KIR2DL5A	0.435533	0.00065775	0.0178252
SEPT5-GP1BB	0.43547	0.0156014	0.126646
BAALC	0.434963	0.484222	0.753147
SAMD9L	0.434961	0.281996	0.591697
RNF115	0.434249	0.000163798	0.00737201
JOSD1	0.434146	0.000919101	0.0219849
HMG20B	0.433682	0.0919005	0.338025
ETS1	0.433094	0.576065	0.809673
SULF2	0.432606	0.489215	0.75605
ZMIZ2	0.432337	0.00248894	0.0414326
COL11A2	0.432144	0.0172597	0.134311
ZNF497	0.431928	0.000211374	0.00861828
FXR2	0.431896	0.0352097	0.202922
CDC42EP2	0.431894	0.0124255	0.109436
TCHH	0.431455	0.0128233	0.111592
PDE6G	0.431217	0.0130661	0.113029
B3GNT7	0.430512	0.00522407	0.065265
ADPGK	0.43003	0.00128464	0.0269187
PRPF4B	0.42954	0.0677852	0.288735
STK11IP	0.428796	0.0682228	0.289866
HMGXB3	0.428591	0.00541086	0.0664869
SLC25A33	0.42754	0.0555738	0.25834
TXNRD1	0.427282	0.0895678	0.333086
AFF4	0.427169	0.0403057	0.217769
DNAJA1	0.427056	0.0343523	0.199742
TLN1	0.426524	0.122657	0.393209
DCTN1	0.426518	0.145977	0.43013
JMJD6	0.425866	0.00263652	0.0428793
PRKCSH	0.425814	0.0576952	0.263578
PNRC2	0.425227	0.0164042	0.130662
DUX1	0.425048	0.0613467	0.272364
VWA3A	0.425037	0.0426032	0.224034
SHB	0.424843	0.0284338	0.180383
SREBF2	0.424808	0.0304107	0.186937
RFWD2	0.424435	0.0167323	0.132237
TXNL4B	0.424199	0.0107156	0.100526
PRB1	0.423086	0.0480738	0.239613
FMNL2	0.422962	0.00613789	0.0714172
RPS11	0.422874	0.327009	0.634112
NHLH1	0.422554	0.00347589	0.0504448
CEP350	0.422396	0.0321275	0.192914
CCND1	0.421949	0.107191	0.36576
VPS37B	0.421851	0.0609164	0.271208
CRMP1	0.421568	0.036124	0.205936
PLAGL1	0.421097	0.0775628	0.310003
NUP98	0.420997	0.00126897	0.0267964
TNFRSF18	0.420733	0.542999	0.788336
C9orf163	0.420681	0.00534728	0.065914
AGO2	0.420598	0.00327098	0.0488385
MTMR14	0.420499	0.0173843	0.134876
PMM2	0.420311	0.274425	0.584488
EMR1	0.420042	0.469148	0.742918
TMEM241	0.42	0.0885099	0.331516
RP11-480I12.10	0.419862	0.00787768	0.082945
RELT	0.419458	0.0211553	0.150185
LOC400748	0.41871	0.00283616	0.0446925
LOC100130705	0.418703	0.0273038	0.175615
FZD7	0.418179	0.0809005	0.316147
LOC286149	0.418164	0.0299546	0.185256
DESI1	0.41759	0.0270763	0.174682
TBC1D25	0.41751	0.022856	0.157427
PLEKHO2	0.417403	0.0883553	0.331339
GDI1	0.41687	0.00430703	0.0581867
CCDC9	0.416604	0.042634	0.224095
LOC100133985	0.416432	0.0060453	0.0709198
PRR29	0.416387	0.035504	0.203568
REM1	0.416165	0.0176038	0.135977
AC091133.1	0.415706	0.00597521	0.0702326
CCNL1	0.415662	0.161621	0.452121
LOC101928143	0.415554	0.229533	0.536711
MMP1	0.415314	0.0958593	0.345966
RP11-559M23.1	0.415089	0.0656323	0.28277
CYLD	0.415065	0.103921	0.36077
PTP4A1	0.414863	0.0336114	0.197651
HEXIM1	0.414827	0.000456263	0.0142117
INO80D	0.414638	0.0156878	0.127083
ZFAND3	0.414478	0.021915	0.1533
CHI3L1	0.414452	0.0262536	0.172039
GALNT6	0.414122	0.124023	0.395205
LOC100506098	0.413964	0.228527	0.535702
C19orf68	0.413956	0.039464	0.215008
MGC10814	0.413953	0.00813529	0.0845079
ASPDH	0.413433	0.0205492	0.147825
BHLHE40	0.413055	0.0112108	0.103425
FFAR3	0.412725	0.0118066	0.106377
LOC101928707	0.41269	0.0936472	0.341839
RGAG4	0.412622	0.0130868	0.113166
DUSP15	0.412485	0.0215764	0.152117
YTHDF3-AS1	0.412223	0.0712159	0.297066
TMEM38A	0.412122	0.049337	0.243367
CST6	0.412032	0.260519	0.56961
C6orf223	0.411998	0.0291095	0.182645
KCTD13	0.411762	0.0204748	0.147608
SPN	0.411688	0.0194309	0.143549
ANGPTL6	0.410961	0.00249686	0.0414766
AGRN	0.410538	0.0133827	0.114319
ANO7	0.410431	0.0542903	0.255755
KIR2DL1	0.410055	0.0365977	0.207319
DENND4B	0.409883	0.0135472	0.115507
ARHGEF11	0.409789	0.00642074	0.0730104
RHOV	0.40953	0.012083	0.107721
C7orf60	0.409416	0.361107	0.665172
APOC1	0.409347	0.372208	0.673962
NR1H2	0.409314	0.0212117	0.150227
FAM13A	0.409193	0.0686509	0.2912
SVIL	0.40919	0.000447068	0.0141281
MCOLN1	0.409098	0.0518671	0.249875
AGAP11	0.409032	0.00289388	0.0452656
PC	0.40887	0.0891784	0.332402
NUB1	0.408536	0.0227595	0.156989
NFKBIB	0.408415	0.00411859	0.0562972
CASP4	0.408232	0.0842081	0.322834
ZSWIM8	0.40816	0.00481303	0.0620328
KCNS1	0.408087	0.124009	0.395205
OSGIN2	0.408017	0.0361764	0.205976
ARRDC3	0.407977	0.308158	0.617254
ZBTB10	0.407506	0.0284901	0.180654
PABPC1P1	0.407058	0.00255832	0.0421067
MYO9B	0.406559	0.123957	0.395196
RP11-173B14.4	0.406306	0.00265808	0.0430797
DDAH2	0.406289	0.103505	0.36003
SCML2	0.406263	0.00117867	0.0257146
C1QC	0.405897	0.288148	0.597988
SGTB	0.405674	0.0288377	0.181624
ACSL5	0.405283	0.00621022	0.0718071
BTG3	0.405015	0.000509693	0.0151814
RAF1	0.404983	0.0307909	0.188418
FERMT3	0.404882	0.145072	0.428815
EZH2	0.404841	0.427338	0.715051
OTUD7B	0.404723	0.0234919	0.160339
BLOC1S1-RDH5	0.404565	0.00404036	0.0556911
MOGS	0.404236	0.0633432	0.278104
TRIM47	0.403754	0.0267841	0.173533
LOC100996724	0.403575	0.00450327	0.0596734
FRY	0.403374	0.148528	0.433855
SH3BP2	0.402792	0.00981092	0.0948633
LOC100133089	0.402608	0.0520003	0.250323
IFITM1	0.40258	0.731261	0.890485
IRAK1	0.402549	0.0328504	0.195291
PEPD	0.402502	0.10457	0.361783
SALL4	0.40229	0.0339864	0.198505
LONRF1	0.402131	0.0998553	0.353646
CRY1	0.402049	0.00982291	0.0949399
CYP27A1	0.402	0.461827	0.737793
DUSP16	0.401867	0.295991	0.606019
GDF2	0.401557	0.053849	0.254468
TUBB7P	0.401533	0.000500613	0.0150587
LOC100289333	0.401095	0.224128	0.531719
LTK	0.400566	0.000773469	0.0195226
RP11-285F7.2	0.400501	0.0127906	0.111574
MTMR11	0.40031	0.0781564	0.311217
CLIC4	0.399662	0.0687853	0.291569
HSD17B14	0.39943	0.140812	0.421785
SMPD2	0.399157	0.11769	0.385069
PYCARDOS	0.399095	0.0581252	0.264765
MCOLN3	0.39894	0.388341	0.685144
SYP	0.398353	0.0159037	0.128246
EPC1	0.398297	0.00652228	0.073778
ASAP1-IT2	0.398209	0.150912	0.437052
DCLRE1B	0.39818	0.382529	0.681539
PRPF39	0.39814	0.270322	0.580221
FBXO46	0.397673	0.00475292	0.0614783
KLK1	0.39758	0.0392487	0.214571
PBX3	0.397536	0.128112	0.402131
ARL8A	0.396951	0.00907559	0.0903019
OPLAH	0.396893	0.00419617	0.0570963
LOC101928054	0.396637	0.0450531	0.230575
MYOD1	0.396588	0.0211992	0.150185
DUSP3	0.396088	0.288623	0.598357
ATF4	0.395927	0.0801164	0.314505
SAFB2	0.395699	0.0133078	0.114105
F8	0.395581	0.0205019	0.147667
TRIM25	0.395508	0.128968	0.403677
PSMD3	0.395304	0.121124	0.390687
ATG2A	0.39524	0.00609833	0.0712551
POLR3D	0.39482	0.0171995	0.134156
MC1R	0.394589	0.0531939	0.252923
SKIV2L	0.394366	0.00942745	0.0928493
SPTBN2	0.393825	0.0240927	0.162914
UCA1	0.393201	0.00594238	0.0701002
ITGAL	0.393174	0.201557	0.504693
VENTX	0.393084	0.0348885	0.201603
LOC100130872	0.392663	0.436539	0.721359
MIR29B2	0.392099	0.444725	0.726227
MOSPD3	0.392086	0.00526585	0.0654995
TFEC	0.392075	0.00311116	0.0475482
PTPRJ	0.392047	0.0653874	0.282393
LOC101927151	0.391974	0.0595707	0.268105
USF2	0.391838	0.0543266	0.255755
CSRNP2	0.391746	0.027045	0.174528
CEP120	0.391531	0.199103	0.501736
DOCK3	0.391505	0.0895219	0.333014
LIMS3	0.391386	0.191735	0.493442
ERN1	0.391343	0.00214259	0.0378556
THRB	0.391081	0.0736683	0.302241
CAPN1	0.390716	0.0493525	0.243392
B3GNT5	0.390627	0.0102482	0.0972457
UBA1	0.390133	0.00994479	0.0956997
FAIM	0.38941	0.309253	0.617712
LINC00622	0.389237	0.366384	0.670111
MAN1B1-AS1	0.388862	0.0363287	0.206407
KPNA4	0.388431	0.02088	0.149238
ELK2AP	0.38819	0.0921292	0.338362
TCTE3	0.388131	0.013745	0.116563
PAN3-AS1	0.387734	0.0434306	0.226192
LINC00176	0.387733	0.00900177	0.0897953
FLJ23867	0.387599	0.0334226	0.196839
APOL6	0.387452	0.196124	0.497897
ARID5B	0.387372	0.000209657	0.00857827
TPM4	0.38707	0.0770718	0.308896
CLCN6	0.387034	0.000673013	0.0180829
NCOA5	0.387022	0.00538615	0.0662531
GMEB2	0.386949	6.76342e-05	0.00421755
PHF1	0.386748	0.0251859	0.167394
GALNT11	0.38672	0.250275	0.559039
LCP2	0.386589	0.098696	0.352009
GDAP1L1	0.386583	0.072321	0.299412
ARHGEF2	0.38645	0.0426841	0.224187
MT1F	0.386429	0.0475762	0.238055
MREG	0.385485	0.22711	0.534369
STX12	0.385346	0.00251761	0.041554
PLD2	0.385246	0.0113261	0.103912
CNNM4	0.384689	0.00298012	0.0461468
TRIM22	0.384261	0.382714	0.681621
FFAR2	0.383835	0.299914	0.609391
CYTL1	0.383832	0.552765	0.794796
CDK7	0.382787	0.000935576	0.0221235
ZNF687	0.382751	0.0196833	0.144567
SIX3-AS1	0.382558	0.0123831	0.109394
ROR1-AS1	0.382487	0.429984	0.717111
CXCR5	0.382412	0.130068	0.405811
SYDE1	0.382316	0.0215017	0.15182
SOD3	0.382101	0.173098	0.468654
TJAP1	0.381542	0.00803523	0.0839595
LPGAT1	0.381436	0.0128132	0.111592
TUG1	0.381388	0.00169222	0.0322171
PDE4DIP	0.381021	0.00746492	0.0803401
LINC00638	0.380636	0.0313921	0.190436
TCF15	0.380248	0.100245	0.354123
ACER1	0.379768	0.00283561	0.0446925
RUSC2	0.379751	0.0782112	0.311217
MAPK13	0.379741	0.320472	0.628072
ZNF598	0.379447	0.00606644	0.0710605
OVGP1	0.379283	0.00375473	0.0529431
LOC102723620	0.379213	0.0248325	0.165978
ADRB2	0.379009	0.124819	0.396273
PI4KA	0.378946	0.0696394	0.293588
IFNA1	0.378706	0.0230312	0.158257
ISG15	0.378673	0.359441	0.663706
ABCD1	0.37861	0.184552	0.484317
INSM2	0.378096	0.00194969	0.0356075
ZBED6CL	0.378008	0.449258	0.729811
PDSS1	0.377914	0.061432	0.272587
NUPL1	0.377866	0.0991245	0.352615
CLEC14A	0.377847	0.0187296	0.140979
SORBS1	0.377823	0.000253812	0.00965884
ESYT1	0.377558	0.057383	0.262821
NRIP3	0.377454	0.469784	0.742999
APOBR	0.377437	0.11029	0.371273
MARCO	0.377261	0.399227	0.693592
CREM	0.376963	0.20359	0.506683
NRBP1	0.37685	0.0861862	0.326622
HIPK2	0.376455	0.000754059	0.0192619
UTP20	0.375847	0.18248	0.481737
ND6	0.375709	0.101461	0.356116
DUSP22	0.375344	0.0465704	0.234888
STXBP2	0.375286	0.0191732	0.142748
C6orf15	0.375171	0.1079	0.36703
CRIM1	0.375166	0.0548219	0.256951
CLSTN3	0.374871	0.0950916	0.344581
BAZ2A	0.374767	0.00100069	0.0231069
CDC42EP3	0.374057	0.0113016	0.103912
LAMB2	0.373879	0.0298414	0.184894
PIEZO1	0.373629	0.00729309	0.0790746
FLII	0.373293	0.0402915	0.217769
CPNE7	0.373231	0.0500089	0.245229
IER5	0.373206	0.405316	0.699154
LOC344887	0.373161	0.13118	0.407826
ABLIM1	0.373081	0.0192355	0.142748
SRSF5	0.372627	0.0388571	0.213229
OVOL1-AS1	0.37248	0.0291338	0.182748
RAB21	0.372319	0.00260145	0.0424867
MYBPC3	0.372175	0.0921847	0.338405
DLL4	0.372138	0.0681965	0.28981
LBH	0.371853	0.63414	0.840794
LOC100190986	0.371769	0.399926	0.694367
GGTA1P	0.371676	0.361673	0.665899
LOC100130476	0.371509	0.00401609	0.0556089
CUX1	0.371171	0.00922325	0.0915339
UPF1	0.371106	0.00814931	0.0845079
CYP7A1	0.370963	0.00113146	0.0249319
PBX2	0.37086	0.000150886	0.00704299
LPPR2	0.370846	0.0206942	0.148364
CD109	0.370653	0.132214	0.409012
BATF	0.370585	0.609021	0.827568
IGSF6	0.370567	0.0110808	0.102737
RP3-508I15.21	0.370489	0.00595716	0.0701556
PHLDA2	0.370395	0.0837511	0.321946
CTDNEP1	0.370154	0.0762589	0.307594
CEP85L	0.370034	0.157617	0.446347
EIF5A	0.369953	0.0788987	0.312115
RP11-574H6.1	0.369803	0.473182	0.745344
HLA-DRB1	0.369654	0.294749	0.604692
HMBOX1	0.369621	0.00153317	0.0304489
ARHGEF1	0.369471	0.0555157	0.258232
DAPK1	0.369401	0.0458159	0.232641
TAOK1	0.369307	0.0202154	0.146797
LOC143188	0.369276	0.0319538	0.192217
TNFSF13	0.368962	0.0299192	0.185135
SFN	0.368625	0.00257715	0.0422214
CCR5	0.368177	0.00772644	0.0819073
NPTN-IT1	0.367916	0.354917	0.660024
LOC285957	0.367899	0.191547	0.493347
MAFK	0.367872	0.00250321	0.0414766
CERCAM	0.367866	0.0171089	0.133853
LOC100288175	0.367776	0.00468935	0.0610434
CCL23	0.367345	0.00187016	0.0344246
C2CD4C	0.367078	0.0691489	0.292367
COTL1	0.366991	0.122273	0.392766
TTC32	0.366986	0.0778009	0.310565
SNX9	0.366809	0.131278	0.407896
RP13-379O24.2	0.366653	0.00860118	0.087368
LINC00893	0.366608	0.0113303	0.103912
NFE2L2	0.366588	0.00903346	0.0900335
LEPREL1	0.366216	0.0329221	0.195521
BPI	0.36616	0.0282247	0.179408
SSC5D	0.366148	0.047265	0.237006
MAP3K5	0.366118	0.0287524	0.181528
BRCA2	0.36603	0.0770115	0.308867
CTD-2587H24.10	0.365922	0.00556606	0.0675562
AQP9	0.365848	0.0454974	0.232034
TCIRG1	0.365634	0.077719	0.310424
C12orf61	0.365372	0.00319844	0.0481563
LOC100289283	0.365261	0.0247143	0.165676
HYOU1	0.364861	0.18886	0.48989
LRP1	0.364653	0.0501763	0.245533
SETD5	0.364485	0.00221287	0.0384384
VASN	0.364464	0.0618346	0.27381
UBE3A	0.364461	0.000610273	0.0169107
SLC6A8	0.364146	0.0677332	0.288696
AGPAT1	0.364074	0.00765437	0.081599
P2RY8	0.363854	0.556501	0.79766
TDRD7	0.363529	0.055903	0.259037
DYNC1H1	0.363263	0.00433606	0.0585217
CPSF7	0.363046	0.0107389	0.100605
AIFM2	0.362844	0.102096	0.356877
C15orf39	0.362816	0.0239977	0.162613
VEZF1	0.362658	0.266134	0.575555
MAP1LC3B2	0.362474	0.0341964	0.199183
RILP	0.362354	0.0085054	0.0866971
C2orf83	0.362349	0.0205343	0.147825
LACTB	0.362164	0.0599279	0.268796
CORO7	0.362085	0.0142065	0.119173
ATXN1L	0.361971	0.0238971	0.162156
KRBOX1-AS1	0.361675	0.00716831	0.0782616
RYBP	0.361242	0.0017354	0.0328781
SERTAD3	0.361115	0.0178809	0.137449
SRC	0.361057	0.00197986	0.0359219
REPIN1	0.360987	0.000885395	0.0214843
APOE	0.360951	0.164108	0.455789
UTP3	0.360372	0.217665	0.524151
MUS81	0.360309	0.00651677	0.073778
KCNIP2-AS1	0.360254	0.0639246	0.279029
BEST1	0.360186	0.239111	0.546934
VSIG4	0.360089	0.122109	0.392424
ITGA5	0.35999	0.151936	0.438274
NUTM2A	0.359759	0.00585552	0.0694267
USP24	0.359695	0.0740982	0.303285
BCAR3	0.359593	0.0227042	0.156752
ZNF136	0.359508	0.213496	0.51969
GAK	0.35927	0.0178378	0.137253
MTHFD2	0.359022	0.0444935	0.229219
WIPF2	0.358749	0.00061053	0.0169107
COLCA1	0.357616	0.00451796	0.0598341
OAF	0.357532	0.0119026	0.106725
CALCOCO1	0.357249	0.0253087	0.168022
TRIP12	0.356951	0.00963953	0.0941034
IRF9	0.356902	0.0571789	0.262247
GRN	0.356684	0.0226655	0.156531
ST3GAL4	0.356612	0.0095111	0.0934484
TWIST1	0.356064	0.0836235	0.321667
CPD	0.355714	0.237046	0.544829
PVR	0.355543	0.0355429	0.203719
RALY	0.355514	0.00940317	0.0927276
ERBB2IP	0.355235	0.000954284	0.0223461
ITSN2	0.355135	0.00126667	0.0267964
RNF10	0.355097	0.0109313	0.101819
DRD5	0.355	0.00935495	0.0923692
HBEGF	0.354996	0.026512	0.172756
ITFG3	0.354741	0.0414078	0.220785
ALOX5	0.354525	0.378129	0.678132
ACE	0.354509	0.00205636	0.0367186
SLC39A14	0.354407	0.000214547	0.00870201
CTAGE15	0.354392	0.0184094	0.139983
CSNK2A1	0.354266	0.00625471	0.0720357
LYPD3	0.354108	0.124709	0.396151
LINC01000	0.353614	0.248808	0.557295
UBR4	0.353556	0.017306	0.134492
BTN2A1	0.353518	0.000971245	0.0225836
PCBP2	0.353239	0.0136509	0.116048
ARNTL2	0.353029	0.145365	0.429412
CLUH	0.352615	0.105787	0.363524
HIPK1	0.352454	0.00923558	0.0916173
SLC8A2	0.352383	0.0422073	0.222908
CREBBP	0.352288	0.0138769	0.117267
LOC727820	0.351923	0.0729387	0.30049
CDK3	0.351919	0.131113	0.407708
MIA	0.351859	0.0302913	0.186513
SPAG1	0.351835	0.534262	0.783323
LOC101930026	0.351664	0.0747329	0.304151
RP11-567C2.1	0.351604	0.00759839	0.0812888
HLA-DOA	0.351355	0.0059807	0.0702326
LOC646743	0.351338	0.00260066	0.0424867
IRF4	0.351277	0.213142	0.519355
COPG2IT1	0.351266	0.0205923	0.147998
RP13-436F16.1	0.35116	0.0301784	0.186195
TCAP	0.350999	0.0525295	0.250919
WBP2	0.350922	0.0316941	0.191207
LINC01348	0.350657	0.0142617	0.119386
MPZ	0.350433	0.00730039	0.0790921
BRAF	0.350225	0.0242619	0.163544
MSR1	0.350066	0.58914	0.816502
PLCD1	0.349873	0.173737	0.469294
SNRNP70	0.349785	0.0608599	0.27108
NAB2	0.349771	0.0552682	0.258006
PAK4	0.349432	0.00920869	0.0914283
PPFIBP2	0.349211	0.0145088	0.120605
PRRC2B	0.349104	0.00324101	0.0485464
KIAA1522	0.349023	0.0238492	0.162019
HLA-F	0.348115	0.0163489	0.130311
RP11-384L8.1	0.347993	0.0366404	0.20746
DGAT2	0.347775	0.0679757	0.289294
PPP4R1L	0.347411	0.0195577	0.144161
MBNL1	0.347191	0.0213716	0.151176
CFD	0.346758	0.16928	0.463149
KIF5B	0.346726	0.00068607	0.018226
LOC339539	0.345882	0.00852294	0.0868
RAD51L3-RFFL	0.345436	0.00360029	0.0516713
NPC1	0.344791	0.0208203	0.148948
RALGAPB	0.344708	0.00160456	0.0312106
LINC00479	0.344677	0.0322713	0.19337
LOC732360	0.344461	0.0609495	0.271272
MIR6716	0.344373	0.0580692	0.264561
ANKRD12	0.344247	0.103709	0.360517
INE1	0.344171	0.0276774	0.17709
ST7-AS1	0.344058	0.00747163	0.0803752
MYLPF	0.343784	0.0192211	0.142748
ZFPM1	0.343763	0.0718047	0.298561
IL32	0.343193	0.834056	0.936356
CYP11B2	0.343172	0.116784	0.383535
RP3-406A7.7	0.343098	0.0413019	0.220422
SLC16A1	0.342854	0.102736	0.358202
TBL1X	0.34283	0.0701174	0.294649
PKN1	0.3427	0.0234322	0.160212
NTRK1	0.3426	0.00142247	0.0288979
BACH1	0.342319	0.000807633	0.0201588
RP4-545K15.5	0.34199	0.0120571	0.107573
HMGA1	0.341878	0.119567	0.388646
VAMP5	0.341836	0.362193	0.66612
LOC401913	0.341822	0.00708099	0.0776412
EP300	0.341724	0.0215497	0.151976
SLC9A8	0.341707	0.0836621	0.321709
TRAF3IP2	0.341633	0.000555468	0.0160116
RPS6KA3	0.341598	0.00400362	0.0555127
TRIB3	0.341566	0.12383	0.395017
PITPNA	0.341533	0.00121699	0.026135
CPM	0.34124	0.00402541	0.0556588
KCNN1	0.341225	0.0844234	0.323092
LOC101929683	0.341158	0.0694283	0.292965
SHROOM1	0.341158	0.092849	0.340101
PPP6R1	0.34115	0.0702765	0.295101
SLCO4A1	0.341068	0.0116374	0.105605
ZNF783	0.340656	0.0309066	0.188691
OR7A5	0.340299	0.0181545	0.138547
WARS	0.34013	0.0811048	0.316573
IL17C	0.339982	0.189973	0.491192
HOMER1	0.339918	0.0652481	0.282167
LOC254896	0.339796	0.0166806	0.132052
RAP1B	0.33936	0.00161382	0.0313122
SOX13	0.339259	0.00430874	0.0581867
LHPP	0.339194	0.00893024	0.0893484
NEU1	0.339076	0.00755124	0.0809896
C14orf23	0.338918	0.00383435	0.0536763
PRKDC	0.33861	0.0172536	0.134311
PRCC	0.338421	0.0306884	0.188099
RGL2	0.338397	0.0763962	0.307696
TRAF4	0.338281	0.0006924	0.0182873
RP11-495P10.6	0.338251	0.0167903	0.132561
TNFSF12-TNFSF13	0.338225	0.00595697	0.0701556
TCTN1	0.338109	0.0891315	0.332383
STARD5	0.33773	0.417983	0.708188
MED13L	0.337092	0.00269871	0.0434364
TKT	0.336756	0.121025	0.390687
GLIPR1	0.336303	0.371031	0.672967
PI16	0.336265	0.206923	0.511747
GTPBP6	0.335806	0.152484	0.438987
SUSD1	0.335774	0.486997	0.754935
FRMPD3	0.335638	0.0105418	0.0993362
IFI6	0.335514	0.274274	0.584427
PNPLA1	0.335229	0.00524371	0.0653978
INO80	0.33504	0.020187	0.146667
MVP	0.33503	0.0289708	0.182139
MGLL	0.335002	0.166413	0.459299
CTD-2286N8.2	0.33495	0.00703856	0.0774308
CHRNB2	0.334818	0.0368151	0.208252
MED1	0.334544	0.0123247	0.10896
GNAI2	0.334516	0.0605383	0.270457
LOC101928525	0.334252	0.00109462	0.0243658
KIT	0.334124	0.0772419	0.309289
COMTD1	0.333956	0.0323594	0.193559
PUF60	0.333884	0.00882233	0.088649
ZNF316	0.333691	0.117908	0.38551
FAM110A	0.333673	0.0515071	0.24886
UBXN2A	0.333593	0.00327072	0.0488385
TMEM54	0.333363	0.000913348	0.0218734
LOC101928865	0.333272	0.0455561	0.23213
PTOV1	0.333267	0.151831	0.438135
SNX8	0.333143	0.0370835	0.208954
LOC285191	0.332998	0.0416688	0.221468
TMEM151A	0.332585	0.168075	0.461431
LOC399491	0.332526	0.089758	0.333199
FBXL12	0.332104	0.00596773	0.0701862
ITPKB-IT1	0.331966	0.00707324	0.0776412
GSE1	0.331721	0.0818838	0.318282
MIR4745	0.331387	0.0241137	0.162914
RP11-182L21.5	0.331027	0.335482	0.641954
LOC102724250	0.331017	0.0747401	0.304151
KIR2DL1	0.330661	0.0371782	0.209084
MICAL1	0.330603	0.146942	0.432012
IL18BP	0.330508	0.0192792	0.142916
ZNF697	0.330373	0.0994831	0.353196
IER2	0.330192	0.225651	0.533087
ARHGEF1	0.329938	0.0438329	0.227217
GLS	0.329725	0.313176	0.620868
IGFN1	0.32966	0.00328194	0.0489672
C16orf72	0.329615	0.00830616	0.0855259
UBXN11	0.329571	0.192058	0.493595
BCL2L2	0.329522	0.0180347	0.138125
ASCC2	0.329364	0.0117407	0.106089
KCNA3	0.329212	0.504309	0.765206
BAK1	0.329081	0.0337684	0.198036
DUSP21	0.32899	0.0235993	0.160878
MIR6836	0.328966	0.024062	0.1628
GSK3B	0.32885	0.000744162	0.019156
FASN	0.328795	0.11446	0.379046
BC033164	0.328795	0.0319913	0.192294
TTLL4	0.32849	0.0642279	0.279533
KDM5B	0.328254	0.0414759	0.220959
PNPLA2	0.328173	0.0700545	0.29454
LOC101927839	0.327687	0.00583503	0.0693266
TTTY10	0.327541	0.0356493	0.204128
CCR4	0.327528	0.0585047	0.265775
SSTR2	0.327383	0.0223262	0.154922
CHKB-CPT1B	0.327354	0.312552	0.620421
ASH1L	0.32721	0.0506805	0.246707
CLPTM1	0.32714	0.131379	0.408119
C2	0.327069	0.358349	0.663228
RP1-118J21.25	0.326869	0.137562	0.416544
KRT82	0.32674	0.0435865	0.226498
SMEK1	0.326545	0.000941895	0.0221888
LOC100505478	0.32647	0.0522445	0.250462
BCAM	0.32639	0.0309474	0.188746
RP4-635E18.8	0.326324	0.102019	0.356767
TNNT1	0.326311	0.479599	0.749528
SAMD4B	0.3263	0.0061735	0.0715954
CCDC152	0.325817	0.106001	0.363758
MGRN1	0.325741	0.0180854	0.138268
OR10A5	0.325657	0.0264401	0.17263
AHSP	0.325652	0.0567785	0.261134
PTK2B	0.32561	0.0564197	0.260257
CCDC70	0.32529	0.00495451	0.0632453
TYK2	0.325222	0.0418992	0.222263
GPR153	0.324815	0.0929117	0.340101
AOAH	0.324688	0.447583	0.728333
SRRM2	0.324657	0.105605	0.363262
NEK6	0.324373	0.0352217	0.202925
LOC101927157	0.323975	0.032734	0.195017
FOXJ1	0.323886	0.0733224	0.301386
HYPK	0.323727	0.0275709	0.176696
DUOXA2	0.323713	0.0521377	0.250462
SPRED3	0.32369	0.143149	0.425505
STX5	0.323356	0.00557609	0.0675562
FLJ22184	0.322898	0.0206637	0.148328
FAM186B	0.322843	0.0951082	0.344581
NOXO1	0.322606	0.00972688	0.0945186
TBC1D21	0.322337	0.0559012	0.259037
CIR1	0.322189	0.698818	0.87336
ZNF556	0.322172	0.00272194	0.0436897
KCTD12	0.322101	0.181716	0.48077
TRBC1	0.322008	0.796757	0.920792
KEL	0.321993	0.0727542	0.300207
CD68	0.321928	0.27395	0.584211
ZP1	0.321902	0.0473383	0.237183
RBCK1	0.321888	0.00876744	0.0883922
LY86	0.321645	0.345623	0.651539
HAPLN3	0.321617	0.0188374	0.141262
SNX10	0.321611	0.0957801	0.345787
CCNT1	0.32153	0.00434586	0.0585524
SRF	0.321486	0.00244145	0.0410365
RBM14	0.321062	0.230953	0.53796
CCDC93	0.321041	0.00317446	0.0480712
RP11-443C10.1	0.321018	0.0187413	0.140979
BGLT3	0.320856	0.0282575	0.179521
ZNF76	0.320739	0.0193647	0.143327
IKBKG	0.320714	0.0853859	0.325008
NLRP8	0.320648	0.0165266	0.131234
CDC42SE1	0.320563	0.00372561	0.0527575
C9orf37	0.320201	0.0851629	0.324697
MED14OS	0.320018	0.169816	0.463427
TTYH3	0.319936	0.303071	0.612285
LOC284242	0.319855	0.0663566	0.285214
CCDC71L	0.319853	0.0171052	0.133853
CLINT1	0.319791	0.0292938	0.183014
SF3B2	0.319623	0.00690383	0.0764899
PITX3	0.319502	0.0427787	0.224451
SSRP1	0.319477	0.0227523	0.156989
TRPM2	0.319243	0.0324826	0.194097
EPHB4	0.319098	0.0434008	0.226192
E2F4	0.318973	0.0126412	0.110792
CCDC94	0.318888	0.102483	0.357713
FADS1	0.318673	0.260756	0.569736
FNIP2	0.318568	0.0954372	0.345115
CHST8	0.318501	0.100528	0.354438
C14orf169	0.318476	0.412001	0.704176
ZNF274	0.318148	0.0137495	0.116563
ARPC4	0.318018	0.146655	0.431526
BRD4	0.3177	0.00265204	0.0430417
PLA2G4F	0.317634	0.192425	0.494026
CTC-527H23.4	0.317603	0.00777228	0.0822064
RP3-522P13.2	0.317567	0.00880767	0.0885656
PLAU	0.317515	0.0013353	0.0276159
CDA	0.317506	0.17628	0.473041
TRIO	0.31749	0.0684688	0.290703
KATNA1	0.31719	0.116349	0.3828
OR2I1P	0.317152	0.0185464	0.140473
BMF	0.316866	0.14556	0.429516
IL18R1	0.316698	0.254195	0.562941
DMWD	0.316578	0.0555965	0.258365
RAB32	0.316494	0.206032	0.510798
KIR2DS5	0.316369	0.134177	0.411367
TNFRSF14	0.316335	0.0305424	0.18745
GATA1	0.316326	0.0503322	0.24578
AC009133.15	0.316155	0.0104085	0.0983973
PIP5K1A	0.31604	0.0363937	0.206615
MPND	0.315923	0.0537056	0.254319
SRSF6	0.315706	0.139602	0.419885
DEFB124	0.315702	0.0198063	0.145121
VPS37C	0.315543	0.0169243	0.133148
APBB1	0.315449	0.0527153	0.251662
APH1A	0.315394	0.0604805	0.270319
ATP1A3	0.315321	0.0262974	0.172221
TMEM41B	0.315253	0.0233693	0.160018
PECAM1	0.315214	0.102637	0.357915
PPP1R16B	0.315064	0.678691	0.863714
LOC100129380	0.315057	0.00338606	0.0497918
AGT	0.315038	0.0120398	0.10746
KIR2DS2	0.314848	0.0229479	0.157923
DLX5	0.314817	0.0214496	0.151544
UNC13A	0.314795	0.0832563	0.32092
MINK1	0.31463	0.00970227	0.0944222
GK3P	0.314615	0.329946	0.637057
SWAP70	0.314572	0.00774817	0.0820258
RAB5B	0.31455	0.0313964	0.190436
SENP5	0.314523	0.0016752	0.0320047
MAP2K5	0.314464	0.0041484	0.0566114
ARL8B	0.314429	0.00179533	0.0335798
CYTH3	0.31425	0.00859775	0.087368
ZNF503-AS1	0.314247	0.002819	0.0444822
MGAM	0.313547	0.0556346	0.258365
RABGGTA	0.313546	0.0109174	0.10179
KIF1C	0.313502	0.00974597	0.0945882
ADAD2	0.313394	0.0725166	0.299758
DDX21	0.313288	0.0168951	0.132983
HIC1	0.313237	0.0971736	0.348552
FNBP1	0.313104	0.296458	0.606364
NPFFR2	0.313085	0.00215119	0.0379143
C1orf200	0.313014	0.161201	0.451379
IFI27L1	0.312815	0.0529626	0.252183
C1S	0.312379	0.571595	0.806845
AGPAT6	0.312295	0.00711545	0.0778726
C20orf141	0.312266	0.0638641	0.279004
STX1B	0.311992	0.0843579	0.322947
CCDC115	0.311989	0.050002	0.245229
SRPK3	0.311959	0.0454046	0.231925
POU2F2	0.311724	0.0219286	0.153309
TP53INP1	0.311246	0.0381681	0.211298
RP11-540O11.1	0.311199	0.123875	0.395052
GTSF1L	0.311189	0.0274653	0.176326
ASXL1	0.311043	0.0585065	0.265775
TRIM36	0.310987	0.00138723	0.0284297
LILRB1	0.310929	0.111853	0.374212
CITED4	0.310822	0.026767	0.173533
FLJ30403	0.310536	0.0145385	0.120615
WNT10B	0.310505	0.181842	0.480884
IQCJ-SCHIP1	0.3105	0.324183	0.630826
PTGDS	0.310442	0.27687	0.58658
MEGF8	0.310254	0.0211718	0.150185
LOC100129129	0.310061	0.0203415	0.147057
ZPR1	0.309967	0.0066395	0.074694
ATP6V1G2-DDX39B	0.309891	0.479002	0.749148
GOLIM4	0.309568	0.02244	0.15548
P2RY11	0.309567	0.063302	0.278029
EDEM1	0.309533	0.0803861	0.315139
LOC389332	0.309432	0.0532346	0.253065
EGFR	0.309201	0.0142455	0.119294
ABR	0.309145	0.159676	0.44894
FAM219A	0.30909	0.182891	0.482074
GPI	0.309007	0.297204	0.607112
ZNF579	0.308986	0.040564	0.218534
RPTOR	0.30893	0.160113	0.449573
SLC17A7	0.308844	0.0343746	0.19976
AP000473.8	0.308811	0.0122145	0.108377
CHMP1A	0.308805	0.00660276	0.0743911
SLC35F5	0.308725	0.157624	0.446347
LOC100505664	0.308604	0.0106779	0.100214
CDK6	0.308604	0.302134	0.611473
ANKRD50	0.308576	0.289732	0.59943
IL18RAP	0.308056	0.754031	0.900874
PAN3	0.30805	0.0447578	0.229924
STAT6	0.307724	0.00493331	0.0631821
EIF4ENIF1	0.307675	0.000381425	0.0127174
NCS1	0.307586	0.0726097	0.299926
HIST1H2BC	0.307381	0.306207	0.615634
CKAP4	0.307215	0.25446	0.563157
RP11-220I1.5	0.306798	0.15256	0.439042
ARMC6	0.306716	0.0838095	0.322042
SH3BP1	0.30671	0.145603	0.429516
TAP2	0.306445	0.0288057	0.181565
MADD	0.306437	0.298183	0.607572
VRTN	0.306212	0.100101	0.353982
MAP4	0.30585	0.0569735	0.261621
AARS	0.305639	0.10448	0.361685
MMP24-AS1	0.305586	0.0139652	0.117801
DDX26B	0.305374	0.681854	0.865944
SEMA4G	0.305288	0.00629495	0.0723298
NLGN2	0.305249	0.039223	0.214526
PLIN1	0.305129	0.00227637	0.0391804
LOC101929889	0.305022	0.0930151	0.340356
FLJ42627	0.305017	0.0895011	0.333014
HOXC8	0.304994	0.0559465	0.259084
C1orf105	0.304805	0.00927631	0.0918633
ARF6	0.304805	0.00425387	0.0576795
UBALD2	0.304632	0.158672	0.447864
PDLIM5	0.30454	0.134577	0.412053
RPA4	0.30451	0.0245109	0.164814
ETF1	0.304499	0.00327016	0.0488385
DFNB31	0.304489	0.0185378	0.140473
PDE2A	0.304228	0.0842807	0.322834
LOC100128239	0.304047	0.0171772	0.134117
ISM2	0.303998	0.00218633	0.0381945
GCNT3	0.303663	0.0206865	0.148364
AP2A1	0.303608	0.0635395	0.278338
MORC2-AS1	0.303502	0.0933146	0.341131
LOC101929279	0.303367	0.225635	0.533087
EIF3B	0.30326	0.0547586	0.256854
LOC100128164	0.303253	0.00919542	0.0913354
FGF6	0.303175	0.0357514	0.204612
KLKB1	0.303139	0.00665647	0.0747435
ZNF746	0.303108	0.0314582	0.190662
CDK11A	0.303038	0.034741	0.20105
ND2	0.302908	0.184058	0.483782
DDX25	0.302695	0.00850461	0.0866971
GTPBP4	0.302497	0.197912	0.500703
TMEM72-AS1	0.302373	0.0355079	0.203568
SMO	0.302336	0.0259046	0.17055
UFM1	0.302023	0.234972	0.542057
SMTN	0.302003	0.00851896	0.0867974
CD3D	0.301907	0.798685	0.921467
MLF2	0.301778	0.0133233	0.114154
KMT2E	0.301763	0.107279	0.365836
RBM17	0.301486	0.0238806	0.162128
NKX1-1	0.301327	0.222394	0.529157
HS3ST5	0.301231	0.00672362	0.0751941
ERRFI1	0.301141	0.223244	0.530355
NCOR2	0.301047	0.0110047	0.102292
HTATSF1P2	0.30101	0.247308	0.55573
GTPBP4	0.300996	0.124518	0.395912
GSK3A	0.300868	0.124341	0.395635
IGF2-AS	0.300827	0.00847654	0.0866651
PFKP	0.300747	0.0134183	0.114547
CCDC92	0.300728	0.0999699	0.353759
CHST5	0.300663	0.16817	0.461635
HCG22	0.300585	0.0834953	0.321386
LOC100505540	0.300577	0.0315268	0.190929
DAPK1-IT1	0.300485	0.133316	0.410291
PFKL	0.300368	0.0375698	0.210199
AC005306.3	0.300169	0.00374665	0.052898
LINC00515	0.300074	0.0659395	0.28379
LOC100996724	0.300047	0.00374896	0.052898
GLI1	0.299998	0.0938061	0.341942
LOC101927503	0.299906	0.0332685	0.196532
CTA-29F11.1	0.299802	0.495059	0.75939
TYMSOS	0.299548	0.0789849	0.312115
MLXIPL	0.299527	0.220744	0.527306
CDH23	0.299109	0.306497	0.615846
TUBB8P2	0.299084	0.0336413	0.197749
LRRFIP2	0.299079	0.0151148	0.123817
PRR12	0.298768	0.0549559	0.257241
LMF2	0.298761	0.0309477	0.188746
AX747730	0.29855	0.018579	0.140636
PSMB7	0.298362	0.150936	0.437067
ADIG	0.298333	0.0913777	0.337094
TMIGD2	0.298311	0.0974067	0.349066
INTS1	0.298307	0.0109938	0.102273
TOM1L2	0.298294	0.0444889	0.229219
AC068039.4	0.29806	0.0447778	0.229924
TSC22D2	0.297956	0.000596476	0.0167201
SLC16A2	0.297951	0.0259104	0.17055
LIG1	0.297869	0.0443631	0.228851
BAIAP2L2	0.297848	0.0170043	0.133572
RP11-304L19.4	0.297718	0.0277593	0.177345
KEAP1	0.297659	0.0172688	0.13433
CPA5	0.297574	0.020446	0.147492
PPTC7	0.297351	0.0782987	0.311406
PGLYRP4	0.297212	0.198718	0.501507
LOC101927362	0.297154	0.00823987	0.0851063
LIMS2	0.29706	0.0514362	0.248724
SMG5	0.297011	0.0816146	0.317765
RTN3	0.296753	0.359165	0.663706
LOC101930306	0.296616	0.126771	0.399804
FNDC7	0.296414	0.149938	0.435818
RP11-385F5.4	0.296336	0.0186923	0.140979
GRB2	0.296245	0.0133043	0.114105
ZMYND15	0.296237	0.0969731	0.348047
CHD3	0.295955	0.0537938	0.254404
STX3	0.295928	0.0118875	0.106672
HUWE1	0.29581	0.00527153	0.0654995
BCOR	0.295726	0.126685	0.399618
SIPA1L1	0.295542	0.0378792	0.210992
FAM127A	0.295329	0.241409	0.549208
HMX1	0.295272	0.0989519	0.352276
SUSD2	0.29518	0.0148324	0.122021
PRDM14	0.295113	0.00976344	0.0947184
SPTAN1	0.2951	0.0778076	0.310565
MAK16	0.295078	0.103893	0.360726
CLEC12A	0.295035	0.212666	0.519061
ACTN4	0.294906	0.0217286	0.15264
GSR	0.294753	0.455113	0.733324
FAM26F	0.294641	0.560043	0.799199
TGFB1	0.294575	0.234867	0.542057
SERPINA10	0.294506	0.0363836	0.206608
CTA-384D8.35	0.29436	0.106687	0.364947
SPDEF	0.294188	0.0864957	0.327317
RGS2	0.294185	0.23345	0.540614
APOA4	0.293995	0.143919	0.426925
CHD2	0.293783	0.00987877	0.0952823
LINC00597	0.29377	0.0761762	0.307314
PLEKHG5	0.293512	0.090289	0.334548
SYT6	0.293497	0.00870891	0.0880403
INHBC	0.293359	0.0296123	0.184014
KLF4	0.293328	0.534832	0.783797
AVPR1B	0.293162	0.0524436	0.250898
TPSAB1	0.293118	0.144578	0.427846
C17orf67	0.293092	0.0583709	0.265345
M6PR	0.293005	0.131209	0.407826
KMT2B	0.292899	0.0468013	0.23544
SLCO3A1	0.292623	0.0294975	0.183696
LOC284912	0.29262	0.00877722	0.0884243
SGCA	0.292576	0.00329639	0.0489672
RNF145	0.292493	0.0844767	0.323142
PTPRE	0.291957	0.124517	0.395912
ZNF683	0.291909	0.152079	0.438472
MCRS1	0.291894	0.0387875	0.213224
COL5A3	0.29167	0.149731	0.435577
CORO2B	0.291666	0.00492509	0.0631115
C11orf45	0.291493	0.785197	0.915252
LOC440570	0.291341	0.0338095	0.198184
CAMTA2	0.291268	0.0333988	0.196839
TRIM39	0.291266	0.00518521	0.0650159
FAM171A1	0.291249	0.0181204	0.138347
ANXA6	0.291244	0.259288	0.568671
TNKS1BP1	0.291165	0.0199304	0.145488
SEMA3C	0.291016	0.391466	0.688209
DEFB118	0.291004	0.134069	0.411254
INSL5	0.290913	0.0519192	0.250063
FIBCD1	0.290727	0.0162918	0.130085
LRRC74	0.290697	0.105424	0.362989
IZUMO2	0.290663	0.00237398	0.0402368
DIO3OS	0.29042	0.0275923	0.176699
LOC730098	0.290237	0.135838	0.413882
SRL	0.29006	0.0768533	0.308445
PLBD2	0.290029	0.212929	0.519329
SUPT6H	0.289947	0.104431	0.36157
XAGE2	0.289809	0.0192031	0.142748
ZFHX2	0.289806	0.0466798	0.235184
FLJ31306	0.289749	0.21171	0.51828
SNHG17	0.289731	0.00307612	0.0471982
POU5F1	0.289691	0.136336	0.414447
EXOC3L2	0.289686	0.198199	0.500982
SMURF1	0.289547	0.0202321	0.146814
PRKAG2	0.289442	0.228743	0.536047
LOC100506374	0.289422	0.0352589	0.20304
USP16	0.289083	0.00109998	0.0244525
NANOS3	0.28891	0.0581488	0.264821
TNFRSF25	0.288754	0.469126	0.742918
DDN	0.288711	0.100003	0.353759
SEZ6L2	0.288618	0.06758	0.288324
CLCN7	0.288426	0.0232325	0.159314
TAC3	0.288129	0.0196996	0.144567
IFNAR2	0.287955	0.354642	0.659765
SPRED2	0.287842	0.155937	0.444211
ZCCHC17	0.287809	0.0170221	0.133622
MFGE8	0.287789	0.0317028	0.191207
PRODH2	0.287261	0.0919303	0.338025
MYH14	0.287182	0.024107	0.162914
CSNK2A2	0.287043	0.0315814	0.191111
HSPB9	0.286932	0.0248488	0.165986
TFAP4	0.286897	0.157717	0.446555
AGO3	0.286733	0.00652304	0.073778
SAR1A	0.286641	0.070682	0.295955
ACTR1B	0.286575	0.0985975	0.351831
GDF5	0.286434	0.0810381	0.316472
PAM16	0.286404	0.0865955	0.327433
ACTA1	0.28623	0.0446422	0.229732
FMNL3	0.286107	0.0315064	0.190855
APOPT1	0.285904	0.0569082	0.26152
UPB1	0.285698	0.000624173	0.0171202
CA2	0.285635	0.487778	0.755677
BC041025	0.285618	0.22563	0.533087
TMEM98	0.285356	0.0368515	0.208252
CRYBB1	0.285146	0.00798867	0.0837021
TNFRSF13B	0.285143	0.191848	0.493467
TSKU	0.285087	0.0664628	0.285473
ABCA5	0.285035	0.144308	0.427207
EIF4A1	0.284745	0.304602	0.613943
CCNL2	0.284639	0.189498	0.490398
MAP3K11	0.284532	0.00332988	0.0493036
AK4	0.284488	0.112696	0.37558
HDGFL1	0.283933	0.118553	0.386889
LOC100132661	0.283752	0.0053028	0.0656433
CDX2	0.283676	0.136465	0.414514
KLF9	0.283613	0.00172248	0.0326865
KCTD10	0.283384	0.0207277	0.148377
UGGT1	0.283381	0.0697287	0.293706
EML4	0.28329	0.0394194	0.214967
TRIM26	0.283265	0.256187	0.565086
[truncated: 21,323 more rows]

## Sheet: GSE67141
gene	log2.fold_change	p_value
PTGS2	9.1615	3.33e-09		DEGs from dendritic cells infected and uninfected by P. gingivalis; logFC > +2, p value < 0.05 was set for further analysis. 81 DEGs were identified.
ANKRD1	9.1615	0.0103212
SLC9A7P1	9.1615	0.0146167
IL23A	8.94759	0
C11orf96	8.94759	0.0222595
RP13-314C10.5	8.94759	0.0316974
IL1B	8.89193	3.85e-06
IL27	8.89193	0.015088
IL12B	8.77485	2.15e-14
HEY1	8.77485	0.0192125
IL6	8.72605	2.92e-06
PTGES	8.72605	0.0376875
C2CD4B	8.64341	3.7e-08
SERPINB7	8.64341	0.0258257
KB-1507C5.4	8.64341	0.0342707
CCL1	8.41383	8.68e-08
ELOVL7	8.41383	0.0295992
LINC00158	8.41383	0.0305099
C2CD4A	8.25817	1.54e-07
AC123886.2	8.25817	0.0419872
CLDN10	8.25817	0.0449751
CSF2	8.23178	1.94e-12
RHCG	8.23178	0.0152379
AC114730.2	8.23178	0.0308657
SERPINB2	8.19272	3.16e-11
GFPT2	8.19272	0.00802715
RP1-249H1.4	8.19272	0.0419872
CXCL2	8.09759	2.22e-16
PI3	8.09759	0.0298145
RP4-799D16.1	8.09759	0.0337179
TNFAIP6	8.07127	2.55e-12
ADORA2BP	8.07127	0.0308657
KRT23	8.07127	0.0330768
CXCL1	8.00587	6.44e-15
NKX3-1	8.00587	0.0122211
TNIP3	8.00587	0.0178011
AP003733.1	8.00587	0.0322774
IL1A	7.94063	4.44e-16
MMP7	7.91357	4.59e-13
CCL20	7.90412	5.34e-10
CXCL3	7.88052	2.22e-14
IDO1	7.82929	1.66e-12
TNIP3	7.78178	0.0089475
IL8	7.77439	0.00098864
CSF3	7.46493	1.05e-08
C1QTNF1	7.46001	0.00107383
CXCL5	7.33528	1.35e-14
IL12A	7.15039	0.014243
PLAT	7.08152	1.48e-11
FBN2	7.07582	0.00267366
FBN2	7.00983	5.15e-08
CCL15	6.96906	8.97e-05
AL078621.3	6.94145	2.75e-11
DLL4	6.92107	1.14e-05
IL2RA	6.90815	1.79e-08
C1QTNF1	6.85323	0.0472623
THBS1	6.84651	5.13e-07
ITGB8	6.8332	1.88e-06
HS3ST3B1	6.78559	0.000431381
CCL3L3	6.73525	1.15e-11
TM4SF1	6.6284	1.46e-07
IL15RA	6.47664	0.00470436
CCL3L1	6.44079	0.000740881
RP11-143M1.3	6.40321	0.00851753
RP11-561O23.5	6.2799	0.00531254
CYP7B1	6.24615	0.000143222
BX255923.3	6.21374	1.02e-10
PFKFB3	6.12173	0.00472875
RP11-420G6.4	6.10083	1.06e-09
E2F7	6.01094	0.00211425
MIR155HG	5.98494	2.38e-10
CCL5	5.80056	1.74e-09
CCL4L1	5.7378	0.0168365
AC069363.1	5.7217	0.000176397
EDN1	5.61884	7.22e-07
SLAMF7	5.5783	1.21e-06
F3	5.55644	1.3e-07
NEFH	5.53445	1.81e-09
GIMAP8	5.44908	1.7e-06
VNN1	5.44581	5.95e-09
RP11-561O23.5	5.43343	4.42e-05
PPP1R17	5.41221	0.0107429
CDC42EP2	5.39785	0.000212198
RP11-143M1.3	5.38518	4.62e-06
GCH1	5.36187	7.67e-06
MAP3K8	5.34515	0.00768483
ABTB2	5.28441	1.32e-06
ANKRD22	5.25432	6.42e-05
G0S2	5.24948	9.59e-06
IL10	5.16068	1.31e-07
TNFRSF9	5.11636	3.41e-07
EBI3	5.10056	5.27e-08
SNAI1	5.07456	6.69e-07
CCL4L1	5.07263	0.0270695
SERPINB9	5.04576	5.25e-09
GUCY1B3	5.02087	9.05e-05
TREML4	5.00745	0.000476004
CSRP2	5.0024	0.0458003
SGPP2	4.99746	7.06e-08
CCL3	4.88427	0.000159649
EREG	4.8523	1.23e-05
PDE4B	4.84421	6.38e-08
CA12	4.84198	0.000146947
SCN1B	4.75913	1.98e-06
SOD2	4.75387	0.0322814
HS3ST3A1	4.75013	0.00111454
CCL4L2	4.71968	0.00522294
CA12	4.71662	0.000517654
CCR7	4.70504	7.86e-07
IER3	4.67442	1.75e-06
CCL19	4.66721	3.64e-06
TNF	4.61795	8.08e-08
CCL4L1	4.61321	0.0022748
TNFSF9	4.55893	7.72e-07
SLAMF1	4.5374	0.00301159
STAT4	4.50584	0.00115239
GBP1	4.50388	2.12e-07
EHD1	4.46793	0.000117716
TRGC2	4.41876	7.33e-06
CCL4	4.41868	2.09e-05
SLC39A8	4.40122	3.71e-06
DFNA5	4.38964	0.0432274
NCF1B	4.33271	2.33e-05
TRAF1	4.33123	0.000182879
DFNA5	4.32591	0.00120173
SLAMF1	4.3131	0.010925
PTGIR	4.28564	3.88e-06
RASGRP1	4.28485	1.02e-05
NAMPT	4.28427	0.00141994
TMEM114	4.28011	0.00162258
CLEC4E	4.25584	0.000737487
IRAK2	4.24214	4.65e-07
NCF1	4.2345	0.0224803
ADA	4.23328	0.00156581
NFKBIZ	4.22292	0.000725956
RCAN1	4.19172	0.000610692
TNFSF15	4.17696	2.1e-05
ALOX15B	4.1671	0.000795688
DYRK3	4.11153	0.000134228
TWIST1	4.1078	0.00019896
NAMPTL	4.10414	1.11e-06
CD300E	4.06429	0.000101003
NCF1C	4.02984	1.75e-05
PKIA	4.02664	0.0409697
MST4	4.02506	3.29e-05
TNFAIP2	4.01111	0.0055905
ADAM19	4.0079	9.14e-05
hsa-mir-146a	4.00371	2e-05
TRGC1	3.98877	2.96e-05
MAP1LC3A	3.89513	0.00679617
MET	3.86349	0.0012051
GPC5	3.86338	0.00131079
RP11-143M1.4	3.85698	4.83e-05
MMP1	3.84682	0.000347462
CES1P1	3.82149	0.0130703
HES4	3.81559	0.0298126
MAP1LC3A	3.79251	0.015884
TIMP1	3.78437	0.000597506
AK8	3.74899	0.0109385
FAM177B	3.74323	0.00518244
UNC13A	3.73748	0.0226441
UNC13A	3.71791	0.0283741
KCNJ2	3.71402	0.000324809
GBP1P1	3.69867	0.000586423
RAB39A	3.692	0.00340321
FAM124A	3.64907	0.00180703
MCOLN2	3.64223	0.000590907
ASTL	3.64129	0.00703971
LRG1	3.63535	0.00176316
GS1-600G8.5	3.6268	0.0141933
MN1	3.59488	0.000268152
BATF	3.59458	0.000293713
CDC42EP5	3.5938	0.000840477
IRF6	3.58462	0.000619275
PKIA	3.56668	0.00166672
GJB2	3.55175	9.21e-05
RASL11A	3.54608	0.00241913
MARCKS	3.54528	8.19e-05
PERP	3.51592	0.000128291
HES1	3.51581	0.00173083
GADD45A	3.5136	6.1e-05
PDE4D	3.49574	0.00939399
KIAA1211	3.4725	0.0167377
GAL3ST2	3.45995	0.0066402
RP11-321F6.1	3.45574	0.012027
INHBA	3.44663	0.00246419
LAD1	3.4305	0.00695833
NT5E	3.42054	0.00249022
BIRC3	3.4194	0.000919841
GP1BA	3.41213	0.000128571
AP000769.1	3.39433	0.00731953
NFKBIA	3.38861	0.00104426
SYNPO2	3.33952	0.000854516
CLLU1OS	3.32578	0.0100251
LAMB3	3.31146	0.00327067
FAM125B	3.29333	0.00137617
RP11-316P17.2	3.27116	0.0176853
CD40	3.2504	0.00150794
SERPINB1	3.24346	0.0131838
DDIT4	3.23669	0.000255439
IGFBP4	3.23028	0.000227272
CD38	3.19484	0.00816376
GBP4	3.19047	0.00089712
SRSF12	3.18049	0.00130656
LIF	3.16617	0.00120472
KCNA3	3.14124	0.00142878
CXorf24	3.13738	0.0231415
AMPD3	3.12055	0.0015587
CD80	3.10678	0.0215599
RP3-412A9.11	3.09509	0.00261099
DOCK4	3.09008	0.0137555
HIC1	3.08717	0.00385274
ACRC	3.05519	0.0153838
GRAMD1A	3.04557	0.0481851
AKAP2	3.01319	0.00105496
SEMA4C	3.00397	0.000978278
LRRC32	2.98794	0.00546465
C15orf48	2.98711	0.00851099
MYO1B	2.98498	0.00615179
JAK3	2.97749	0.00129948
AREG	2.95138	0.0266803
RP11-284N8.3	2.93487	0.00621314
RP11-153M7.3	2.92687	0.00729602
LAMP3	2.91366	0.00598529
SLC25A37	2.90662	0.0172285
ZC3H12A	2.90007	0.00294244
CD48	2.89484	0.000599015
THBD	2.87059	0.000410393
CD82	2.8307	0.00608071
RNF144B	2.82974	0.00128195
LHFP	2.82361	0.00241784
TXN	2.8012	0.0293689
DDX60	2.79524	0.00531263
CLEC6A	2.75576	0.00702446
HBEGF	2.75314	0.00291589
RHBDF2	2.7439	0.00653938
AL137145.1	2.72603	0.011482
BCL2A1	2.65123	0.00525374
FAM57A	2.64002	0.0100323
DEPDC7	2.63956	0.0131875
MYO1G	2.6343	0.00784233
NCCRP1	2.61139	0.010619
MMP14	2.5937	0.00763606
AREGB	2.57876	0.00639315
GREM1	2.57338	0.0272036
BCL2	2.55915	0.0109145
PLAUR	2.53668	0.0282078
PSD3	2.52286	0.0159939
CTB-41I6.1	2.52021	0.0153733
AC058791.1	2.4873	0.0128277
PLA2G4A	2.4852	0.00644821
TCF7L1	2.4808	0.0318254
ETS2	2.47683	0.00612913
RP11-340F14.5	2.47469	0.0129015
RP11-358M11.2	2.46246	0.0450496
DUSP5	2.46048	0.00554285
ISG15	2.4514	0.00473737
KIAA0922	2.43947	0.0197375
SLC2A6	2.43805	0.0106362
RILPL2	2.42956	0.00259726
CD93	2.42154	0.00281327
TNFAIP3	2.39425	0.0121958
SLC7A5	2.39208	0.00790928
PPIF	2.37088	0.0111037
RP11-127L20.6	2.3659	0.0209778
PDCD1	2.34018	0.0153015
DRAM1	2.33822	0.00735247
A4GALT	2.31719	0.0427816
BASP1	2.302	0.0119433
NINJ1	2.29566	0.0170043
PMAIP1	2.29134	0.0102545
RHOV	2.28853	0.0321525
ZNF792	2.28141	0.0134906
NID1	2.25277	0.0105124
CTB-41I6.2	2.24256	0.0342627
CREB5	2.23738	0.0292952
FCAR	2.22939	0.023746
TNFRSF4	2.22864	0.0153693
CD70	2.17968	0.0325373
ACSL1	2.16314	0.0376079
CD274	2.05657	0.035154
MYO10	2.0154	0.0411824
MNDA	-2.13684	0.0127357
ITPK1	-2.23044	0.0332135
GPC1	-2.23585	0.031547
NPR1	-2.25103	0.0069028
TIE1	-2.25914	0.0265001
SORT1	-2.26844	0.025212
DHRS11	-2.28133	0.0177056
TSC22D3	-2.29092	0.00987913
CST6	-2.30477	0.0488532
TTC9	-2.32564	0.0153065
FCN1	-2.38593	0.029059
FOXQ1	-2.42867	0.00651518
WDFY4	-2.4491	0.0102305
CD163	-2.4883	0.0168198
KISS1R	-2.54944	0.0189575
ZNF467	-2.56888	0.0172007
KLF4	-2.57029	0.015299
SLC37A2	-2.58829	0.0351886
PIK3R6	-2.59696	0.00462069
C11orf21	-2.60708	0.0385508
ARHGAP23	-2.60981	0.00988577
DOCK3	-2.61558	0.00134373
ARHGEF3	-2.65341	0.02237
IER5L	-2.66704	0.00621154
TNFRSF21	-2.66889	0.00121402
STARD9	-2.67139	0.021354
NT5DC3	-2.76458	0.0073983
SLC30A3	-2.77627	0.0149826
C1orf162	-2.79458	0.0098611
TREM2	-2.83682	0.00137461
ABCG2	-2.84811	0.00165423
EVL	-2.8717	0.00874364
ZNF641	-2.89824	0.00952633
CACNA1G	-2.90069	0.00945305
AC021188.4	-2.91211	0.0145553
HRH2	-2.93063	0.00812531
ABHD2	-2.94503	0.00252944
UNC5B	-2.97305	0.00393842
RP11-1280N14.3	-2.97751	0.00283042
GALNT12	-2.98189	0.000353986
AQP3	-3.0098	0.000765726
STK32C	-3.01362	0.00654405
ADRA2B	-3.01945	0.00357561
CLEC10A	-3.02816	0.0151865
SCIMP	-3.03038	0.00366812
RGS14	-3.08341	0.00973927
RAB11FIP4	-3.08791	0.000937028
MAP1A	-3.09929	0.00204963
ITGA3	-3.1024	0.00184577
DHRS9	-3.14049	0.0152747
ESPNL	-3.16057	0.00501746
ATP2B4	-3.16644	0.00110891
FA2H	-3.1695	0.00234733
OAS1	-3.21024	0.0133996
GNG7	-3.21931	0.0018204
AFAP1L1	-3.22748	0.0204533
CXCR2P1	-3.31962	0.000746839
CD36	-3.33377	0.0124843
NAIP	-3.33804	0.00646119
E2F1	-3.34614	0.000422583
ASCL2	-3.40949	0.000443431
CD200R1	-3.41449	0.0224966
DHRS9	-3.41544	0.021606
CD200R1	-3.42871	0.0324216
CRABP2	-3.45184	7.94e-05
DHRS2	-3.54203	0.0244509
CD1C	-3.56939	5.57e-05
KIAA1161	-3.60248	0.00437618
F13A1	-3.60376	0.000152195
MAFA	-3.60928	0.00257156
RP11-1319K7.1	-3.60965	0.00447214
TMEM130	-3.61126	0.00231844
CD200R1L	-3.6441	0.0384214
TMEM236	-3.66506	0.000430896
CECR6	-3.68606	0.00409471
NES	-3.69295	7.91e-05
CRH	-3.70682	0.00872179
KLF4	-3.737	0.0437689
NUPR1	-3.74055	0.00447237
CD1A	-3.7753	5.73e-06
GPAT2	-3.77852	0.00433065
RP11-404O13.5	-3.78038	0.000366657
AC008268.2	-3.82848	0.00754452
SEMA3G	-3.88228	0.000459496
SOX8	-3.99186	0.000873063
TACSTD2	-4.02052	1.83e-06
NEFM	-4.08983	0.0117094
CACNB4	-4.21564	0.000435743
STAC2	-4.27865	7.66e-06
RP11-497H16.7	-4.46043	0.0138996
CLEC10A	-4.57928	0.0283182
GFRA2	-4.75774	0.00161068
CSPG4	-4.98685	0.000998752
CHST1	-5.02285	0.000241948
RP11-909N17.2	-5.02285	0.0278012
RP11-509E16.1	-5.26969	0.00195494
RP11-366K18.3	-5.26969	0.038333
TMEM236	-5.3541	0.000744112
FAM131B	-5.3541	0.0255913
O3FAR1	-5.51074	0.00142597
MFSD4	-5.51074	0.0303146
EFR3B	-6.1793	0.0114503
NXPH4	-6.1793	0.0233195

## Sheet: GSE19590
gene	logFC	P.Value	adj.P.Val
DDRGK1	5.54867	5.51e-05	0.00303951		DEGs from human infected plaques and uninfected by C. pneumoniae; logFC > +2, adjusted p < 0.05 was set for further analysis. 57 DEGs were identified.
NDUFA6	4.80074	0.0001146	0.00352534
KIF20A	4.66852	3.8e-05	0.00300666
TEX13A	4.64986	0.0007305	0.00715112
COMP	4.18705	0.0043231	0.0192391
EIF5B	3.76174	0.000193435	0.00413404
hCG_1644301	3.70512	5.96e-06	0.00300666
NUDT3	3.69335	1.76e-05	0.00300666
LUM	3.66608	0.0036019	0.0171476
GATA6	3.45075	0.180499	0.272991
IKZF5	3.39693	5.44e-05	0.00303951
SLC30A2	3.38771	0.0159135	0.0449176
CA3	3.22788	0.314408	0.415595
TIMP1	3.20188	0.00207214	0.0125099
IFIT3	3.04999	0.216404	0.313244
EEA1	2.99515	0.00365033	0.0172654
MTFR1	2.97991	1.2e-05	0.00300666
ZNF510	2.94073	0.250101	0.348743
DEFB129	2.93494	0.244062	0.342428
PLA2G2F	2.92594	0.0572571	0.113561
INHBA	2.91384	0.00425617	0.0190447
SLC29A1	2.81833	0.286592	0.386972
GPATCH2	2.75237	0.238712	0.337167
ADAMTS16	2.72148	0.447395	0.54454
VIM	2.64278	0.0010777	0.008622
SFRP4	2.60133	0.00196083	0.0120806
CISH	2.56667	0.000373746	0.00532022
TMPRSS4	2.5536	0.0400999	0.0874563
YARS2	2.52289	0.000826633	0.00761439
APLP1	2.49925	0.1644	0.254157
PITX2	2.42912	0.121831	0.202232
CDK5R2	2.40885	0.1246	0.205865
HNRNPA0	2.39434	0.344637	0.446441
MATN2	2.39017	8.76e-06	0.00300666
KISS1R	2.37887	9.15e-06	0.00300666
MMRN2	2.3722	0.000195014	0.00414049
LAX1	2.34638	0.00277472	0.0146976
LOC375010	2.31343	0.00441265	0.019488
HLA-DPB1	2.30723	0.000341778	0.00520398
TMEM185B	2.30457	0.110278	0.187083
ANXA1	2.26496	0.00353663	0.0169974
SAR1P3	2.24854	0.257918	0.357185
PRG4	2.24101	0.0176035	0.0482831
LECT2	2.23266	0.188647	0.282532
CRYBA2	2.18989	0.345281	0.446966
ARPC1B	2.17185	1.19e-05	0.00300666
FN1	2.16132	0.0119218	0.0370099
LRP10	2.16002	0.376756	0.477676
GJB1	2.1493	0.196769	0.292004
MAP3K14	2.14561	0.209879	0.30632
FLRT2	2.10839	0.317943	0.419281
FLJ21369	2.08619	0.000514937	0.00610871
LIN28	2.07113	6.05e-05	0.00303951
ADCY7	2.0683	0.00132085	0.00964844
CD24L2	2.06523	0.250415	0.349093
ARHGAP22	2.0426	0.346897	0.448391
LRRC55	2.02604	0.549882	0.636472
LOC390158	1.99013	0.284524	0.385056
TTC35	1.98407	0.0003745	0.00532288
COL1A2	1.95915	0.0112818	0.0356024
DDB1	1.94742	2.22e-05	0.00300666
dJ341D10.1	1.93015	4.04e-05	0.00300666
FAM30A	1.92344	0.000180667	0.00404946
PICK1	1.91771	0.00515517	0.021271
JMJD1A	1.91711	7.83e-05	0.00313843
HSD17B14	1.9033	0.118042	0.197141
KIAA0329	1.90109	0.356796	0.458556
UBA5	1.89779	0.226124	0.323173
SERTAD2	1.88674	2.42e-05	0.00300666
KRT9	1.87337	0.000416175	0.00559294
DKFZP564O243	1.86864	0.00159388	0.0107298
C15orf17	1.85281	0.00234902	0.0134218
ADAM7	1.84581	0.000128709	0.00361772
LOC339539	1.8446	0.0405265	0.0881032
TNFRSF11B	1.83784	0.0435095	0.0927636
LAMP2	1.83005	0.000911577	0.00795716
ITGBL1	1.82693	0.0538508	0.108535
HDHD1A	1.8258	0.356419	0.458187
FLJ11151	1.81418	0.0091361	0.0310492
MANSC1	1.81172	0.00977626	0.0324151
STC2	1.80841	0.00239435	0.0135505
CHRNA9	1.79395	0.00592187	0.0232607
PSMB7	1.78771	0.000425348	0.00564278
NBR2	1.78342	5.99e-05	0.00303951
ART4	1.77956	0.00396093	0.0181576
OCA2	1.75279	0.000638462	0.00674656
HLA-DRB5	1.74855	0.00105315	0.00853331
PHOSPHO2	1.7393	0.00251994	0.0139181
ISCA1	1.72656	0.00560952	0.0224318
NCK2	1.72126	0.000116156	0.00354675
TRUB2	1.71473	0.0156666	0.0443757
WDR64	1.70729	0.000166164	0.00390862
GDF11	1.70503	0.00863783	0.0298513
LOC90193	1.70292	0.221363	0.318546
PFTK1	1.69605	0.394479	0.494469
LOC126170	1.68513	0.000341501	0.00520379
CTSK	1.68463	0.00124653	0.00929907
LOC390243	1.68337	0.00286835	0.0149637
ARL8B	1.68295	0.338863	0.440608
CLSTN1	1.68185	0.000153939	0.00379483
IGBP1	1.67456	0.076721	0.141859
MAD2L1	1.66705	0.00206325	0.0124907
FLJ38109	1.65649	0.23985	0.338265
PAGE1	1.65396	0.00313642	0.0157921
PRAC	1.65297	0.000318354	0.00503045
MRPS24	1.65273	0.440363	0.538121
LOC56931	1.65075	2.84e-05	0.00300666
LPXN	1.64478	2.85e-05	0.00300666
ZNF304	1.63077	0.00201757	0.0123051
KRT24	1.62918	0.00452684	0.0197587
TMEM128	1.62896	0.0184571	0.0498779
MAK	1.62763	0.00118448	0.00906674
CASC1	1.62548	0.00543834	0.0220007
HEXA	1.62543	0.0313176	0.072707
DOCK11	1.62067	0.0783574	0.144207
YIPF1	1.62003	0.286727	0.387102
C9orf75	1.61993	0.0571512	0.113385
CDC42	1.61432	0.10646	0.182273
CCDC111	1.60587	0.000253843	0.00462017
PHYHIP	1.60469	0.431704	0.529747
MRPL23	1.59976	0.00146774	0.010231
EDC3	1.5937	9.25e-05	0.00331009
TMCC3	1.59119	0.244536	0.342966
ODC1	1.587	0.00588404	0.0231581
HEBP1	1.58615	0.00384057	0.017822
PDRG1	1.58525	0.0080728	0.0285203
ZNF263	1.58208	7.45e-05	0.00313156
OTX1	1.57812	0.000512455	0.00609766
ASB7	1.57017	0.000744593	0.00723503
SLC17A8	1.56848	0.00369509	0.0174142
OR12D3	1.56824	0.000377021	0.00533172
KCNK2	1.5678	7.85e-05	0.00313843
EFEMP1	1.56695	0.00639414	0.0244342
HDAC10	1.56516	0.00381283	0.0177477
ANGPTL3	1.56001	0.000626306	0.00666249
LOC158796	1.55585	9.92e-05	0.00342272
AMDHD2	1.54166	0.308219	0.40948
KIAA0644	1.54087	0.0687936	0.13044
CTSC	1.53829	0.00286147	0.0149457
C11orf70	1.5349	0.0024304	0.0136645
CYB561D2	1.53372	0.0744413	0.138456
MAPKBP1	1.52957	0.0143119	0.0417107
ALDH7A1	1.5168	0.00346291	0.0167744
PRELP	1.51572	0.0648726	0.124592
MRPL14	1.51307	6.39e-05	0.00304876
YTHDC1	1.50299	3.87e-05	0.00300666
MGC3196	1.49948	6.51e-05	0.00305253
GTF2E2	1.49895	0.00309628	0.0156542
ST14	1.49842	0.00511319	0.0211749
SLC39A8	1.4953	0.00763072	0.0273717
SIPA1L3	1.49041	0.180144	0.272538
NYX	1.48858	0.00969303	0.032256
SLC16A8	1.48603	0.357866	0.459595
MSH6	1.4833	0.00239693	0.0135512
ZNF26	1.47951	0.455452	0.5522
AEBP1	1.47878	0.0371169	0.0824321
KHDRBS2	1.47842	0.132389	0.215696
NDRG1	1.47489	0.00671264	0.025244
CD14	1.47267	0.00268475	0.0144349
LOC196996	1.47067	0.230994	0.328532
RPS9	1.47026	0.00824542	0.0288765
ERP29	1.47	0.00516155	0.0212884
ITGB4	1.46808	0.000130192	0.00363438
BMP8A	1.46788	0.000172509	0.0039661
TRIM54	1.46578	0.216935	0.313737
KIAA0841	1.46342	0.000250081	0.00457183
CARD18	1.45254	0.0136129	0.0403909
HSP90AB3P	1.45032	0.00395517	0.0181397
UBE2B	1.4479	0.374195	0.475072
GSTTP1	1.44628	0.000956724	0.00814784
RASL11B	1.44598	0.0138226	0.0407724
SEMA3C	1.44513	0.00605661	0.0235565
GFM2	1.44389	0.000652007	0.0067956
CFH	1.43369	0.00411351	0.0186232
PDCD10	1.42665	0.0110521	0.035097
ZNF223	1.42631	0.259939	0.359247
NPFF	1.41696	0.00199357	0.0122118
ELMO3	1.41585	0.00450103	0.019687
P2RY5	1.41118	4.5e-05	0.00300666
KCNK12	1.40074	0.00172842	0.0112057
TCOF1	1.39979	4.85e-05	0.00300666
SPSB2	1.3994	0.153104	0.240861
DAGLA	1.39721	0.0590574	0.116124
AKAP12	1.3935	0.000933643	0.00804939
ADAM18	1.39143	0.120857	0.201023
LOC151363	1.39078	0.00540498	0.0219136
SIGLEC8	1.38807	0.135838	0.220202
TAGLN	1.37748	0.0805824	0.147446
GCUD2	1.36986	0.00745886	0.026947
TUBA1A	1.36303	0.0048309	0.0205049
IFNA10	1.362	0.0104184	0.0337166
MAN1C1	1.36102	0.00638271	0.0244256
C6orf108	1.35695	0.0691537	0.130997
SCARB2	1.3567	0.0544405	0.109407
BRF2	1.35608	0.0387032	0.085128
ANUBL1	1.35576	0.000918915	0.00798193
TMSB10	1.35529	8.44e-05	0.00319518
FST	1.35344	0.0338859	0.0770586
TSC22D2	1.35334	0.00418027	0.0188251
PFDN2	1.35265	0.0909908	0.161621
MRPS18A	1.35137	0.0288065	0.0682474
C6orf190	1.33197	0.000199558	0.00417425
TSKS	1.33127	0.000937502	0.00806365
ZMAT3	1.32858	0.000811342	0.00753887
DIP2C	1.32715	0.00120908	0.00917762
PKD2	1.32486	0.000915638	0.00796918
LOC144383	1.32384	0.00116475	0.00900331
HEBP2	1.32325	0.338187	0.439998
C6orf59	1.32016	0.0037417	0.0175329
DCN	1.31481	0.00720966	0.0263746
FARP1	1.31438	0.00200577	0.0122559
LOC391533	1.31308	0.00191267	0.0118828
DYNC1I2	1.31217	6.11e-05	0.00303951
PDPN	1.31184	0.013108	0.0393382
DKFZP761H1710	1.30968	0.00507687	0.0211149
CD40LG	1.30053	0.00236946	0.0134705
PRAF2	1.29843	0.0145282	0.0421335
AKNA	1.28569	0.0532528	0.107717
LOC128192	1.28469	0.00115066	0.00895429
OR2B3	1.28346	0.115058	0.193294
NID1	1.28159	0.00426243	0.0190554
REXO4	1.28037	0.244663	0.342973
GPR19	1.27801	0.355445	0.457264
DDX4	1.27088	0.00296791	0.0152597
HTRA1	1.26885	0.0255284	0.0626215
FOXL2	1.26503	0.000112406	0.00350756
LOC154092	1.259	7.74e-05	0.00313843
NFE2L2	1.25859	0.00988159	0.0325811
ATP5H	1.25659	0.000330535	0.00513619
DKFZP564K2062	1.25512	0.00540565	0.0219136
GYG2	1.25487	0.42506	0.523419
LARP7	1.25257	0.00675245	0.0253428
LDHC	1.25076	0.00070155	0.00700374
NS3BP	1.25023	0.00130139	0.00957747
SLC30A9	1.24312	0.00940558	0.0315936
C15orf48	1.24244	0.000672548	0.00686822
FKSG49	1.24144	0.000190035	0.00410299
GJA10	1.24009	0.000244381	0.00449374
LOC442112	1.2395	0.0737358	0.137477
RWDD3	1.23935	0.000199663	0.00417425
SLAMF9	1.23883	0.000426595	0.00564969
DNHL1	1.23805	0.00612759	0.0237387
TCEAL5	1.23722	0.0270553	0.0651829
MC4R	1.23629	0.321208	0.42251
HLA-E	1.23548	0.000965203	0.00817097
RNASEL	1.2353	0.0913906	0.162092
CRISP3	1.23356	0.000194115	0.00413404
CFB	1.23263	0.0211811	0.0549863
C5orf23	1.23122	0.0237189	0.0594394
TMEM216	1.23097	0.057358	0.113704
CWC15	1.23059	0.00705863	0.026037
MRPS5P3	1.22887	0.00822331	0.028819
SLC22A16	1.22884	0.260713	0.359965
MMAB	1.22848	0.0121572	0.0374628
HTN1	1.22434	0.000869795	0.00781781
GNB3	1.22403	0.000864301	0.00779143
CBFB	1.22215	0.0348956	0.0786806
MERTK	1.21644	0.00032251	0.00506041
SLBP	1.21526	0.00378497	0.0176599
ZNF646	1.21482	0.0148908	0.042825
LOC151171	1.21471	0.000462673	0.00582998
KCNIP3	1.21409	0.0420348	0.0903539
TMEM140	1.21317	0.00184516	0.0116325
SND1	1.21228	0.00481654	0.0204755
REN	1.2112	0.0240882	0.0600282
STEAP1	1.21093	0.00252825	0.0139483
KLF1	1.20738	0.00851296	0.029519
CCNYL1	1.20668	8.15e-05	0.00314291
RBPJL	1.20647	0.00734956	0.0267043
CRLF1	1.2062	0.000164393	0.00390274
DKFZP434H0115	1.19239	0.00953843	0.0318872
PRPH2	1.19152	0.000254407	0.00462189
ZSWIM3	1.18951	0.0313119	0.0727026
MYL6	1.1891	0.00494131	0.0207368
TSPO	1.18782	0.0069156	0.0257411
CCDC89	1.18667	0.0098852	0.0325811
TMIGD2	1.18136	0.00640034	0.0244477
CIDEB	1.17953	0.00467933	0.0201273
PCDHGA3	1.17553	0.00130834	0.00959028
GDPD3	1.17351	0.0023061	0.0133011
PARP15	1.17298	0.0081082	0.0285991
PXMP4	1.17189	0.241789	0.34012
CLEC11A	1.17079	0.000519908	0.0061389
NARG1	1.17023	0.223298	0.320439
ALG5	1.16912	0.00252248	0.0139243
SDCCAG8	1.16844	0.122705	0.203355
NIPSNAP3B	1.16745	0.00141002	0.0099808
CLIC6	1.16648	0.0108601	0.0347198
WNT9A	1.16534	0.003155	0.015833
SRPK3	1.16408	0.00434549	0.0192994
LOC158160	1.16337	0.00100603	0.00835824
IMPA1	1.16232	0.00357119	0.0170842
NQO2	1.16229	0.197257	0.29253
DUT	1.16149	0.118386	0.197632
IFNA6	1.15922	0.0428585	0.0917024
CCDC85B	1.15696	0.000655062	0.00680702
C4orf16	1.15491	0.00179999	0.011458
C1orf85	1.15426	8.87e-05	0.00325154
SMURF2	1.15239	0.0356276	0.0798919
CARD11	1.15201	0.0104913	0.0338967
GSPT1	1.14951	8.57e-05	0.00320995
FLJ14107	1.14773	0.0111941	0.0354095
TMPRSS11D	1.14709	0.0333106	0.0761379
C7	1.14659	0.0209491	0.0545859
MGC27348	1.14542	0.0005311	0.00621932
AP1G2	1.14408	0.000135075	0.00367005
DBNDD1	1.14191	0.00718885	0.0263345
KRT71	1.13911	0.00149112	0.0103493
C4orf31	1.1377	0.378919	0.479676
ARHGDIB	1.13698	0.0176104	0.0482831
SNX5	1.13496	0.000783906	0.00741698
LOC113828	1.13158	0.000985593	0.00827587
ELN	1.13078	0.00162381	0.0108606
LOC147080	1.12913	0.00508427	0.0211316
HES6	1.12859	0.395837	0.495698
ERCC8	1.12735	0.290567	0.39113
MYBPC2	1.12636	0.00430511	0.0191808
CCL3L1	1.1259	0.0013878	0.00988044
GLG1	1.12486	0.0146993	0.0424482
CD247	1.12384	0.000453489	0.00580489
PSMA4	1.12275	0.0614332	0.11954
RPS9P1	1.12222	0.0604031	0.118097
S100A10	1.11876	0.00194275	0.0120052
DYDC1	1.11783	0.0103999	0.0336788
KIAA0825	1.11723	0.000495598	0.00600985
GNG3	1.11202	0.0284286	0.0676483
KIF3B	1.112	0.000223509	0.00432768
FRAG1	1.11125	0.00235574	0.0134419
MYO7A	1.10499	0.00136342	0.00982076
UBE2D3	1.10151	0.000352772	0.00522323
CCL19	1.10033	0.00191525	0.0118914
SLC12A8	1.10023	0.00289868	0.0150714
LMAN2	1.10001	0.000769508	0.00735613
LY6G6E	1.09669	0.00107867	0.00862211
TRIB2	1.09575	0.000156825	0.00381052
ARMC7	1.09252	0.0103461	0.0335709
ENTPD2	1.09196	0.000366005	0.00525534
AHSG	1.09108	0.000152673	0.00377672
SART3	1.09099	0.00343276	0.0166776
C1orf51	1.09096	0.00240935	0.0135976
GUF1	1.08922	0.0325046	0.074774
EDNRA	1.0875	0.000193188	0.00413404
KIAA0427	1.0868	0.0345763	0.0781946
ELOVL6	1.0865	0.00675438	0.0253428
C4orf30	1.08603	0.000104527	0.00343565
TEKT4	1.08341	0.00101213	0.00837962
CBR3	1.08062	0.00253332	0.0139645
NKAIN1	1.07759	0.164377	0.254157
TMED3	1.07672	0.000622001	0.00665216
ZNF529	1.07496	0.00276988	0.0146838
PHF13	1.07471	0.000371399	0.00530908
LRRC8E	1.07294	0.34983	0.451458
LOC151877	1.07158	0.000134602	0.00366973
PSMD11	1.06796	0.0156572	0.0443606
CRYGB	1.06771	0.000568607	0.00642362
NMI	1.0674	0.000482149	0.00593327
CHRDL1	1.06545	0.159602	0.248518
HPSE	1.06374	0.00971854	0.0323026
IGSF3	1.0633	0.0309704	0.072054
BARHL1	1.06218	0.000109976	0.00348679
PAPD5	1.05954	0.0215787	0.0557023
ANKS1A	1.05927	0.000118153	0.00355126
UBIAD1	1.05817	0.0343318	0.0777938
LOC392089	1.05475	0.00173923	0.0112391
PUM2	1.05432	0.000218219	0.00428314
GML	1.05402	0.0829761	0.150717
PCDHB15	1.05348	0.00033231	0.00513619
DDAH1	1.0523	0.00538275	0.0218613
RAB1A	1.05186	0.00648633	0.0246476
PRR14	1.04903	0.0162276	0.0455239
ACTR3	1.04836	0.00298472	0.0152955
CCDC79	1.04807	0.000353056	0.00522323
PPIAP15	1.04496	0.0062341	0.0240235
SPP1	1.04414	0.00473716	0.0202784
RALA	1.04402	0.00711958	0.0261784
SGOL1	1.04389	0.000411123	0.00556573
IFT57	1.04246	0.00269479	0.0144494
LAGE3	1.04219	0.0218119	0.0561052
TBR1	1.04189	0.00182926	0.0115707
FSHR	1.04133	0.0136118	0.0403909
CDA	1.04116	0.00904057	0.0308364
ROPN1	1.0409	0.0056051	0.0224215
PPIE	1.03792	0.00132751	0.00967507
NIPA2	1.03631	0.00845268	0.0293805
NHSL1	1.0357	0.0035996	0.0171411
LOC440905	1.03437	0.00137278	0.00983667
LOC440258	1.03275	0.009786	0.0324281
SERPINA10	1.03113	0.0107862	0.0345656
RP1-127L4.6	1.03046	0.00159941	0.0107523
LOC441028	1.03017	0.000130039	0.00363438
MGAT5	1.02865	0.00043894	0.00572925
COPZ1	1.02782	0.0217862	0.0560613
RGAG1	1.02746	0.164606	0.254356
BOP1	1.02661	0.000263183	0.00469118
ZNF334	1.02534	0.000416262	0.00559294
NKAP	1.02465	0.00113808	0.00889865
FANCG	1.02463	0.0286149	0.0679493
COL9A2	1.02413	0.00939224	0.0315595
TIPIN	1.02382	0.0163711	0.0458028
MPHOSPH10	1.02078	0.000138092	0.00367914
C8G	1.02066	0.111688	0.188921
ADAMTSL2	1.02002	0.117332	0.19634
ZNF264	1.01873	0.00981277	0.0324676
VWA5A	1.0181	0.000271784	0.00474384
PDZK1	1.01608	0.000421104	0.00560436
AATF	1.01542	0.000184129	0.00407012
PPIAL4A	1.01425	0.00233694	0.0133929
LOC201725	1.01394	0.000331803	0.00513619
CTNND1	1.01073	0.0519922	0.105952
MMD	1.00885	0.359513	0.461199
PCDHGB2	1.0079	0.493158	0.585705
IRAK2	1.00623	0.553124	0.639424
PRSS16	1.00161	0.00565967	0.0225847
ZIM3	1.0016	0.00122838	0.00923375
SERPINI2	1.00157	0.000130296	0.00363438
GUCY1A3	1.00109	0.138589	0.223347
HNRNPA1	1.00096	0.000475807	0.0059009
ZNF232	1.00091	0.0022722	0.0131715
MMP7	1.00069	0.00180812	0.0114949
NLE1	1.00048	0.000167718	0.0039248
ZNF775	0.997453	0.0944327	0.166302
YSK4	0.996748	0.000370475	0.00530402
ALG3	0.996736	0.0304914	0.0712347
ANGPT4	0.996648	0.109025	0.185453
OR51B2	0.996631	0.267031	0.366655
LOC440700	0.995796	0.00442464	0.0194968
RBM6	0.995668	0.033535	0.076553
MAP2K1	0.994847	0.372255	0.473183
METT11D1	0.99374	0.0227891	0.0578315
LY96	0.992731	0.000849395	0.00771916
CREB3	0.990678	0.00212299	0.0126798
IFFO1	0.989195	0.200732	0.296348
RRP15	0.989132	0.0375143	0.0831391
LSG1	0.98885	0.0203612	0.053525
LGALS1	0.987664	0.000215759	0.00427537
TMED1	0.987154	0.00063245	0.00670916
GDNF	0.986392	0.00107629	0.00861808
AKTIP	0.985856	0.000165493	0.00390862
TYMP	0.985662	0.0869806	0.156201
FLJ40712	0.985141	0.00117976	0.00905121
MAF1	0.984655	0.00264677	0.0143246
NUSAP1	0.98442	0.0101639	0.0331441
C14orf144	0.984094	0.0610144	0.118961
PQLC1	0.983734	0.000137809	0.00367914
TRAK1	0.982483	0.0182939	0.0495868
ANKRD39	0.980719	0.00582361	0.0230285
FAM45B	0.980277	0.156981	0.245508
SVOP	0.980167	0.000149848	0.00376086
FMO1	0.979833	0.000140904	0.00369924
GPR176	0.979655	0.0012963	0.00954718
NR6A1	0.979431	0.0814363	0.148593
PCBP2	0.9785	0.0320593	0.0739659
TRIP12	0.977134	0.0158037	0.0446214
CBS	0.976772	0.00766828	0.0274764
PLEKHH3	0.975177	0.0111571	0.0353278
U2AF1	0.974658	0.0545348	0.109539
CTTNBP2NL	0.974611	0.00277925	0.014712
MGC2752	0.97381	0.041427	0.0894475
DLL4	0.973684	0.0015244	0.01047
GNG10	0.973107	0.0219349	0.0563258
CTSB	0.972232	0.00584382	0.0230898
CHL1	0.97139	0.0109017	0.0347936
C9orf82	0.971019	0.305937	0.407136
PURA	0.970664	0.0103748	0.0336253
GNS	0.968212	0.025259	0.0621188
DDX41	0.967809	0.00198413	0.0121697
RBP1	0.967633	0.00551307	0.0221934
C16orf78	0.966995	0.000450942	0.00579736
DCTN5	0.966615	0.00177737	0.0113969
SEMA6B	0.965777	0.318293	0.419601
CXCL16	0.96417	0.000146647	0.00374369
S100A14	0.961483	0.00345322	0.016743
FAIM	0.961	0.0519216	0.105863
GPLD1	0.958193	0.00243559	0.013679
KRT16	0.957203	0.000176716	0.00401089
CCNDBP1	0.95491	0.000159539	0.00384321
CNO	0.954785	0.0108243	0.0346347
C16orf74	0.953835	0.0353776	0.0795045
LRTOMT	0.953229	0.000254799	0.00462473
CDC2	0.951432	0.00017853	0.00402449
TNNI2	0.950423	0.000237067	0.0044425
MRPL2	0.949093	0.0085842	0.0297084
PPBPL2	0.947534	0.00313435	0.0157895
TAAR9	0.947392	0.00131206	0.00960567
AIF1	0.945654	0.00513623	0.0212352
CTAGE5	0.94523	0.00365003	0.0172654
GCATP	0.944825	0.000463702	0.00583264
LPCAT1	0.94338	0.000906155	0.00793473
LOC29034	0.940309	0.205999	0.30209
GUSB	0.939829	0.492586	0.585167
KRTAP4-2	0.939414	0.447806	0.544845
TASP1	0.937874	0.14091	0.226257
GZMB	0.93696	0.000953157	0.00813428
PFDN4	0.935499	0.00695262	0.0258107
COL6A3	0.935355	0.0131836	0.0395107
LOC51035	0.935161	0.00115159	0.008958
CTBP1	0.933053	0.0138673	0.0408716
GPAA1	0.932832	0.0039286	0.0180516
RNF10	0.931275	0.298989	0.399944
POT1	0.92882	0.00678883	0.0254235
SH3GL1	0.927233	0.000661262	0.00683409
VANGL2	0.927137	0.00585799	0.0231085
HAND1	0.927056	0.0746784	0.138814
RPIA	0.925045	0.000170926	0.00395747
DENND1C	0.924908	0.0341218	0.0774071
POLR1E	0.924461	0.00282969	0.014859
NME2	0.92172	0.00124164	0.00928654
COL3A1	0.921649	0.0023885	0.0135305
HLA-C	0.920244	0.00491665	0.0206798
TMED8	0.919306	0.00185875	0.0116995
VSTM2L	0.918852	0.00311429	0.0157251
NPAL2	0.916683	0.064453	0.124053
LOC201164	0.912736	0.00798282	0.0282685
C21orf119	0.912123	0.00192338	0.0119186
PLP2	0.91168	0.000852818	0.00774311
LASS3	0.911432	0.00454001	0.0197916
RRP1B	0.910607	0.00517073	0.0213078
NCOA5	0.910139	0.00206538	0.0124917
C12orf49	0.909617	0.0549214	0.110083
RARRES3	0.909608	0.0118882	0.0369349
CAMK1	0.908285	0.0587648	0.115664
RIOK2	0.907276	0.00118105	0.00905121
HECTD3	0.907014	0.00685441	0.0255863
EIF4A1	0.906779	0.337149	0.438926
IWS1	0.90539	0.0092324	0.0312339
OR7G2	0.905362	0.00135603	0.00979622
TECTA	0.905001	0.000329354	0.00512598
IVD	0.904616	0.0279636	0.0668142
GBP2	0.902508	0.074032	0.137886
MPV17	0.901807	0.00392285	0.0180335
SH3BGRL	0.900984	0.124055	0.205126
GCNT3	0.900435	0.00248652	0.013815
MLYCD	0.899334	0.000588486	0.0065079
COILP1	0.899204	0.000956863	0.00814784
CIAPIN1	0.898743	0.112769	0.190339
RNF41	0.898378	0.00965274	0.0321546
DLST	0.898375	0.000930967	0.00803557
PTEN	0.897628	0.00020936	0.00421662
KCNA7	0.897015	0.0042136	0.0189145
OSR2	0.897011	0.045603	0.0960792
LOC153297	0.896941	0.00184138	0.0116162
LOC440456	0.896713	0.000219632	0.00429582
FLJ38359	0.893703	0.046567	0.0976289
AGFG2	0.893412	0.0414794	0.0895508
WASF1	0.892471	0.0254648	0.0625005
CD300C	0.890451	0.0266755	0.0645844
ABCC8	0.889127	0.0342547	0.0776548
SNX7	0.888959	0.0706101	0.133119
ANKS4B	0.888118	0.110461	0.187345
HS3ST2	0.887396	0.0107022	0.034358
LOC138255	0.885907	0.00250657	0.0138793
LOC153561	0.885721	0.0157249	0.0444627
PODNL1	0.885504	0.00197223	0.0121226
DKFZP564C186	0.884833	0.244614	0.342966
CASP14	0.884406	0.000206283	0.00421461
CHRNB4	0.883449	0.137932	0.22255
MAT1A	0.880992	0.00100935	0.00837163
LOC149351	0.879395	0.0150521	0.0430995
KRT3	0.877585	0.000239627	0.00444372
PRF1	0.877469	0.000201273	0.00419026
C8orf51	0.877441	0.000401333	0.00550523
IKBKB	0.876912	0.0121007	0.0373706
CTHRC1	0.876338	0.150554	0.237993
PEPD	0.875987	0.000214853	0.00427537
ODZ2	0.875583	0.444172	0.541665
IGFBP7	0.874806	0.0942612	0.166038
DBF4	0.873512	0.00596127	0.0233372
TMEFF1	0.872684	0.00106262	0.00855084
LOC91137	0.871904	0.0280477	0.0669412
COL17A1	0.870187	0.106895	0.182796
TNP2	0.869647	0.469155	0.56429
GPR160	0.868713	0.0240695	0.0599968
GZMA	0.866796	0.00354864	0.017026
ANXA7	0.866546	0.000206379	0.00421461
ZNF295	0.866159	0.00464709	0.0200412
CXorf56	0.865851	0.00342036	0.0166557
LOC441017	0.865365	0.000229948	0.00439271
LALBA	0.864154	0.000243264	0.00448948
PCDH9	0.863682	0.000974984	0.0082325
SERPING1	0.863177	0.229164	0.32652
PIGZ	0.862808	0.0145656	0.0421805
CLEC2B	0.862654	0.00409379	0.0185632
CABP5	0.861708	0.00100492	0.00835445
RFX5	0.860549	0.000209225	0.00421662
LMNB1	0.859342	0.000224189	0.00432897
APH1B	0.858568	0.151301	0.238809
RAB38	0.857805	0.216936	0.313737
OR7A1P	0.857734	0.409688	0.508925
HTR2B	0.856052	0.312328	0.413709
REXO1	0.854119	0.152367	0.240048
LOC343495	0.851046	0.00217525	0.0128468
GPR61	0.850519	0.000565273	0.00640806
PRSS27	0.850346	0.00272193	0.0145197
VHL	0.849967	0.000501481	0.00602911
LOC147299	0.849714	0.0627851	0.121581
KRTAP3-3	0.849055	0.0050268	0.0209775
CPLX1	0.848578	0.000410965	0.00556573
UGT2A3	0.848129	0.00974343	0.0323437
UPRT	0.847232	0.00103661	0.00848119
IFITM3	0.847161	0.000639064	0.00674656
IFI30	0.846325	0.0447099	0.0946107
TPTE	0.845975	0.045088	0.0951937
PPCS	0.844995	0.0261056	0.0635253
CDC37L1	0.84352	0.00516577	0.0212969
PCSK5	0.842947	0.309233	0.410577
SLC30A8	0.841706	0.0117386	0.0366147
LOC374443	0.841618	0.00707124	0.0260494
CSN1S1	0.838743	0.024286	0.0603374
C19orf50	0.838571	0.0020687	0.0125006
C1orf50	0.838012	0.0083413	0.0290976
ALOXE3	0.835848	0.0823065	0.149792
ARC	0.83546	0.000292615	0.00489345
GBAS	0.835192	0.162345	0.251832
C11ORF4	0.832596	0.0101009	0.0330428
LAMB1	0.832571	0.00243967	0.0136863
SNHG12	0.83177	0.000459725	0.00581692
DPEP1	0.829371	0.0474974	0.0991093
KIAA0146	0.829128	0.0157629	0.0445443
NPAL1	0.829029	0.00222953	0.0130241
C1QA	0.827933	0.0355542	0.0797819
PDSS1	0.826916	0.000925927	0.00801475
AGA	0.826908	0.000249644	0.00457183
ZNF197	0.826905	0.000277613	0.00476773
LOC201191	0.826374	0.0242378	0.0602554
ATXN1	0.825358	0.00133326	0.00968868
BFAR	0.825275	0.00448599	0.0196461
LOC51337	0.825242	0.00813452	0.0286363
SPON2	0.825127	0.00603041	0.0234858
TK1	0.824743	0.000875876	0.00783524
C19orf18	0.823586	0.113746	0.191677
TUBGCP2	0.823221	0.0431254	0.0921732
MTMR4	0.823039	0.009836	0.0325115
SNX16	0.822954	0.0168256	0.0467347
GAD2	0.822102	0.00035049	0.00522323
LOC440573	0.821944	0.000588765	0.0065079
PROS1	0.821682	0.000842929	0.00770208
FAM49A	0.821658	0.0242125	0.0602309
TTTY9A	0.819923	0.0449519	0.0949924
NUDT5	0.817506	0.000387914	0.00541354
MRM1	0.817308	0.166699	0.256642
DKFZP586M1120	0.816512	0.0400479	0.0873527
C14orf169	0.816273	0.194267	0.289033
SOX15	0.815599	0.000269205	0.00473324
FCGR1A	0.814875	0.000250105	0.00457183
CUZD1	0.814574	0.0791839	0.145389
GIMAP6	0.814104	0.0252253	0.062067
CHRNA10	0.814087	0.00292579	0.0151541
CXXC5	0.813837	0.00723038	0.026403
PNMAL1	0.812869	0.0148012	0.0426605
CBLN4	0.81085	0.000922063	0.00799515
SENP2	0.809831	0.00287749	0.0150034
MTPAP	0.809639	0.214403	0.311051
FAM179B	0.8093	0.0138909	0.0409131
C5orf28	0.809047	0.0581441	0.114868
NAGK	0.807623	0.00421217	0.0189124
DAPK3	0.80725	0.00716732	0.0262909
OR3A2	0.80714	0.000373261	0.00532022
EDF1	0.806333	0.000881135	0.00785509
SULT1E1	0.806158	0.0405846	0.0881904
C6orf114	0.806103	0.00339268	0.0165727
LOC642846	0.805938	0.00504325	0.0210121
RPL29	0.805502	0.0920421	0.162991
ITGAL	0.804192	0.284503	0.385056
FAT2	0.804112	0.121591	0.201953
ZMYND15	0.803985	0.000264417	0.00469568
FAM32A	0.80281	0.0550053	0.110162
AHCYL1	0.80243	0.0111877	0.0354018
JRK	0.802329	0.0128631	0.0388461
POU5F2	0.802135	0.0154466	0.0439069
LOC90167	0.802057	0.000571148	0.0064294
C21orf81	0.801309	0.0336649	0.0767515
FBXL2	0.801045	0.00211118	0.0126448
FTH1	0.799621	0.00034643	0.00522323
ATP11A	0.79882	0.0659485	0.126092
ELMOD1	0.798054	0.000446541	0.00578025
MGP	0.798036	0.0689212	0.130619
THAP1	0.797934	0.0259917	0.0633856
HEYL	0.797105	0.00978198	0.0324202
PCDHGB4	0.796947	0.00427099	0.019076
PARVB	0.796945	0.413723	0.512416
HIVEP3	0.796809	0.00509354	0.0211455
ELA2A	0.794622	0.0457174	0.0962686
PSME3	0.794471	0.0140844	0.0412957
HOXC8	0.794458	0.031668	0.0733298
RAB32	0.793873	0.000866392	0.00780507
RUSC1	0.79337	0.020707	0.0541633
SRGAP2	0.792933	0.0108134	0.03463
LILRB5	0.792743	0.000964557	0.00817097
KLHL21	0.791913	0.0019279	0.011939
COL6A2	0.791825	0.0090008	0.0307488
C2orf43	0.790403	0.00654487	0.0248029
MAFF	0.789363	0.0902119	0.160595
TEX15	0.789138	0.00027302	0.00474648
PARVA	0.788903	0.0403623	0.0878698
DKFZP564I122	0.788887	0.105884	0.181534
EXOSC6	0.787307	0.00028526	0.00483393
LOC158376	0.787167	0.000731673	0.00715904
OPTC	0.785889	0.495255	0.587407
RAI14	0.785885	0.010562	0.0340299
MAP3K5	0.784337	0.000456735	0.00580785
ZNF815	0.783329	0.000345989	0.00522323
PDLIM4	0.781975	0.119683	0.199459
PIP5K1B	0.781906	0.428129	0.526332
CSNK2A2	0.781264	0.000300847	0.00493286
FAM116B	0.780974	0.000383741	0.00538031
MLF1IP	0.780354	0.0377199	0.0834508
GLI1	0.780005	0.0143389	0.041757
TIGD5	0.778004	0.000904511	0.00793473
PIK3CB	0.775437	0.0557875	0.11132
MRPS14	0.775418	0.177432	0.269393
LMNA	0.775193	0.00522429	0.0214347
UBE2NL	0.774778	0.000573095	0.00644298
ARAP3	0.773527	0.00154539	0.0105442
C10orf10	0.773056	0.0191101	0.0511154
C14orf153	0.772922	0.234779	0.332929
TMOD3	0.772793	0.000336797	0.0051803
HIST1H4H	0.772464	0.00112472	0.00883129
GMFG	0.771322	0.00035501	0.00522323
STX1B	0.771201	0.00103852	0.00848119
IGSF6	0.770695	0.0103981	0.0336788
HNRNPH3	0.770592	0.0110272	0.0350536
SLC35C2	0.770034	0.000588032	0.0065079
TCEB3C	0.769886	0.000571408	0.0064294
GGCX	0.76967	0.000914053	0.00796918
MAPRE2	0.769413	0.000433311	0.00568961
SESN1	0.767845	0.14123	0.226663
TRIAP1	0.767238	0.30183	0.402871
FAM59A	0.766664	0.00898278	0.0306992
HERC5	0.765288	0.0412067	0.0891187
UCRC	0.765238	0.416908	0.515776
C5orf40	0.763907	0.0584101	0.115232
MED1	0.763558	0.00127149	0.00943513
LYVE1	0.763382	0.000317493	0.00502493
HOXC10	0.763138	0.00320389	0.0159561
PNMA6A	0.761747	0.000616699	0.00663513
DEK	0.760313	0.000310516	0.00497459
CHERP	0.760307	0.000645276	0.00675658
A2M	0.760051	0.309625	0.410931
GSTA4	0.758953	0.000326471	0.00510321
LOC390231	0.758579	0.431352	0.529425
PYCRL	0.758482	0.101192	0.175208
STX7	0.758362	0.180771	0.273297
C5orf48	0.75829	0.00052971	0.00620901
C9orf21	0.757962	0.00425453	0.0190417
C6orf176	0.75795	0.00114078	0.00891144
SEC23IP	0.757895	0.00277127	0.0146872
CRAMP1L	0.756814	0.000816296	0.00755814
LOC286257	0.756083	0.00459188	0.0198773
CEP68	0.755454	0.0773782	0.142752
C20orf29	0.75497	0.167937	0.258118
TPSAB1	0.754033	0.106033	0.181693
HSD3B2	0.753167	0.247451	0.345784
LGMN	0.752578	0.0863679	0.155385
ABCD3	0.750938	0.0338386	0.0769956
CTF1	0.749811	0.0590938	0.116172
LOC441391	0.749704	0.0421042	0.0904329
CPS1	0.748343	0.000895372	0.00791737
SNRNP35	0.747332	0.0063315	0.0242988
RP11-431O22.2	0.746036	0.000496287	0.00601281
COL21A1	0.74494	0.0106972	0.034353
HOMER2	0.744575	0.472677	0.567409
SERPINI1	0.744493	0.0141375	0.0413901
B3GNT3	0.744259	0.00263884	0.0142937
AMOTL2	0.743766	0.0375001	0.083127
XPO4	0.743514	0.0238245	0.0596015
PRTFDC1	0.743317	0.0330061	0.0755914
SELK	0.743274	0.0638028	0.123067
FARSB	0.742605	0.000376141	0.00532475
LOC148898	0.7407	0.182319	0.275109
IL22	0.740037	0.000341084	0.00520147
FLJ21511	0.739081	0.0093723	0.0315194
TRIM31	0.738963	0.00705506	0.0260288
C16orf55	0.738945	0.00142219	0.0100201
CECR6	0.738429	0.00539349	0.0218959
NOX3	0.737561	0.0428347	0.0916713
MGC15885	0.737549	0.000381471	0.00536379
MRP63	0.736737	0.109558	0.186144
FBLN5	0.736535	0.102829	0.177371
GALNT1	0.735807	0.00034318	0.00521438
CAGE1	0.733204	0.0706126	0.133119
WDR17	0.733199	0.00303513	0.0154524
STK31	0.732793	0.000613693	0.00662094
GGTA1	0.732637	0.0172773	0.0476259
SOX5	0.732359	0.000644564	0.00675658
KIAA1024	0.732069	0.000583366	0.00649333
ANGPTL4	0.731909	0.00370436	0.0174393
PLGLA	0.731816	0.000738713	0.00720026
LOC147791	0.731576	0.00680355	0.0254689
FLJ38343	0.731092	0.0180816	0.0491809
DSE	0.730659	0.00576466	0.0228736
EEF1A1	0.730064	0.0404335	0.0879885
CIDEC	0.729884	0.0116402	0.0363944
LOC144742	0.728317	0.000352108	0.00522323
SCN7A	0.727804	0.214816	0.311519
TMEM141	0.727781	0.0166323	0.0463522
ANP32A	0.727355	0.00156628	0.010618
FBXL3	0.726878	0.000410944	0.00556573
HINT3	0.72661	0.000803701	0.00751944
EBF1	0.726358	0.0658354	0.125971
ZFP37	0.726027	0.199642	0.295161
CD97	0.725833	0.0080668	0.0285094
LOC221711	0.725677	0.0101399	0.0331095
ALPI	0.725435	0.0633092	0.122307
MTR	0.724897	0.011497	0.0360901
GGH	0.724708	0.025113	0.0618618
LY6H	0.724272	0.001575	0.0106391
ZNF502	0.724254	0.000520687	0.00613986
PKD2L1	0.723378	0.035207	0.0792378
E2F8	0.723322	0.0868584	0.156039
TYSND1	0.72325	0.00213622	0.012717
PVR	0.722203	0.0623432	0.120928
ADAM2	0.72216	0.00328779	0.0162366
TMEM35	0.721923	0.256572	0.355623
RAD51AP1	0.721736	0.00254326	0.0139957
PSMB2	0.721541	0.000363382	0.00525461
SYT14	0.721185	0.00678669	0.0254204
WNK1	0.720871	0.0100006	0.0328018
MACROD1	0.72042	0.000804482	0.00752067
KIAA1363	0.720334	0.0142573	0.0416057
ZNF300	0.719848	0.443742	0.541381
KIR2DS4	0.719528	0.000362777	0.00525461
S100A6	0.719274	0.017958	0.048902
CCDC80	0.719014	0.0736858	0.137423
LOC90639	0.7188	0.0318568	0.0736295
TPM2	0.718014	0.0484674	0.100562
APOL5	0.717669	0.0134863	0.0401541
POP5	0.717293	0.0100358	0.0328624
C11orf67	0.717105	0.000710728	0.00705031
SORT1	0.717066	0.0233957	0.0588771
ACE2	0.716326	0.0523323	0.106402
BTD	0.716315	0.00111593	0.00878139
C14orf156	0.716009	0.0265604	0.0643612
DKFZP564I0422	0.715868	0.0132499	0.039649
GSX1	0.715142	0.0462469	0.0971442
PPIF	0.714536	0.000823576	0.00759736
SLC39A5	0.714442	0.0104716	0.0338442
IGFBP6	0.714176	0.0233349	0.0587843
YWHAE	0.713808	0.000761461	0.00731933
EAF2	0.71353	0.25827	0.357521
PTMA	0.713055	0.0697719	0.131888
ICA1L	0.712041	0.455154	0.551873
LANCL2	0.711232	0.00038268	0.00537309
TBX21	0.711149	0.0257479	0.0630137
MT3	0.710975	0.0125087	0.038172
PTPRD	0.71082	0.00343217	0.0166776
KALRN	0.71059	0.0322794	0.0743603
OR2B2	0.710435	0.0136383	0.0404479
KRT18	0.709852	0.000567705	0.00641865
ACADS	0.709663	0.493829	0.586183
RHOA	0.708662	0.081672	0.148899
HLA-DQA2	0.70855	0.00558847	0.0223732
PIK3C2B	0.708227	0.522274	0.611784
PTCD2	0.708012	0.00562125	0.0224633
MUPCDH	0.706665	0.01868	0.050284
MAF	0.706526	0.00155375	0.0105785
MPP4	0.706216	0.383974	0.484472
LOC219731	0.705871	0.0231806	0.0585231
CD99	0.70573	0.0473361	0.098872
TERF2IP	0.704792	0.0240119	0.059906
NUCB2	0.704099	0.00218287	0.0128674
TMEM121	0.70396	0.243598	0.34198
MPP7	0.70365	0.0408533	0.0885687
IFNG	0.703387	0.0383872	0.0846224
FAM57A	0.703156	0.0131491	0.0394313
ARL9	0.702196	0.000830135	0.0076181
CYHR1	0.701988	0.00949967	0.0318063
CAPZA3	0.700863	0.000784349	0.00741698
KRT33A	0.699564	0.23337	0.33136
ZNF254	0.699356	0.0192559	0.0513587
DGUOK	0.698585	0.00401586	0.0183226
GDF5	0.698553	0.0094979	0.0318063
FRMD8	0.698416	0.0490646	0.101481
LOC286480	0.69832	0.00506129	0.0210694
LOC152573	0.697628	0.00911758	0.0310237
PARVG	0.697538	0.000787701	0.00742724
RNASE2	0.697066	0.000438734	0.00572925
KIAA1586	0.69683	0.00441944	0.0194917
C14orf115	0.695715	0.00186486	0.0117152
PPIA	0.695563	0.000411761	0.00557053
CHAF1B	0.695422	0.00400129	0.0182745
CD163	0.695017	0.0136982	0.0405336
C18orf49	0.694875	0.116232	0.194847
ANXA5	0.694725	0.078344	0.144196
EMILIN1	0.694178	0.000847274	0.00770345
LOC391655	0.693462	0.033479	0.0764429
OR1AB1P	0.693038	0.00511691	0.0211749
UPK1B	0.693026	0.0109415	0.0348868
KRT78	0.692988	0.000480901	0.00593041
GSG2	0.691136	0.0443566	0.0941511
GPR83	0.690724	0.016016	0.0450885
SFRS17A	0.690192	0.0220515	0.0565586
TTC21B	0.69019	0.000557145	0.00634887
RRP7B	0.69012	0.00294593	0.0152061
FRMD4A	0.689605	0.0145659	0.0421805
CLK1	0.688686	0.0535868	0.108146
FGF14	0.688682	0.0061856	0.0239163
DCTN1	0.688544	0.00370181	0.0174375
SIGLEC9	0.687722	0.00214354	0.0127336
ARAP1	0.687176	0.0732748	0.136891
GRHL2	0.687134	0.00165352	0.0109631
ESM1	0.687118	0.318854	0.420257
C20orf142	0.685923	0.702042	0.767778
KLRB1	0.685518	0.00228961	0.0132365
CASKIN2	0.685075	0.0191775	0.051233
IL9	0.685027	0.159791	0.248684
CADPS2	0.684701	0.000465594	0.00583685
LOC440319	0.6847	0.0609294	0.118866
CEBPA	0.684671	0.0243104	0.0603701
FAM49B	0.68453	0.040145	0.0875159
C2orf60	0.684421	0.0142899	0.0416698
DHODH	0.684322	0.00235019	0.0134218
hCG_1644323	0.68389	0.0112958	0.0356348
HVCN1	0.68386	0.0383834	0.0846224
ZNF14	0.681572	0.0417659	0.0899769
FUBP1	0.681327	0.210915	0.307313
SERPINH1	0.681184	0.00328897	0.0162366
FAM83C	0.680716	0.00155602	0.0105873
PLAC2	0.680038	0.000433463	0.00568961
ARPC2	0.679728	0.0639598	0.12331
TRIM21	0.679725	0.000620929	0.0066468
WWTR1	0.679032	0.0149668	0.0429627
WARS	0.678926	0.0043294	0.019246
RNF44	0.678268	0.0628937	0.121707
FAM90A2P	0.678138	0.042359	0.0909207
ALG8	0.678085	0.0910097	0.161621
KCTD13	0.677784	0.000610577	0.00660182
ILDR2	0.677327	0.000442116	0.00575542
PALM	0.677041	0.0201153	0.0530173
SP3	0.67657	0.0688928	0.130591
ERMP1	0.6762	0.00835029	0.0291059
SPPL2A	0.675652	0.00339254	0.0165727
HPS5	0.675361	0.00214218	0.0127332
ATF4	0.67501	0.124497	0.205749
IFRG15	0.674645	0.0316817	0.0733443
LOC151475	0.674196	0.0442874	0.0940432
LOC341651	0.673747	0.00105847	0.00853887
AADACL2	0.673689	0.0167704	0.0466405
TMEM53	0.673447	0.000741573	0.00722219
OR4F16	0.673161	0.000548347	0.00630145
PON1	0.672957	0.00245025	0.0137143
ADAM5P	0.672356	0.395193	0.495207
ST3GAL5	0.67183	0.000453595	0.00580489
PTH2R	0.671066	0.000449764	0.00579359
TSPAN1	0.670659	0.0976377	0.170521
GSDMB	0.66926	0.000609131	0.00659959
B2M	0.668577	0.0609473	0.118877
NPPB	0.668456	0.0987868	0.172028
PDIA6	0.667878	0.00825459	0.0288884
LOC90321	0.666431	0.00590788	0.0232123
LOC441392	0.666401	0.000934449	0.00805089
RNF34	0.665601	0.00214341	0.0127336
hCG_1651160	0.665452	0.00428478	0.0191162
DPYSL2	0.665382	0.023195	0.0585253
PTPRZ1	0.66533	0.0533914	0.107908
LDLR	0.66491	0.00615438	0.023819
C6orf64	0.664766	0.00259056	0.014157
C1QTNF4	0.664646	0.000488416	0.00597065
USP6	0.664405	0.00407545	0.01851
LYAR	0.663963	0.000465095	0.00583562
PRPF3	0.663914	0.00145083	0.0101708
MAN2A1	0.663241	0.000518103	0.00613886
BANF1	0.663162	0.0568137	0.112864
AMIGO2	0.662771	0.0150155	0.0430386
PPP1R14A	0.662568	0.288156	0.388603
KCTD10	0.662407	0.00146135	0.0102154
Cep72	0.662135	0.299483	0.400445
BST2	0.660392	0.226396	0.323397
GLCE	0.659393	0.000484562	0.0059469
LOC162993	0.658875	0.00342146	0.0166557
NOP56	0.658231	0.0756274	0.140233
CLDN2	0.657416	0.0125493	0.0382321
SLC16A1	0.657397	0.00780193	0.0278082
OSGEP	0.657099	0.000501068	0.00602853
LRCH1	0.657067	0.0549772	0.110128
DKFZP434K1172	0.656395	0.000541319	0.00626948
LOC146346	0.65589	0.0985262	0.171696
NGB	0.655436	0.149876	0.237246
RPS24	0.655285	0.0253816	0.0623665
COL8A1	0.654631	0.0237858	0.0595386
FBXO8	0.654207	0.00326746	0.0161622
MAB21L2	0.653877	0.0659029	0.126041
SEMA6C	0.653818	0.388419	0.488931
ZNF443	0.653387	0.0329746	0.0755529
ZSCAN16	0.65308	0.0464021	0.0973973
TUBE1	0.652926	0.000652806	0.00679753
C20orf39	0.652639	0.0822466	0.149738
AP2M1	0.652616	0.559573	0.645247
SGMS2	0.652512	0.022064	0.056576
GLT8D1	0.651733	0.117227	0.196192
D4S234E	0.651207	0.000507858	0.00606498
SREBF2	0.650824	0.0261924	0.0636892
OTOP1	0.650823	0.000534391	0.00622675
PKIA	0.649886	0.00632619	0.0242879
PRDX4	0.649673	0.045937	0.0965965
DDX52	0.648913	0.0682946	0.129765
KIAA1467	0.64889	0.0138834	0.0409032
BPESC1	0.648749	0.00110621	0.00873985
C2orf69	0.647885	0.00284809	0.0148937
AKT3	0.647834	0.0128051	0.0387366
TMPRSS2	0.647046	0.0113961	0.035839
LOC256374	0.647026	0.00160608	0.0107834
ADAMTS8	0.646242	0.00150171	0.0103905
CIB3	0.646216	0.0248674	0.0614016
BNIP1	0.645995	0.00422446	0.0189503
LOC284067	0.644392	0.425964	0.524274
C4orf19	0.64401	0.0669346	0.127678
C10orf95	0.64371	0.0440706	0.0936535
VCAN	0.643423	0.0346633	0.0783282
RGS7	0.64318	0.0742484	0.138184
DOK6	0.643009	0.153245	0.241006
PRDX1	0.642556	0.0911091	0.161753
CDS2	0.641355	0.00999982	0.0328018
GATA3	0.641205	0.304828	0.40599
FAIM2	0.641178	0.000941797	0.00808061
OR2W1	0.641157	0.31002	0.411316
GPN3	0.641062	0.000534748	0.00622721
SIK2	0.640814	0.00592956	0.0232749
POLR3B	0.640335	0.470972	0.565955
NT5M	0.640093	0.000902281	0.00793473
RAD9A	0.639964	0.119333	0.198992
IL32	0.639633	0.344017	0.445774
SAT1	0.639524	0.000694718	0.0069593
EPB42	0.639131	0.539941	0.627617
RPL27A	0.63855	0.0561211	0.11185
ANGPTL7	0.638198	0.00626673	0.0241256
TRIM32	0.638164	0.000535896	0.00623689
ADORA3	0.637534	0.0115958	0.0363077
FAM44B	0.636034	0.0113581	0.035774
C15orf42	0.635736	0.132546	0.215844
ZNF702P	0.635489	0.00534574	0.0217604
TMEM138	0.635108	0.000539866	0.00626825
C3orf20	0.635064	0.0220054	0.0564626
DULLARD	0.634359	0.00517168	0.0213078
PABPC4	0.634197	0.0113139	0.035675
ARHGAP20	0.633809	0.163542	0.253154
RPRD2	0.633667	0.000537389	0.00624396
SLC16A11	0.633193	0.0374381	0.0830329
ATG4C	0.633112	0.000622779	0.00665686
RPS27	0.632057	0.165835	0.255652
LIAS	0.631844	0.000718316	0.0070856
PRH1	0.631571	0.067764	0.128936
TRGV5	0.631314	0.0492675	0.101781
LOC441506	0.631141	0.00629921	0.0242079
BTN3A2	0.630841	0.281925	0.38233
RPLP2	0.630197	0.00380356	0.0177256
KRT8P12	0.62998	0.00153886	0.0105106
SDHC	0.629902	0.02009	0.0529697
ANKRD49	0.629833	0.0126485	0.0384159
FXYD6	0.629453	0.0176334	0.0483227
C7orf49	0.629429	0.0628788	0.121702
SERPINF1	0.629214	0.000602377	0.00655697
RRH	0.62895	0.00101471	0.00838288
RAB17	0.628928	0.00212784	0.0126864
RBM19	0.628841	0.000991114	0.00830095
C4orf23	0.62838	0.21004	0.306442
WDR25	0.628224	0.227766	0.325
LOC387647	0.627901	0.0101461	0.033112
ELK3	0.627748	0.00277941	0.014712
IL26	0.627462	0.000657218	0.0068082
PTCD1	0.627427	0.323467	0.424954
CALD1	0.627022	0.0148445	0.0427271
LOC441809	0.626744	0.0942358	0.16603
UTP23	0.62639	0.0116565	0.036428
RFX7	0.62628	0.00860766	0.0297627
CPD	0.624975	0.0029323	0.0151765
PPOX	0.624887	0.000946528	0.00809304
PLEKHA4	0.624403	0.00188883	0.0118056
SPAG4L	0.624204	0.00486221	0.0205515
CD5L	0.623474	0.000618789	0.00663948
TAS2R10	0.623269	0.00262383	0.014232
GLRX5	0.623127	0.29574	0.396573
LUZP4	0.622947	0.0010328	0.00846613
CC2D2A	0.622029	0.0444022	0.0941954
GLIPR2	0.621927	0.00183005	0.0115707
CYTH1	0.621771	0.00115573	0.00898661
SPATA20	0.62155	0.0386999	0.085128
NECAP2	0.621482	0.00299363	0.0153164
OAT	0.62102	0.361476	0.462917
VGLL3	0.62071	0.162485	0.251949
PLOD2	0.620349	0.000574298	0.00645084
BAD	0.620025	0.140136	0.225293
FAF2	0.619665	0.00993554	0.0326757
CEP170L	0.619609	0.000598961	0.00655697
C6orf153	0.61932	0.00476922	0.0203544
ST3GAL2	0.618719	0.00108819	0.00866714
NAMPT	0.618682	0.0666907	0.127288
TRIM38	0.618347	0.0013181	0.00963912
C17orf70	0.618282	0.000580358	0.00647602
CHST2	0.618116	0.143392	0.22922
GNB2L1	0.617497	0.210493	0.306849
C3	0.617333	0.0253773	0.0623665
PFKFB4	0.617299	0.0978428	0.170732
PPP1CC	0.61725	0.00185441	0.0116773
ACOT9	0.617052	0.0672134	0.128074
SFPQ	0.617042	0.000587733	0.0065079
CD48	0.616908	0.00074404	0.00723323
TMEM107	0.616478	0.00392274	0.0180335
RP5-1022P6.2	0.615766	0.00134526	0.00974344
RGS10	0.615332	0.183726	0.276743
CYS1	0.614905	0.0062711	0.0241372
KLF16	0.614645	0.00394031	0.0180883
MTA3	0.614633	0.00212096	0.0126798
PAN3	0.614447	0.0465154	0.0975622
GGCT	0.614407	0.00169045	0.0110844
G6PC3	0.614277	0.00792004	0.0281272
ARMC4	0.614155	0.0547729	0.109864
LEMD1	0.613992	0.000617602	0.00663513
NRXN2	0.613712	0.00192387	0.0119186
DKFZP586J0619	0.613398	0.00283659	0.0148651
FAM175B	0.613224	0.0046154	0.0199544
F9	0.61294	0.00596226	0.0233372
VWA2	0.612785	0.00318756	0.0159037
VPS4B	0.612708	0.0874386	0.156852
CD69	0.6127	0.000958971	0.00815887
SETD3	0.612576	0.000636102	0.006737
GRAMD1A	0.612495	0.00182948	0.0115707
GCAT	0.611942	0.0846744	0.152996
RAMP1	0.611231	0.0331593	0.0758538
IL2RG	0.610732	0.000944082	0.00808619
TATDN2	0.610178	0.00130705	0.00958803
CLDN18	0.610021	0.0467147	0.0978655
PTP4A2	0.609177	0.00182549	0.0115642
ANAPC7	0.609133	0.0602422	0.117876
TPRXL	0.609079	0.00286248	0.0149457
KHDRBS1	0.608987	0.0216537	0.0558371
KRT75	0.608612	0.0329788	0.0755529
C10orf27	0.608167	0.00390394	0.0179887
SEC14L5	0.606963	0.0237616	0.0595047
RUNDC3A	0.606529	0.000644493	0.00675658
ANXA8	0.605339	0.00356319	0.0170667
DDX43	0.604583	0.201728	0.297479
DKFZP564B1023	0.604553	0.0248286	0.0613366
HBG2	0.604156	0.0211703	0.054966
LOC150580	0.603756	0.0248263	0.0613366
TEX28	0.603724	0.224128	0.321184
C14orf142	0.603351	0.0183365	0.0496679
VPS26A	0.603042	0.113997	0.191992
LOC390569	0.602933	0.0491134	0.101527
CDKN2AIP	0.602875	0.0682864	0.129765
XRCC4	0.602379	0.00125663	0.00936018
FAM69A	0.601407	0.00339889	0.0165869
DRD1	0.601221	0.0311467	0.0723956
RBM4B	0.600764	0.0371981	0.0825751
FRS2	0.600684	0.0119062	0.036979
RBM28	0.600191	0.00461783	0.0199544
TNNI3	0.600036	0.00578167	0.0229226
LY6G6C	0.599595	0.0092765	0.0313421
SAMM50	0.599332	0.110502	0.187382
WNT10A	0.599281	0.0190106	0.050896
HCRTR1	0.598942	0.00757772	0.0272413
KIAA0368	0.598764	0.0199553	0.052725
SPI1	0.598456	0.00361394	0.0171787
APEX2	0.597865	0.0010737	0.00860408
PRELID1	0.597753	0.0780767	0.143784
OR2D3	0.597724	0.000710878	0.00705031
LPHN1	0.597444	0.311065	0.412369
LOC92346	0.597321	0.00987378	0.0325811
EBF2	0.597078	0.00126959	0.00942459
CRISP2	0.59679	0.000645999	0.00675658
RBBP8	0.59668	0.404388	0.504062
FTHL7	0.59654	0.00104564	0.00851454
NOTCH2NL	0.596394	0.0958013	0.168065
OSBPL5	0.595499	0.361844	0.463283
RAB27A	0.595431	0.0177115	0.0484761
RPS27A	0.595193	0.140184	0.225333
LIG1	0.595189	0.00266837	0.0144014
NALCN	0.593531	0.00932901	0.0314438
SSTR5	0.59312	0.021307	0.0552184
DNMT3B	0.593091	0.00122033	0.00920844
PLOD1	0.5928	0.00548743	0.0221278
TCEB3	0.592157	0.000875484	0.00783524
RASL12	0.591618	0.0130338	0.0391632
CHAC1	0.59041	0.294118	0.39491
FLJ13197	0.589471	0.00151121	0.0104158
ICAM4	0.588824	0.0377165	0.0834508
KIAA1210	0.588809	0.360147	0.461681
HNRNPC	0.588242	0.0070374	0.025977
RPL10A	0.588135	0.0517404	0.105592
KLHDC2	0.587768	0.00248458	0.0138081
KRT14	0.587729	0.00797401	0.0282475
KIRREL3	0.587248	0.0155366	0.0441079
ZNF80	0.586886	0.638088	0.713029
EPHA8	0.586884	0.00404719	0.0184071
VTA1	0.586113	0.244333	0.342718
LAPTM5	0.585746	0.00692209	0.0257472
CCL13	0.585674	0.24569	0.344033
LOC441081	0.585076	0.00142911	0.0100616
SLC30A7	0.584964	0.00484258	0.0205241
MALL	0.584734	0.043968	0.0935367
ARHGEF12	0.584504	0.00826104	0.0288894
LOC347424	0.584283	0.0580299	0.114712
RIOK3	0.583973	0.0216105	0.0557623
ZMIZ2	0.583885	0.00458374	0.0198683
PPIAP16	0.583743	0.0153051	0.0436043
HTR1A	0.58374	0.013564	0.0403187
BFSP1	0.58372	0.00189133	0.0118137
SFRP2	0.583681	0.0475509	0.0992049
ZPBP	0.58357	0.004734	0.0202693
ADAMTS9	0.583561	0.104949	0.180299
CCL25	0.582854	0.0484835	0.100585
PDGFC	0.582167	0.0090121	0.030766
ATP8B2	0.581595	0.0987618	0.172
ITGA8	0.581298	0.0907138	0.161279
AKR1A1	0.580824	0.0404003	0.0879262
PLCD3	0.580735	0.0501307	0.10311
WDR26	0.58071	0.0166892	0.0464739
FNDC3A	0.580678	0.238053	0.336376
IFNAR2	0.580553	0.00236969	0.0134705
ATPAF1	0.580219	0.00518115	0.0213245
LOC388532	0.580082	0.00777411	0.0277594
LOC51334	0.580013	0.00113783	0.00889865
NOC3L	0.579676	0.0707384	0.13325
AIRE	0.579669	0.000710544	0.00705031
PCID2	0.579097	0.000788256	0.00742797
SERGEF	0.578379	0.00408961	0.0185571
ETV6	0.578121	0.0315567	0.0731152
TRPV5	0.578001	0.0226738	0.0576808
MIA	0.577088	0.00673763	0.0253089
C3orf10	0.576966	0.00152927	0.0104778
RPS3	0.576942	0.12198	0.202429
GOT1L1	0.576709	0.00467912	0.0201273
DHX33	0.576639	0.00324695	0.0160931
TMEM135	0.576002	0.00164704	0.010956
PPP2R5A	0.575649	0.000973108	0.00822373
HIATL2	0.57535	0.165064	0.254964
MBD3L1	0.574663	0.00244809	0.01371
C19orf48	0.574565	0.130022	0.21281
FNBP4	0.574388	0.0461141	0.0969275
ARR3	0.574033	0.0597469	0.117163
NUB1	0.573654	0.0713678	0.134144
SIM1	0.573488	0.0519021	0.105845
OTUD6A	0.573143	0.090425	0.160867
TM4SF20	0.573097	0.0417657	0.0899769
B3GNT5	0.573073	0.000812641	0.00753887
MAFK	0.572866	0.0248094	0.0613123
KRT86	0.572547	0.565044	0.64965
MRPS16	0.572449	0.00834528	0.0291011
PPY	0.571986	0.0225929	0.0575344
XPO7	0.571562	0.0107517	0.0344831
ITIH3	0.570685	0.0360087	0.0805163
P2RY1	0.569622	0.206861	0.303046
WDR53	0.569603	0.0400038	0.0872999
SRP68	0.56938	0.0981828	0.171204
NR2E1	0.569261	0.00240064	0.0135601
TTC39A	0.569103	0.167932	0.258118
OR1L8	0.568206	0.00189447	0.0118221
C17orf49	0.568194	0.000775945	0.00738499
MGC24103	0.567759	0.0595569	0.116837
C20orf151	0.5674	0.0643874	0.123963
ADCYAP1R1	0.566733	0.807322	0.854625
VPS41	0.566236	0.000768249	0.00735223
CTSH	0.566029	0.0125229	0.0382002
ASB3	0.565742	0.0320942	0.0740204
CDX4	0.565515	0.00294804	0.0152061
LSM4	0.565446	0.0254474	0.0624805
ICAM2	0.564934	0.0119877	0.0371505
ERO1L	0.564795	0.246615	0.344935
ANP32D	0.564394	0.0230429	0.0582504
BBS2	0.56416	0.0308463	0.0718418
CRYGC	0.56385	0.33559	0.437389
SUCLG1	0.56384	0.0369055	0.0820462
OR4S2	0.563396	0.000770754	0.00735829
FGL1	0.563132	0.0467078	0.0978614
RPLP0	0.562942	0.0620553	0.120512
FKBP6	0.562543	0.00445116	0.0195698
TSP50	0.562063	0.00399688	0.0182671
MGC12966	0.561617	0.0325759	0.0748766
INGX	0.561469	0.0088339	0.0303157
LPGAT1	0.561432	0.00162566	0.0108693
C19orf56	0.5609	0.00108371	0.00863847
FRG1B	0.559904	0.0820042	0.149394
PTGES	0.559848	0.00180782	0.0114949
CTSZ	0.55973	0.000859713	0.00777698
PPIAP10	0.559529	0.0508369	0.104152
TOM1	0.559332	0.00700819	0.0259173
ITM2B	0.559253	0.0994803	0.172883
IGKV5-2	0.559235	0.000876891	0.00783858
CER1	0.559067	0.0397099	0.0868853
RPAP2	0.559019	0.00130695	0.00958803
TMEM14A	0.55901	0.00126725	0.00941077
PPAP2A	0.558868	0.00170587	0.0111529
CYP4F11	0.558244	0.103582	0.178449
GPR172B	0.558225	0.0744494	0.138456
SERPINE2	0.558138	0.00328689	0.0162366
DHRS11	0.557913	0.0330762	0.0757167
CNKSR1	0.557748	0.00657581	0.0248913
PAN2	0.557346	0.129175	0.21174
KCNK13	0.557022	0.000905451	0.00793473
OR13A1	0.55702	0.00972723	0.0323144
DIRAS1	0.55635	0.111579	0.188786
CADM3	0.55601	0.213279	0.309724
OPLAH	0.555924	0.0447817	0.0947243
COPS3	0.555818	0.00204328	0.0124234
LRRIQ1	0.555621	0.0563154	0.112157
RAMP3	0.555567	0.382504	0.483145
C6orf54	0.555554	0.0333294	0.076172
PKNOX2	0.555322	0.0142068	0.0415259
MAPK9	0.555232	0.00116202	0.00899282
PALB2	0.555163	0.035617	0.0798772
COX7A2L	0.555032	0.226566	0.323593
PLCB2	0.554928	0.559486	0.645222
GABRG2	0.554563	0.337507	0.439275
CFC1	0.554552	0.00136262	0.00982076
CDC37	0.553633	0.023857	0.059641
PCDHGA6	0.553425	0.0353535	0.0794948
C15orf43	0.553266	0.312237	0.413644
LOC157273	0.553078	0.0375779	0.0832304
SSB	0.552308	0.0490867	0.101504
PJA2	0.551772	0.0751237	0.139444
ZNF701	0.551627	0.00175627	0.0113042
RNF139	0.551388	0.000862583	0.00778503
SWAP70	0.55121	0.0192257	0.0512849
FKBP11	0.550633	0.469713	0.564787
RPL19	0.550433	0.18094	0.273511
NRN1L	0.550156	0.00808262	0.0285499
SLC13A2	0.550106	0.00156814	0.010622
PTF1A	0.549589	0.0913624	0.162071
GPR65	0.548829	0.0100269	0.0328525
CNP	0.54871	0.00222626	0.0130113
C1orf63	0.548589	0.00534966	0.0217719
C9orf71	0.548481	0.000917321	0.00797514
GRIK3	0.548103	0.00104631	0.00851652
MMP27	0.548057	0.0190474	0.0509756
PPWD1	0.548056	0.11927	0.198904
EHD1	0.54779	0.00877807	0.0301873
CLASP2	0.547745	0.000860579	0.00778123
ZNHIT6	0.547489	0.00538095	0.0218585
NIPSNAP1	0.547191	0.0573221	0.113667
TSPAN19	0.546914	0.143099	0.228937
MYH2	0.54646	0.0710661	0.133666
CABLES2	0.546058	0.0611888	0.119194
OR7A8P	0.546057	0.000896234	0.00792144
CTSD	0.546006	0.000860994	0.0077814
ARHGAP15	0.545396	0.094656	0.166576
H2AFY	0.544947	0.024612	0.0609241
DNAJC17	0.544431	0.105059	0.180424
TCP10L	0.543897	0.016467	0.0460183
C7orf25	0.543659	0.0611609	0.119175
RPS16	0.543608	0.33449	0.436244
MT2A	0.543055	0.00206016	0.0124841
SSR2	0.542985	0.00103728	0.00848119
KBTBD5	0.542571	0.0163063	0.0456601
CORIN	0.542408	0.0148032	0.0426605
MAGEE1	0.542257	0.00351183	0.0169321
FAM54A	0.542138	0.0288422	0.0683074
LOC153328	0.541707	0.00585349	0.0231048
PTPN7	0.541557	0.00280463	0.0147724
LOC728979	0.541521	0.0274094	0.0658423
KCNE2	0.541317	0.0231904	0.0585253
RPL21P7	0.54119	0.0211949	0.0550151
MARK1	0.540606	0.323789	0.425222
BHLHE40	0.540399	0.209509	0.30597
STRA6	0.540363	0.00718852	0.0263345
IFI44	0.540271	0.115033	0.193282
SHD	0.54015	0.294337	0.395122
KTELC1	0.54005	0.00182044	0.0115396
FEV	0.539532	0.132286	0.2156
SASH3	0.539342	0.0856747	0.154379
LOC153910	0.539235	0.00199498	0.0122128
HIST1H2AB	0.538809	0.00347308	0.0168029
MGC27345	0.538781	0.157895	0.246641
KLK13	0.538738	0.106967	0.182871
ELAVL2	0.538487	0.0190548	0.0509813
IGF2R	0.538026	0.0193644	0.05155
DDX28	0.537963	0.0892264	0.159245
CNOT6	0.537752	0.0231284	0.0584139
WIBG	0.537539	0.156238	0.244578
MYO19	0.537258	0.257047	0.356106
IFNA14	0.537122	0.092704	0.16386
ECHDC2	0.537008	0.0335714	0.0766093
GUCY2F	0.537006	0.000921795	0.00799515
FRZB	0.536962	0.0596065	0.116923
CARD8	0.536775	0.449406	0.546286
ZNF175	0.536771	0.00507166	0.0211025
ZNF544	0.53606	0.000902372	0.00793473
UGT2B11	0.535074	0.00229477	0.0132516
KLHL8	0.535057	0.104406	0.179539
SLC35A3	0.534009	0.00152852	0.0104764
HSPC159	0.533959	0.000915333	0.00796918
UBOX5	0.533611	0.0417579	0.0899769
NBPF1	0.533153	0.00645674	0.0245779
CCL17	0.532989	0.001332	0.00968311
CPXM2	0.532813	0.00101566	0.00838503
LRRC52	0.532597	0.0432974	0.092467
MLLT6	0.532289	0.00259919	0.0141845
PER4	0.532277	0.051865	0.105802
RHCE	0.531714	0.00442718	0.0194992
RSPO1	0.531229	0.00314422	0.0158071
AMN	0.530807	0.138885	0.223693
MGAT1	0.530772	0.00139988	0.00993412
LOC389162	0.530622	0.0227431	0.0577747
ARHGEF5	0.530621	0.00106204	0.00855084
WNT4	0.530605	0.331144	0.432799
XAB2	0.530289	0.0106007	0.0341266
LOC133957	0.530241	0.0108251	0.0346347
MRE11A	0.529887	0.000929017	0.00802711
PPP2R5E	0.529861	0.0795867	0.145936
ACCN5	0.529827	0.0225963	0.0575358
SDR42E1	0.529525	0.00209729	0.0125998
HGSNAT	0.529297	0.172034	0.263062
NNAT	0.528799	0.00877064	0.030167
DKFZP434H2010	0.527793	0.00415471	0.0187616
USP9Y	0.527136	0.695357	0.762388
FAM35A	0.52642	0.0315787	0.0731577
ZBTB39	0.526362	0.0016983	0.0111275
C1orf89	0.526291	0.154413	0.242428
BRD7P3	0.526218	0.0649019	0.124636
ECEL1	0.525658	0.0566575	0.11261
NCF4	0.525469	0.00554166	0.0222493
OR5B12	0.525283	0.0296898	0.0698269
WBSCR27	0.52483	0.0472332	0.0987096
FBL	0.524551	0.343415	0.445311
NFKBIA	0.524516	0.0145192	0.0421137
OR5BN1P	0.524335	0.393246	0.49331
DKFZp313P036	0.524177	0.284808	0.385383
LOC128208	0.523767	0.0136425	0.0404529
AVPR1A	0.523604	0.238461	0.336878
ENDOD1	0.523196	0.0316797	0.0733443
YEATS2	0.523085	0.0503205	0.103388
APOC4	0.523046	0.112596	0.190064
CLSTN3	0.522734	0.0424302	0.0910137
TSPAN5	0.521665	0.00167785	0.0110371
PGAM5	0.520243	0.203956	0.299998
PNPLA5	0.520195	0.0162324	0.0455309
DDX6	0.5195	0.0266708	0.0645809
GAS1	0.51927	0.0108975	0.0347917
SLC1A6	0.519206	0.0769235	0.14214
TRPT1	0.519046	0.0929025	0.164092
MYO3B	0.518852	0.0140537	0.0412441
APOBEC3B	0.518363	0.0306403	0.071472
MYH3	0.518316	0.149913	0.237285
HSD3B1	0.51739	0.0196472	0.0520843
PTPN5	0.51733	0.423156	0.521732
RAB11FIP2	0.516963	0.00992849	0.032658
FGFBP2	0.516756	0.00644796	0.0245587
OPN1SW	0.51645	0.00608205	0.0236181
LOC148756	0.516205	0.0336926	0.0767967
SPHAR	0.516159	0.013908	0.040951
KRT20	0.516135	0.00103847	0.00848119
ZDHHC2	0.515966	0.0210166	0.0546966
TNFAIP8	0.515897	0.211274	0.307791
PLEKHB2	0.515697	0.0447135	0.0946107
SKAP1	0.515528	0.014086	0.0412957
LOC440598	0.515504	0.0332223	0.0759891
C12orf34	0.514888	0.0204702	0.0537083
ADAP1	0.51443	0.00220577	0.0129473
CCDC71	0.513901	0.00934602	0.0314688
NCK1	0.513896	0.14971	0.237079
TDRD7	0.513816	0.13611	0.220588
PIP5KL1	0.513639	0.0234325	0.0589352
GNLY	0.513549	0.00599652	0.0234247
RAPGEF3	0.513246	0.00187505	0.0117524
IGHV3-54	0.513181	0.0110444	0.035084
RP5-1077B9.4	0.512393	0.485172	0.578106
SMG6	0.512235	0.00138919	0.00988676
TULP2	0.512225	0.002027	0.0123438
DTWD1	0.512054	0.0187022	0.0503193
CCIN	0.512005	0.493342	0.585817
ADA	0.511207	0.0242204	0.0602353
EDEM1	0.511167	0.128001	0.21022
SEC22C	0.511113	0.00996975	0.0327499
MRPS28	0.510817	0.0197569	0.0523187
AMAC1L2	0.510525	0.00146732	0.010231
LOC401640	0.51043	0.117817	0.196916
DUX2	0.510254	0.00728121	0.0265339
BCL2	0.510182	0.00117711	0.00904905
SGSM2	0.510049	0.0832778	0.151056
ARSG	0.509411	0.0152467	0.0434733
MEA1	0.508977	0.0072467	0.0264381
STAC3	0.508818	0.0066277	0.0250299
PINX1	0.508774	0.55838	0.644249
MYLK	0.507935	0.0243487	0.0604245
LOC220906	0.507794	0.0101851	0.033181
MASTL	0.507128	0.306312	0.407492
PMP22	0.506857	0.00747131	0.0269821
LOC152742	0.506776	0.0150743	0.0431317
NKX3-2	0.506763	0.0107661	0.0345179
XIAP	0.506353	0.0461296	0.0969497
CAPN11	0.506186	0.0927529	0.163902
NUP155	0.506128	0.00124406	0.00928771
WIPI1	0.505688	0.00594759	0.0233078
PGM5	0.505679	0.00433132	0.0192496
NAPB	0.504872	0.00122269	0.00921564
EML2	0.504463	0.0184751	0.0499195
XRRA1	0.503661	0.0245639	0.0608279
C16orf46	0.503456	0.0266438	0.0645454
KIAA1305	0.503403	0.0252493	0.0621028
FSD1	0.503381	0.180977	0.273524
SMCHD1	0.503259	0.14956	0.236879
NSMAF	0.503204	0.00257921	0.0141106
DDHD2	0.503184	0.00293747	0.0151958
HLA-F	0.502877	0.304382	0.405588
RPL12	0.502857	0.193275	0.287972
DKFZP564B167	0.502674	0.137976	0.222585
CXorf30	0.502312	0.0405133	0.0880843
GOSR2	0.502025	0.00930516	0.0314011
TRBV7-3	0.501833	0.00155969	0.0105976
RPLP0P2	0.501719	0.0754253	0.139937
LOC168850	0.501606	0.0187653	0.0504341
LOC441100	0.501383	0.0994296	0.172841
IGF2AS	0.501237	0.156641	0.245112
HUMBINDC	0.501237	0.00320006	0.0159492
RPS19	0.500927	0.147059	0.233803
LOC440424	0.500879	0.11889	0.198356
NCOA3	0.500648	0.127116	0.20915
ZBTB24	0.500273	0.0576859	0.114192
UMODL1	0.500268	0.191096	0.285417
ZC4H2	0.499613	0.00914057	0.0310536
NRIP2	0.499608	0.0011421	0.00891144
RPL6	0.499424	0.00174044	0.0112391
RFX3	0.499178	0.0218056	0.0560965
ZNF215	0.498964	0.00139879	0.00992996
PGLYRP4	0.498655	0.00738886	0.0267976
BAT3	0.498421	0.208522	0.304956
PXN	0.497883	0.325628	0.427123
ERI2	0.497697	0.148069	0.235085
INSIG1	0.497684	0.0527625	0.106997
OR1G1	0.496569	0.327567	0.429009
GAS8	0.496099	0.11743	0.196453
C7orf54	0.496024	0.00822243	0.028819
PTGER4	0.495439	0.00859454	0.029733
LOC390239	0.494558	0.111469	0.188665
CCDC77	0.49434	0.0139994	0.0411156
MGC10997	0.4935	0.0152167	0.0434191
TPPP2	0.493468	0.0974867	0.170337
HOXB13	0.493407	0.00992051	0.0326372
KLRG1	0.493089	0.00359069	0.0171191
RAB13	0.492973	0.00502961	0.0209775
LMO1	0.492341	0.0173058	0.0476844
ZNF180	0.492091	0.0692026	0.131077
SLC17A3	0.491223	0.0975843	0.170468
RGPD5	0.490997	0.0162745	0.0456099
MYBPH	0.490668	0.812778	0.859059
NXN	0.490498	0.0228656	0.0579361
KIAA1143	0.490193	0.00438921	0.0194453
REM1	0.490088	0.039487	0.0865034
FLJ14082	0.48891	0.0181582	0.0493113
CBR1	0.488876	0.142897	0.228722
tcag7.565	0.488763	0.0420888	0.0904162
CYP20A1	0.48764	0.00124296	0.00928654
TBC1D12	0.487636	0.0312022	0.072499
AP3B1	0.487611	0.0618413	0.120144
AGTR2	0.487357	0.00272963	0.0145528
MCC	0.487123	0.00238796	0.0135305
LOC391020	0.486594	0.059812	0.117233
FBXL4	0.485938	0.00141398	0.00998738
TEC	0.485727	0.00136019	0.00980826
IFITM2	0.48566	0.024217	0.0602345
FLJ39739	0.48566	0.00206667	0.0124922
ZC3H6	0.485311	0.00389422	0.0179603
ZNF644	0.484931	0.0148162	0.042679
LOC153682	0.484191	0.00446096	0.0195977
EMG1	0.484077	0.00554452	0.0222562
SYT8	0.484046	0.235883	0.334204
TM2D2	0.483948	0.0192212	0.0512849
GIF	0.483903	0.0165204	0.0461411
ZNF189	0.483305	0.0395901	0.086656
PAPOLB	0.482835	0.00436293	0.0193594
C1orf157	0.482608	0.00525397	0.0215095
KCNK17	0.48229	0.0271484	0.065335
SLC34A1	0.481882	0.0927899	0.163952
GRAP	0.481675	0.076097	0.140851
MYL6B	0.481666	0.0279118	0.0667483
TFPT	0.481547	0.0256139	0.0627795
PMS2CL	0.481502	0.00141882	0.0100143
TKTL1	0.481211	0.00143239	0.0100739
PARP1	0.481163	0.201556	0.297312
HMP19	0.480971	0.0170928	0.0472983
KCNQ3	0.480565	0.0891777	0.159201
ZNF560	0.480015	0.00362892	0.0172179
TBC1D10B	0.479431	0.0654895	0.125495
SALL4	0.478695	0.00254664	0.0140025
CREB3L2	0.47848	0.00529846	0.0216204
FOS	0.477799	0.0260281	0.0634007
HDLBP	0.477598	0.0104063	0.0336886
EFCAB1	0.477058	0.0244956	0.0606819
EIF2S2P	0.476752	0.0224595	0.0572764
ZC3H12A	0.476689	0.00251224	0.0138911
LOC388545	0.476424	0.524089	0.613581
CH25H	0.475614	0.00617236	0.0238839
RPL7AP7	0.475276	0.13572	0.220047
SASH1	0.47506	0.0098851	0.0325811
LOC125893	0.475046	0.0135481	0.0402983
NELL1	0.475002	0.00269297	0.0144451
FOXQ1	0.474992	0.0127204	0.0385395
ZNF234	0.474961	0.0435149	0.0927636
GYS2	0.474407	0.205117	0.301254
CAPS2	0.473914	0.00261661	0.0142249
MTMR8	0.473331	0.0134301	0.0400417
RPS6KA3	0.47325	0.00155659	0.0105875
PPP1R14D	0.472833	0.0622245	0.120733
SP1	0.471545	0.0018505	0.0116587
CD63	0.471523	0.100762	0.174746
PCTP	0.471447	0.0727911	0.136173
PFN2	0.471285	0.0295817	0.0696885
LOC127602	0.470821	0.00211547	0.0126653
BAZ2A	0.470793	0.334546	0.436259
ZNF224	0.47041	0.0210281	0.0547093
RNF8	0.470305	0.386833	0.487278
EXT2	0.470221	0.00199228	0.0122077
MIXL1	0.470217	0.00579837	0.022961
FURIN	0.469906	0.0249304	0.0615187
RPN2	0.469897	0.0035787	0.0171076
TTF1	0.469884	0.0072371	0.0264178
SPINK4	0.469848	0.00288836	0.0150362
PLEKHH1	0.469831	0.428982	0.526998
SERHL	0.469383	0.105346	0.180808
PRCP	0.469105	0.0105032	0.0339128
SMPD2	0.468652	0.0236098	0.059239
B4GALT4	0.468497	0.00145941	0.0102127
TREM1	0.46827	0.0473814	0.0989353
GALNS	0.468215	0.0143679	0.0418104
TAS2R38	0.468209	0.0742295	0.138175
ZNF807	0.467912	0.133241	0.216796
LOC389039	0.467702	0.513775	0.604241
PI4K2A	0.467567	0.0540563	0.108845
CCR8	0.467355	0.00701191	0.0259173
ZNF75A	0.46701	0.19285	0.287534
SLC25A19	0.466618	0.0064757	0.0246167
ZNF578	0.466371	0.0192253	0.0512849
TMEM104	0.466268	0.0015032	0.0103934
STK38	0.466191	0.00448818	0.019649
SCTR	0.465952	0.15218	0.239889
FOXD2	0.465758	0.0257346	0.0629891
ADRA2C	0.465389	0.0478213	0.0996104
MAP3K3	0.464939	0.0117231	0.0365896
ANKMY1	0.464544	0.448443	0.545364
UTP18	0.463871	0.00757684	0.0272413
ZFPM2	0.463527	0.198191	0.29356
TLR1	0.463435	0.00296307	0.0152485
EMP3	0.463214	0.0954743	0.167656
TSNAX	0.462336	0.0576822	0.114192
RFX6	0.462131	0.00226571	0.0131392
SCFD1	0.461977	0.0269048	0.0649714
NME4	0.461596	0.00826045	0.0288894
GPR142	0.461555	0.00159787	0.0107456
MYOZ1	0.461301	0.100171	0.173915
GPR120	0.461094	0.0970425	0.169652
AAAS	0.460536	0.15442	0.242428
KIAA0947	0.460534	0.0171361	0.0473787
ACAP1	0.460511	0.021826	0.0561259
PAAF1	0.460176	0.010619	0.0341627
FEZ2	0.459974	0.0843483	0.152547
PIP5K3	0.459508	0.0099418	0.0326864
LOC126917	0.459489	0.0053568	0.0217919
ALDH6A1	0.459486	0.0659286	0.126078
MYH4	0.459341	0.00625263	0.0240807
C13orf23	0.459193	0.00206576	0.0124917
THG1L	0.458983	0.00825634	0.0288884
OR5D13	0.458837	0.107734	0.183878
ACRC	0.458765	0.00148369	0.0103166
MYCBPAP	0.458526	0.0927158	0.163866
KRT37	0.45846	0.0748625	0.139037
ZNF233	0.458345	0.116688	0.195495
FLJ13769	0.457684	0.0171436	0.0473902
UBTD1	0.457439	0.44323	0.540885
AK3L1	0.45724	0.285624	0.386051
OR52A4	0.456736	0.00740892	0.0268277
LOC440434	0.456694	0.0191703	0.0512206
NF2	0.456594	0.398574	0.498363
PANK1	0.45559	0.00195296	0.0120456
GCH1	0.455556	0.0729012	0.136322
OCRL	0.455484	0.0584078	0.115232
MXRA8	0.454964	0.01118	0.0353833
FKBP1C	0.454733	0.00212329	0.0126798
SERPINA3	0.454689	0.00149506	0.010359
TERF2	0.454688	0.0169398	0.0469688
COL1A1	0.454664	0.0405476	0.0881198
LOC401951	0.454244	0.0754365	0.139945
MCL1	0.454227	0.0976698	0.170521
LOC391035	0.454155	0.103847	0.178796
LOC442407	0.454136	0.337074	0.438886
COL5A2	0.453811	0.0734949	0.137147
DUSP22	0.453786	0.0125533	0.0382321
APOC1	0.453681	0.00150226	0.0103905
C11orf24	0.453445	0.601121	0.681679
RELT	0.453364	0.212905	0.309387
PIK3R3	0.45333	0.0444229	0.0942087
F2	0.45327	0.00172888	0.0112057
SNCAIP	0.453003	0.00277321	0.0146935
KCTD11	0.452524	0.272083	0.372266
RPL23	0.4524	0.142364	0.228073
OR2B8P	0.452275	0.0545884	0.109617
GUCY2C	0.452083	0.0611521	0.119171
SEPX1	0.45208	0.135315	0.219535
ADAMTS10	0.452023	0.0122174	0.037563
MYH7B	0.451871	0.0434762	0.0927213
PDPR	0.45185	0.0444101	0.0941954
SPINK5L3	0.451639	0.407933	0.507323
PSMD9	0.451625	0.325878	0.427394
MGC13008	0.451594	0.014595	0.0422462
ZCCHC10	0.451305	0.0290643	0.0687247
LOC347421	0.451272	0.00317719	0.0158916
LOC728643	0.451263	0.175523	0.267195
FKBP1B	0.45111	0.00456281	0.01983
C1orf131	0.45063	0.0179108	0.0488244
HACL1	0.450441	0.0224487	0.0572636
KATNAL1	0.45043	0.0833408	0.151114
RTTN	0.450198	0.0051861	0.0213346
ALDH1L2	0.449867	0.170418	0.261099
IER2	0.449842	0.00221245	0.012955
C17orf53	0.449814	0.00400961	0.0182997
FLVCR1	0.449783	0.00186748	0.0117206
FCGR2C	0.449269	0.0259947	0.0633856
TAT	0.449257	0.0031314	0.0157849
DHTKD1	0.44915	0.0639601	0.12331
SIX4	0.448979	0.115183	0.193435
AIM1L	0.448944	0.150131	0.237554
MACC1	0.448876	0.0948862	0.166832
KLHL20	0.448818	0.0681124	0.129524
PLA2G2D	0.448646	0.07798	0.14365
GIP	0.44831	0.418916	0.517771
LOC139116	0.448264	0.1611	0.250256
EBPL	0.448191	0.0483977	0.100513
TBC1D9B	0.448047	0.00220622	0.0129473
IFT52	0.447702	0.246724	0.345038
CHTF18	0.447631	0.0432298	0.0923561
MT1H	0.447387	0.00390523	0.0179904
POLA1	0.447353	0.00577309	0.0228932
CRYBB1	0.447153	0.024849	0.0613717
DKFZp434J0226	0.446903	0.0817309	0.148979
CSPG4	0.446872	0.00163314	0.0108963
MBNL3	0.446842	0.049966	0.102886
AKR1C2	0.446691	0.182597	0.27542
LOC202227	0.446572	0.0303539	0.0710234
MATN1	0.446485	0.0111973	0.0354095
CHST11	0.446346	0.681765	0.750885
P2RX7	0.446267	0.0393247	0.0862537
GLO1	0.446076	0.00162899	0.0108878
TMEM38A	0.446028	0.00539554	0.0218997
F13A1	0.445859	0.00707976	0.0260647
F11	0.445845	0.0171832	0.047452
VAV1	0.445426	0.00188425	0.0117843
LOC285989	0.445259	0.00756943	0.027227
YKT6	0.444923	0.0128422	0.0388116
OMG	0.44485	0.35366	0.455504
ACOT12	0.444827	0.00719907	0.0263527
ABCG2	0.44466	0.00198482	0.0121697
BARD1	0.444566	0.0112233	0.0354705
TFB1M	0.444454	0.138882	0.223693
C20orf3	0.444335	0.0146268	0.0423009
TSSK4	0.444299	0.10589	0.181534
KIF5C	0.444105	0.0205135	0.053786
ASF1A	0.44396	0.0179415	0.0488746
FOXP3	0.443809	0.0279599	0.0668135
CA9	0.443095	0.002405	0.013577
FAM115A	0.442926	0.00172205	0.0112024
NPIP	0.442895	0.00245408	0.013724
RPL21	0.442614	0.0484212	0.10054
PA2G4	0.442041	0.0259845	0.0633797
CNIH	0.44197	0.389461	0.489835
C9orf126	0.441949	0.0298325	0.0700535
CCDC93	0.441816	0.419942	0.518681
LOC389848	0.441807	0.00573474	0.0227917
APP	0.441724	0.00168173	0.0110551
OR13C3	0.441567	0.022363	0.0571193
TYMS	0.441297	0.0164279	0.0459349
TXNDC8	0.441115	0.00931865	0.0314336
GBP1	0.440823	0.135471	0.219739
LYZ	0.440681	0.0822049	0.14969
IFITM1	0.440612	0.077047	0.142328
IFNWP12	0.440453	0.0463159	0.0972788
TMC7	0.440333	0.00202705	0.0123438
GOLPH3	0.440208	0.0068252	0.0255305
RPL22L1	0.44019	0.0126212	0.0383587
TBC1D15	0.440079	0.398546	0.498363
SCAF1	0.439973	0.0314663	0.0729355
LOC90499	0.439698	0.0234306	0.0589352
CBX8	0.439553	0.00715826	0.0262763
C21orf82	0.43948	0.00168589	0.0110683
CDC23	0.439299	0.00392739	0.0180502
MSN	0.439212	0.0110388	0.0350774
HMGXB3	0.439056	0.617177	0.694677
GAS2L1	0.439053	0.0016609	0.0109853
RPL17	0.439015	0.131337	0.214427
LOC286154	0.438433	0.00708935	0.0260867
ProSAPiP1	0.437847	0.0790605	0.145218
LOC440677	0.43756	0.00336003	0.0164584
METTL5	0.437539	0.0270037	0.0651063
TGFBI	0.437202	0.00221771	0.012977
BAZ2B	0.437151	0.00173978	0.0112391
ZNF606	0.436962	0.00257903	0.0141106
LOC144347	0.436916	0.0278168	0.0666011
GPR18	0.436707	0.00200438	0.0122551
LOC442208	0.436665	0.0144396	0.0419756
SCUBE1	0.436601	0.468654	0.563791
ACVRL1	0.436377	0.0017047	0.0111529
Magmas	0.436366	0.0202379	0.0532695
TTTY14	0.436211	0.09389	0.165554
CD9	0.435997	0.17287	0.264095
ACSL3	0.435802	0.00943485	0.031654
ARHGDIG	0.435522	0.534636	0.622997
UTP14A	0.435483	0.0743352	0.138306
EFR3B	0.435428	0.141773	0.227367
TDG	0.435328	0.166074	0.25594
SC65	0.435286	0.0956858	0.167922
C9orf33	0.435156	0.363614	0.465093
KCNJ1	0.435088	0.0486114	0.100765
NHP2	0.434981	0.0253487	0.0623239
TCTN1	0.434921	0.027626	0.066241
UNKL	0.43488	0.238806	0.337252
TRIM6	0.434879	0.00287592	0.0149992
ALAD	0.434223	0.0021272	0.0126864
CREBZF	0.433713	0.0316084	0.0732178
LANCL1	0.433292	0.0170412	0.0471936
ROBO1	0.432979	0.00195559	0.0120581
NAE1	0.432885	0.00536329	0.0218003
TRIM68	0.432318	0.0147214	0.0424745
MMP11	0.432086	0.205712	0.301816
ARHGEF15	0.431617	0.217969	0.314901
TMBIM6	0.431557	0.33383	0.435668
LYN	0.431523	0.0151494	0.0432773
ZNF322A	0.43139	0.394603	0.494594
CPM	0.431263	0.0265602	0.0643612
UMOD	0.430607	0.135679	0.219999
ALAS1	0.430232	0.772349	0.82574
HSD17B2	0.430071	0.0887655	0.158638
RPS15	0.429905	0.00442364	0.0194968
LOC388282	0.429642	0.0498406	0.102668
USP31	0.42951	0.0790631	0.145218
LAMB2	0.429428	0.23249	0.330302
CROT	0.429406	0.00361505	0.0171787
SPATA6	0.428368	0.120074	0.199991
LRRC14	0.427828	0.550296	0.636754
KIAA1107	0.427802	0.0978416	0.170732
LOC285735	0.427783	0.306746	0.407853
CDH2	0.427706	0.122994	0.20371
OR3A1	0.427638	0.00294232	0.0152003
WNT6	0.427564	0.00258092	0.0141161
LOC133748	0.42755	0.0569509	0.113069
C11orf1	0.427295	0.308486	0.409724
ENOX1	0.427223	0.0439571	0.0935236
ZNF532	0.42718	0.0806899	0.147574
TMEM59	0.426883	0.00772093	0.027619
FLJ39609	0.426656	0.00210457	0.012635
JMJD5	0.426572	0.0301212	0.0706302
PFDN5	0.426282	0.00808681	0.0285595
AGR2	0.426039	0.0978396	0.170732
SAPS3	0.425818	0.00522906	0.0214453
FBXO11	0.425563	0.0188795	0.0506474
ACADL	0.425273	0.0173518	0.0477762
LOC119358	0.425269	0.129429	0.212007
CCDC67	0.425233	0.00641046	0.0244676
DNHD1	0.425188	0.0312742	0.0726404
PLXNB3	0.425153	0.0496317	0.102351
TPP2	0.424963	0.0531548	0.107596
FCER2	0.424466	0.10884	0.185187
KLHL1	0.424011	0.010097	0.0330353
IL1R1	0.423644	0.00399632	0.0182671
LOC729970	0.423509	0.0397763	0.0869611
MSLN	0.423327	0.157266	0.245835
SELL	0.423306	0.0463322	0.0973026
WHSC1L1	0.423196	0.00255139	0.0140209
DERL2	0.422891	0.00367008	0.0173378
NUCB1	0.422874	0.00207894	0.0125317
NID2	0.422702	0.00545601	0.0220556
F2RL2	0.422331	0.332953	0.43473
MRPS11	0.422259	0.00777189	0.0277594
FBXO2	0.422088	0.00204951	0.0124497
LOC91893	0.421642	0.00534398	0.0217604
TBC1D17	0.421235	0.204428	0.300422
OR8V1P	0.421224	0.00194432	0.0120074
ARMCX2	0.420974	0.209788	0.306238
LYZL2	0.420763	0.267736	0.367417
FAM71C	0.420732	0.124427	0.205656
CLUL1	0.420386	0.0341177	0.0774067
LOC340623	0.420381	0.00568253	0.0226667
RAB3D	0.420213	0.0320247	0.0739207
MORC4	0.419964	0.0479864	0.0998536
C8orf79	0.419821	0.0301672	0.0707127
MEIS1	0.41968	0.00444057	0.0195363
GYPA	0.419217	0.396484	0.496286
SAP30BP	0.419067	0.0133	0.0397503
KIF3A	0.418844	0.0126516	0.0384159
CCBL1	0.418606	0.26294	0.362366
RNASE3	0.418598	0.220145	0.317118
CFL1	0.418554	0.0809167	0.147906
SLC39A10	0.418278	0.0145598	0.0421805
GUCY1A2	0.418116	0.0532938	0.107755
PRPF18	0.417879	0.00302804	0.0154363
C1orf163	0.41723	0.0449127	0.0949401
ZNF366	0.416983	0.00233713	0.0133929
DISC1	0.416733	0.274361	0.374756
LOC93622	0.416517	0.0372606	0.0826952
SF3A3	0.416296	0.00950282	0.0318115
PSME4	0.416146	0.11139	0.188562
CHML	0.416065	0.00937373	0.0315194
RP11-142I17.1	0.415866	0.447499	0.54454
PDF	0.415855	0.29002	0.390478
RTKN	0.415793	0.0140091	0.0411377
NDUFA9	0.415639	0.575752	0.659309
CCL14	0.415632	0.00261683	0.0142249
PHF7	0.415355	0.00314941	0.0158211
PEX10	0.415299	0.447339	0.544513
LBR	0.414605	0.0823463	0.14985
LOC284023	0.414598	0.00211122	0.0126448
ZBTB12	0.414187	0.0149159	0.0428721
FLJ35848	0.413846	0.00795553	0.0282115
MFAP4	0.413841	0.00735785	0.0267196
ABCG8	0.413477	0.00268757	0.0144422
GRIN2B	0.41317	0.0352337	0.079289
TAF1A	0.412582	0.0882772	0.157952
ROBO3	0.412483	0.00720687	0.0263711
GP5	0.412105	0.00502811	0.0209775
GALNT7	0.411584	0.0208499	0.054414
LOC387833	0.411519	0.00257004	0.014084
C19orf20	0.411315	0.165378	0.255269
LOC388147	0.411222	0.415962	0.5148
SFRS9	0.410295	0.00970116	0.0322776
ABLIM3	0.410275	0.0032185	0.0160005
PLA2R1	0.410127	0.0736986	0.137424
HTT	0.410002	0.0230247	0.0582191
CHRDL2	0.409975	0.0686727	0.130312
COCH	0.409924	0.0453667	0.0956633
OR5I1	0.409852	0.0484457	0.100559
NSMCE2	0.409375	0.0561136	0.11185
SIAH1L	0.409116	0.010612	0.0341521
UGT3A2	0.408715	0.00468594	0.0201425
FBXL7	0.408521	0.129907	0.212639
LOC151835	0.408451	0.0160699	0.0451977
PRDM2	0.408444	0.00383439	0.0178052
LOC439955	0.408438	0.00230183	0.0132884
ATAD1	0.407589	0.00467291	0.0201217
FLT3LG	0.407437	0.13889	0.223693
FCHSD1	0.407252	0.160404	0.249353
TFPI	0.406995	0.0155117	0.0440627
SELE	0.406985	0.0427056	0.0914848
ISM1	0.406755	0.00824243	0.0288757
GRTP1	0.406627	0.0077944	0.0278016
STX17	0.405846	0.00442357	0.0194968
OR2T8	0.405666	0.0232788	0.0586805
PNMAL2	0.405649	0.0413415	0.0893217
PYGL	0.405534	0.0209579	0.0545944
OR2A20P	0.405521	0.486069	0.578913
TAF1B	0.405364	0.170885	0.261632
SNX27	0.405255	0.00934091	0.0314677
XPA	0.405063	0.00829155	0.0289806
SDR39U1	0.40481	0.00315275	0.0158298
MRPL42	0.404727	0.0466894	0.0978523
SOLH	0.404447	0.0502922	0.103355
RPL21P11	0.404274	0.0615064	0.119647
CDC42EP2	0.404255	0.0115139	0.0361084
BAK1	0.404205	0.00318555	0.0159037
HOOK3	0.404077	0.0508443	0.104152
MRPL46	0.403854	0.0955041	0.167678
FGF7	0.403558	0.10384	0.178796
IGLL1	0.403439	0.0116152	0.0363372
ITGAE	0.403289	0.0118131	0.0367651
ALS2CL	0.403133	0.00786053	0.0279765
LY6K	0.403007	0.00675643	0.0253457
B4GALT6	0.403	0.14401	0.229922
ELA1	0.402983	0.0145414	0.042153
ORC5L	0.402895	0.0024998	0.0138574
SPCS3	0.402752	0.0037758	0.0176339
SYNE2	0.402464	0.0453073	0.0955689
TDRD3	0.402328	0.0230546	0.0582725
FCGBP	0.402269	0.232791	0.330622
GIMAP8	0.402176	0.0433245	0.092488
LOC137107	0.402116	0.0578241	0.114408
HNRNPA3P1	0.401953	0.0421401	0.0904902
SMCR7L	0.401243	0.362376	0.463813
FAM106A	0.400379	0.00374329	0.0175341
DNAJB9	0.400364	0.0806623	0.147537
TMEM161B	0.400313	0.211512	0.30795
UBQLN1	0.400148	0.0230663	0.0582945
CACNA1E	0.399995	0.00234745	0.0134218
LOC146795	0.399901	0.117018	0.195931
CPA4	0.399787	0.0966877	0.169212
GMPR2	0.399774	0.00420757	0.0189019
HOXB7	0.399756	0.0197478	0.0523086
SYMPK	0.399699	0.0271006	0.06526
STOML3	0.399337	0.00458086	0.0198683
SLC2A7	0.398701	0.0508391	0.104152
TCF4	0.398538	0.00655127	0.0248223
CPT1A	0.398514	0.00905644	0.0308852
ATAD4	0.398475	0.0075696	0.027227
LOC401131	0.398413	0.0101296	0.0330924
DDOST	0.398258	0.00509655	0.021149
SERPINB10	0.398069	0.0166783	0.046452
OXSR1	0.398047	0.0226774	0.0576825
SOCS5	0.39779	0.103769	0.178722
WNT2B	0.397668	0.148783	0.235913
WNT8A	0.397471	0.219023	0.315988
FLJ12331	0.397438	0.0240735	0.0599991
HEL308	0.397362	0.0025884	0.0141491
SH3GL3	0.397189	0.00433596	0.0192658
ISLR2	0.397134	0.281764	0.382265
GMIP	0.396846	0.136735	0.221181
RETNLB	0.396705	0.069083	0.130888
POLG2	0.396558	0.00302001	0.0154113
ZNF641	0.39627	0.272538	0.372758
ZNF204	0.395757	0.0544703	0.109436
SSX5	0.3956	0.00651848	0.0247315
C20orf197	0.395557	0.469026	0.564169
GORASP1	0.39547	0.281401	0.381903
FAU	0.395266	0.0393026	0.0862148
MARCO	0.395243	0.223726	0.320818
GTF2IRD1	0.395175	0.0077372	0.0276628
SDC1	0.394774	0.00258606	0.0141403
[truncated: 17,658 more rows]

## Sheet: GSE27008
gene	logFC	adj.P.Val
CXCL10	5.72824	1.06e-36		DEGs from human coronary endothelial cells infected and uninfected by C. pneumoniae; logFC > +2, adjusted p < 0.05 was set for further analysis. 72 DEGs were identified.
RSAD2	5.46447	1.75e-38
IFITM1	5.4027	1.21e-36
CXCL11	5.34307	1.24e-36
IFIT3	4.93938	1.47e-36
MX2	4.79405	1.57e-36
ISG20	4.59605	1.72e-36
CMPK2	4.594	8.26e-36
OASL	4.45906	1.84e-36
RTP4	4.44348	1.75e-38
IFIT2	4.2218	1.75e-38
IFIT1	4.13561	2.18e-36
MX1	4.1139	1.75e-38
TNFSF10	3.8839	1.75e-38
IDO1	3.77235	2.68e-36
IFI44L	3.7056	2.78e-36
OAS1	3.68	1.75e-38
TNFSF13B	3.62531	1.75e-38
IFI35	3.61984	1.42e-35
GABBR1	3.46607	3.24e-36
EPSTI1	3.43075	3.31e-36
PSMB9	3.31273	1.75e-38
IFI30	3.30091	3.62e-36
LY6E	3.27242	3.69e-36
CCL5	3.20997	1.75e-38
IFI6	3.17925	3.94e-36
BATF2	3.07431	1.75e-38
UBE2L6	3.02808	4.4e-36
CTSS	3.00533	1.75e-38
IRF7	2.80889	5.22e-36
SECTM1	2.75245	5.47e-36
OAS2	2.74559	5.5e-36
HERC5	2.7454	5.5e-36
APOL3	2.73354	1.76e-38
LGALS9	2.7309	1.76e-38
HOMEZ	2.71934	5.62e-36
IFI44	2.71587	5.64e-36
DDX58	2.64917	5.97e-36
HIST2H2AA3	2.64568	1.76e-38
LAMP3	2.60976	6.18e-36
ISG15	2.58822	3.06e-35
CASP1	2.58007	6.34e-36
IL4I1	2.5687	1.76e-38
RARRES3	2.55668	1.76e-38
TAP1	2.47491	3.38e-35
SAMD9L	2.46367	7.04e-36
APOL1	2.46202	7.05e-36
LGALS3BP	2.43404	1.78e-38
GMPR	2.41426	7.38e-36
OAS3	2.41372	1.78e-38
SAMD9	2.39254	3.65e-35
SLC15A3	2.36627	1.78e-38
USP18	2.34582	7.88e-36
SAMHD1	2.32665	8.02e-36
PRAC1	2.25046	1.86e-38
SOD2	2.24643	8.69e-36
FMO4	2.23729	8.77e-36
STAT1	2.22447	1.86e-38
IFIT5	2.21286	8.99e-36
XAF1	2.19595	9.15e-36
SP110	2.1949	9.16e-36
IFITM1	2.15521	9.55e-36
NLRC5	2.14017	9.7e-36
PLA1A	2.13212	9.79e-36
DTX3L	2.10321	4.88e-35
CCL2	2.09203	1.02e-35
THEMIS2	2.05988	1.06e-35
ZNF16	2.05861	1.06e-35
C3AR1	2.05843	1.06e-35
DDX60	2.05541	5.14e-35
IFIH1	2.05157	1.07e-35
GIMAP4	2.00866	5.41e-35
BST2	1.99668	5.48e-35
C1S	1.98673	2.17e-38
GIMAP2	1.97615	1.16e-35
HLA-B	1.94914	1.2e-35
BTN3A2	1.94816	1.2e-35
RP1-100J12.1	1.9316	1.23e-35
TNFSF18	1.92177	1.24e-35
TXNIP	1.91009	1.26e-35
LOC100129518	1.90963	1.26e-35
PDGFRL	1.9004	1.27e-35
TRANK1	1.89984	2.17e-38
TLR3	1.88435	1.3e-35
LINC00358	1.87498	1.31e-35
SV2A	1.87194	1.32e-35
HLA-G	1.87017	1.32e-35
PARP9	1.86761	1.32e-35
RP11-209D14.2	1.85917	1.34e-35
C8orf4	1.85628	1.34e-35
HIST1H2AJ	1.85618	1.34e-35
PLSCR1	1.85219	2.17e-38
APOL6	1.8424	1.36e-35
C19orf66	1.8375	1.37e-35
APOBEC3F	1.83641	2.17e-38
TNFAIP3	1.82968	1.39e-35
TRIM21	1.82563	1.39e-35
FBXO6	1.82249	1.4e-35
H1F0	1.80605	1.43e-35
NPBWR1	1.80248	2.17e-38
HCP5	1.77261	1.49e-35
TMEM140	1.76921	1.5e-35
NMI	1.76425	2.17e-38
BTN3A3	1.75867	1.52e-35
HLA-C	1.74222	2.17e-38
GPR146	1.73159	1.57e-35
LAP3	1.72937	1.58e-35
RNF213	1.71979	2.17e-38
CX3CL1	1.71537	2.17e-38
MIR5193	1.70299	1.63e-35
RP4-781L3.1	1.69257	1.66e-35
PSMB10	1.67949	1.69e-35
PNPT1	1.6734	2.17e-38
IL18BP	1.67261	2.17e-38
GCH1	1.67169	1.7e-35
PSMB8	1.65766	2.17e-38
CLDN5	1.65345	1.75e-35
HLA-J	1.65124	1.75e-35
LOC100507501	1.64948	1.76e-35
NT5C3A	1.6475	1.76e-35
BTN3A2	1.64115	2.17e-38
APOD	1.64111	2.17e-38
CCL8	1.63366	2.17e-38
RP11-678G15.1	1.6006	1.88e-35
IL15RA	1.58807	2.17e-38
LGMN	1.57678	2.17e-38
IFITM2	1.57437	2.17e-38
GBP1	1.57129	1.96e-35
LOC100129455	1.55188	2.02e-35
EIF2AK2	1.54159	2.17e-38
IRF1	1.53845	2.06e-35
C1R	1.53458	2.07e-35
DHX58	1.52517	2.17e-38
BTN3A1	1.49893	2.17e-38
C10orf10	1.49653	2.2e-35
AKIP1	1.48448	2.24e-35
AIM1	1.4776	2.26e-35
HLA-A	1.46904	2.29e-35
HIST1H2BD	1.44132	2.17e-38
RNF114	1.43654	2.41e-35
CXCL3	1.42427	2.46e-35
MIR7703	1.42265	1.15e-34
PARP14	1.42013	2.17e-38
CXCL16	1.41737	2.49e-35
STAT2	1.4037	2.17e-38
HERC6	1.40321	2.17e-38
ZNFX1	1.40274	2.55e-35
IL32	1.3998	2.56e-35
RHBDF2	1.39016	2.17e-38
TRPM6	1.38849	2.61e-35
MLKL	1.38665	2.61e-35
TDRD7	1.37905	2.17e-38
ZNF571-AS1	1.36407	2.71e-35
HIST1H2APS4	1.36249	2.17e-38
TRIM22	1.35077	2.17e-38
GBP2	1.34885	2.78e-35
WARS	1.34655	1.29e-34
FAM46A	1.32354	2.17e-38
CTSLP8	1.31706	2.94e-35
VLDLR	1.28477	3.11e-35
CD38	1.27802	3.15e-35
IFI16	1.27568	2.17e-38
NAPA	1.27083	3.19e-35
TRIM38	1.27043	3.19e-35
TRIM25	1.26939	3.19e-35
PDE2A	1.26666	3.21e-35
GCA	1.26562	2.17e-38
C11orf96	1.26015	3.25e-35
CFB	1.2543	3.28e-35
HLA-F	1.25322	3.28e-35
BC062763	1.25102	3.3e-35
CXCR4	1.25042	2.17e-38
PSME1	1.24788	1.51e-34
PDCD1LG2	1.24754	2.17e-38
IFITM3	1.24292	3.35e-35
IRF9	1.24121	2.17e-38
CARD16	1.23545	1.54e-34
RP11-687F6.1	1.23428	2.17e-38
CH25H	1.23408	2.17e-38
PMAIP1	1.23273	2.17e-38
GIMAP1-GIMAP5	1.2217	2.17e-38
MIR612	1.21537	3.52e-35
MASTL	1.20548	2.17e-38
PRMT8	1.2043	2.17e-38
TAPBPL	1.19207	2.17e-38
APOBEC3G	1.18938	2.17e-38
ATRIP	1.18894	3.7e-35
HIST1H2BE	1.18298	2.17e-38
FURIN	1.17808	2.17e-38
CEACAM1	1.17781	3.78e-35
GBP3	1.17393	3.81e-35
SQRDL	1.16229	3.89e-35
MDK	1.16001	3.91e-35
PARP12	1.14962	3.99e-35
HLA-E	1.14636	4.02e-35
ACSL5	1.14587	4.02e-35
SCARB2	1.14129	4.06e-35
MYD88	1.13928	4.07e-35
ACKR4	1.13623	2.17e-38
HIST1H2BC	1.12728	4.17e-35
APOBEC3B	1.12668	4.18e-35
TAP2	1.12373	2.17e-38
SLC16A4	1.12032	2.17e-38
CLDN7	1.11881	2.17e-38
PCDH12	1.11849	2.17e-38
ELF1	1.10689	4.35e-35
HPSE	1.10606	4.35e-35
SLFN5	1.10138	4.4e-35
NFKBIZ	1.09656	4.44e-35
GIMAP8	1.09485	4.45e-35
RAB4B	1.09433	2.17e-38
FCGR2A	1.09419	1.98e-34
SLC25A28	1.09162	4.48e-35
DDX60L	1.08963	4.5e-35
SDR16C5	1.0685	2.17e-38
MOV10	1.06632	4.73e-35
AK026714	1.06601	2.17e-38
KDR	1.05943	2.11e-34
CD82	1.05856	2.17e-38
IL15	1.05654	4.83e-35
CTXN1	1.0544	4.85e-35
RNF19B	1.05265	4.87e-35
PATL1	1.04869	2.17e-38
ST3GAL5	1.04468	2.17e-38
PIK3C2B	1.04419	4.96e-35
NFAT5	1.04122	2.17e-38
ZSCAN31	1.04012	2.17e-38
CXCL2	1.03811	5.02e-35
KIAA1551	1.03516	5.06e-35
GMFG	1.03424	5.07e-35
P2RX4	1.0205	5.22e-35
H2BFS	1.01889	5.24e-35
ART5	1.0147	5.29e-35
SAT1	1.01211	5.32e-35
LGALS8	1.01021	5.34e-35
TNFRSF1B	1.00467	2.17e-38
TFEC	0.998952	2.17e-38
ICAM1	0.997875	2.17e-38
FBXL7	0.996323	2.17e-38
HIST1H2AC	0.9904	2.17e-38
MIR6732	0.986157	5.64e-35
PHF11	0.985011	2.18e-38
CTHRC1	0.980223	5.71e-35
PLSCR2	0.978222	5.74e-35
TRIM69	0.975591	5.78e-35
ANGPTL4	0.972558	2.2e-38
RNF149	0.971682	5.83e-35
CMTR1	0.970109	2.2e-38
HMOX1	0.969764	5.85e-35
ZFYVE26	0.954723	6.06e-35
CC2D1B	0.95401	6.07e-35
SERPINB9P1	0.953305	6.08e-35
SLC12A7	0.951211	2.2e-38
DDIT3	0.950946	6.11e-35
GIMAP7	0.947281	6.16e-35
RTEL1-TNFRSF6B	0.947235	2.2e-38
FAM89A	0.944073	6.2e-35
CHST1	0.941933	2.2e-38
RAPGEF5	0.941241	6.25e-35
TNFRSF1A	0.940447	2.2e-38
ADAR	0.938895	2.68e-34
FAM124B	0.937739	2.2e-38
KANK3	0.936959	6.31e-35
N4BP1	0.93561	2.2e-38
ETV7	0.934417	2.2e-38
NAGK	0.934335	6.35e-35
CD68	0.931833	2.2e-38
ADM	0.931789	6.39e-35
NPFFR1	0.92765	6.45e-35
SPG7	0.927021	6.46e-35
GSDMD	0.919801	6.57e-35
FAM107A	0.919323	6.58e-35
TRIM40	0.916206	6.63e-35
HIST1H2BC	0.914428	6.66e-35
HSPA12B	0.910521	2.22e-38
HEATR5B	0.910182	6.73e-35
GPR22	0.909932	1.4e-35
NINJ1	0.907191	2.22e-38
RP11-338I21.1	0.90626	6.79e-35
NFE2L3	0.904682	6.82e-35
CFI	0.904264	6.83e-35
BBC3	0.903424	2.22e-38
DAPK1-IT1	0.901791	6.87e-35
OPTN	0.90065	6.89e-35
ACOT1	0.897027	6.95e-35
NUTM2B	0.893213	2.23e-38
PML	0.888105	2.24e-38
CHMP5	0.883862	7.18e-35
RP11-403P17.4	0.876343	7.31e-35
DIO3OS	0.876171	7.31e-35
LY75	0.876072	7.31e-35
RBCK1	0.875027	7.33e-35
SLC18B1	0.871811	2.24e-38
RP11-179B15.6	0.871491	2.24e-38
TRIM6	0.867869	7.47e-35
IQCG	0.86689	7.49e-35
DLL1	0.866359	7.5e-35
MBNL2	0.862424	7.57e-35
DUSP5	0.85987	7.62e-35
HIRA	0.858741	7.63e-35
ZFP36	0.856642	2.24e-38
TMEM60	0.856019	2.24e-38
PLLP	0.850683	2.24e-38
TMEM109	0.849452	7.82e-35
LOC284240	0.84842	2.24e-38
GBP5	0.84718	7.87e-35
CHN1	0.846661	7.88e-35
KAT2B	0.843666	7.94e-35
MGME1	0.843637	7.94e-35
SMAD1	0.8393	8.03e-35
UTRN	0.830675	2.24e-38
RBP5	0.829809	8.24e-35
ACP2	0.828451	8.26e-35
N4BP2L2	0.824615	8.35e-35
IRF2	0.822835	8.38e-35
IFI27	0.822156	8.4e-35
TMEM2	0.818314	2.24e-38
TAPBP	0.815	8.56e-35
TRIM26	0.813248	2.24e-38
FAM86A	0.81215	2.24e-38
MGST2	0.810527	8.67e-35
LHX6	0.809367	8.69e-35
IQSEC3	0.807217	1.85e-35
CXCL6	0.805794	2.24e-38
MMRN1	0.803227	8.84e-35
NAMPT	0.799792	8.92e-35
BRE-AS1	0.798451	2.24e-38
CCDC42	0.798207	2.24e-38
RP11-389C8.2	0.798096	1.89e-35
KCNJ2	0.797931	2.24e-38
CTSO	0.796193	9.01e-35
SP100	0.794301	9.06e-35
TMEM62	0.788364	2.24e-38
LOC102723620	0.787848	9.22e-35
TMEM219	0.785762	2.24e-38
GRN	0.785491	3.8e-34
ANKRD10-IT1	0.784322	2.24e-38
CTSL	0.784317	2.24e-38
SIDT2	0.776295	2.24e-38
PLEKHF1	0.77604	9.52e-35
B3GALT2	0.774685	9.56e-35
NBPF4	0.771199	2.24e-38
MBLAC1	0.769342	2.24e-38
CYP1A2	0.766767	9.77e-35
AK090844	0.763655	2.24e-38
TPST2	0.762839	9.88e-35
TCN2	0.761482	2.24e-38
FLJ33534	0.758136	2.13e-35
AX746710	0.757471	2.24e-38
AC128677.4	0.754061	1.01e-34
CKLF	0.753647	1.01e-34
RAB9A	0.752829	1.02e-34
TMEM88	0.752703	2.24e-38
TMSB4Y	0.751582	1.02e-34
HIST2H2BE	0.750912	2.24e-38
C5orf56	0.749658	2.19e-35
ARID5A	0.7494	1.03e-34
NPIPA1	0.748672	1.03e-34
PARP10	0.746246	2.24e-38
NSMCE4A	0.745996	1.04e-34
APOL2	0.745805	2.24e-38
GIMAP6	0.744506	1.04e-34
TRIM14	0.741412	2.24e-38
MICB	0.741406	1.05e-34
LOC101929118	0.738691	2.24e-38
GNA14	0.73856	1.06e-34
JADE2	0.7376	1.06e-34
TMEM95	0.737263	2.24e-38
PTPRN2	0.732954	2.24e-38
CFH	0.732416	1.08e-34
PI4K2B	0.728781	1.09e-34
AX747826	0.727856	1.09e-34
ZCCHC2	0.726281	1.1e-34
GBAP1	0.725374	1.1e-34
OTOF	0.724986	2.24e-38
GPR116	0.723368	1.11e-34
ZNF492	0.720151	1.12e-34
TRIM34	0.716904	1.13e-34
HIST1H2AD	0.71689	2.24e-38
PCDH17	0.716842	2.24e-38
ERAP2	0.715826	2.43e-35
RNF169	0.715382	2.24e-38
ZBTB8A	0.714824	2.24e-38
HES4	0.713154	1.14e-34
CDC25B	0.710597	2.24e-38
CST8	0.708432	2.24e-38
SPANXA2-OT1	0.708061	2.24e-38
LOC285043	0.707465	1.16e-34
ZNF273	0.707279	1.16e-34
SOX7	0.707082	2.24e-38
TRIM56	0.706594	2.24e-38
LOC100506175	0.706283	2.24e-38
KCNG2	0.70514	1.17e-34
ACOT7	0.704461	1.17e-34
BPIFB2	0.703866	2.24e-38
PPM1K	0.70198	2.54e-35
PLA2G4C	0.701973	2.24e-38
LY96	0.699992	4.73e-34
NPCDR1	0.699412	2.24e-38
IER5	0.698812	2.24e-38
HSPA1A	0.698441	1.19e-34
CALR	0.697928	2.24e-38
SENCR	0.697851	2.24e-38
SH3RF3	0.697612	2.24e-38
FKSG49	0.697131	1.2e-34
CHAC1	0.695789	1.2e-34
LOC100130264	0.693812	1.21e-34
MZT2B	0.692977	1.21e-34
ZNF675	0.6927	2.24e-38
GOLM1	0.690802	1.22e-34
FOXO4	0.687517	2.24e-38
AGPAT9	0.685599	2.24e-38
MGC13053	0.684517	2.24e-38
SDPR	0.683817	2.24e-38
ZNF680	0.682548	2.24e-38
LOC100289333	0.680705	1.26e-34
GABARAPL1	0.68017	2.24e-38
COX6A2	0.678291	2.24e-38
GIMAP1	0.678116	2.24e-38
FMR1	0.677148	1.27e-34
MIR143HG	0.6766	1.28e-34
ISY1-RAB43	0.674767	1.28e-34
PARP4	0.674602	1.28e-34
CCRL2	0.673878	1.29e-34
LOC100133089	0.673213	1.29e-34
LINC00841	0.673032	2.8e-35
LOC100130987	0.672074	2.24e-38
EFNA1	0.670009	2.24e-38
XRN1	0.668547	1.31e-34
MTMR11	0.666517	2.24e-38
SLC10A1	0.665552	1.32e-34
HIST1H2BK	0.665015	2.24e-38
PRSS50	0.661921	2.24e-38
SLC2A1-AS1	0.661257	1.34e-34
SPNS2	0.658541	2.24e-38
BRSK1	0.657371	1.36e-34
LOC100133920	0.656297	2.24e-38
LPAR6	0.655851	1.36e-34
ICAM2	0.655042	1.37e-34
FLRT2	0.654981	1.37e-34
LOC101927675	0.654351	1.37e-34
KLHDC8B	0.65341	1.37e-34
IL7	0.652971	3e-35
CSF1	0.65233	2.24e-38
CEBPD	0.652039	1.38e-34
GLA	0.651884	1.38e-34
SMCHD1	0.651721	2.24e-38
LETMD1	0.651144	2.24e-38
VGLL4	0.651054	2.24e-38
LOC100130456	0.65042	1.39e-34
RP4-594L9.2	0.650375	3.02e-35
TRAF3IP2	0.649943	1.39e-34
HELZ2	0.649371	1.39e-34
MIR6748	0.646083	1.41e-34
KB-1000E4.2	0.64517	2.24e-38
LINC00893	0.644561	1.41e-34
LOC101928590	0.643751	1.42e-34
HSCB	0.643697	2.24e-38
HP09025	0.642359	2.24e-38
LMBR1L	0.638669	1.44e-34
ERVH-1	0.638111	1.44e-34
LOC100652777	0.638074	2.24e-38
LOC101928134	0.637865	1.45e-34
LIPA	0.636275	3.18e-35
SHANK3	0.636052	1.45e-34
LINC00307	0.635618	2.24e-38
PRKD2	0.634929	2.24e-38
MISP	0.634479	1.46e-34
SESN2	0.634043	1.46e-34
RBM43	0.633954	1.46e-34
NDC80	0.63369	1.47e-34
ZMYM6	0.633292	1.47e-34
ZNF267	0.633261	2.24e-38
LOC399491	0.633126	2.24e-38
CD40	0.632739	2.24e-38
PPP1R16B	0.632731	2.24e-38
MYLIP	0.632597	2.24e-38
GFAP	0.631828	2.24e-38
EMP3	0.631814	1.47e-34
RP5-890E16.2	0.630011	3.25e-35
BC034578	0.629768	2.24e-38
WFS1	0.629613	2.24e-38
GBP4	0.628624	1.49e-34
CEBPB	0.626679	1.5e-34
PCLO	0.625759	3.29e-35
HYAL2	0.625272	2.24e-38
ANKS1A	0.625019	1.51e-34
CASP7	0.624733	1.51e-34
ZNF436	0.624602	1.51e-34
ATP12A	0.623551	2.24e-38
LINC00629	0.623429	1.52e-34
ZNF43	0.623411	1.52e-34
GPBAR1	0.623304	1.52e-34
ZNF831	0.620997	3.35e-35
RGS2	0.620108	2.24e-38
KLHL3	0.620033	1.53e-34
ASPHD2	0.619374	1.54e-34
SSBP3-AS1	0.61788	2.24e-38
VEZF1	0.617146	2.24e-38
YEATS2	0.615352	2.24e-38
NFKBIA	0.614998	1.56e-34
IGSF11	0.614188	2.24e-38
LINC00957	0.613751	1.57e-34
LOC440354	0.61245	2.24e-38
ISCA2	0.611084	2.24e-38
B3GALNT1	0.610392	2.24e-38
NRN1	0.610151	2.24e-38
NREP	0.608309	2.24e-38
GBA	0.608196	1.6e-34
BATF	0.607816	2.24e-38
NOSTRIN	0.607458	1.6e-34
RP6-99M1.2	0.607226	1.6e-34
OLFML3	0.607083	3.53e-35
IGKV1OR2-108	0.607056	1.6e-34
LOC729173	0.606348	1.61e-34
ZNRF4	0.605901	2.24e-38
LOC100996255	0.605301	1.61e-34
NRIP1	0.605213	1.61e-34
SCAMP1-AS1	0.604821	1.61e-34
SFR1	0.604689	2.24e-38
TMEM50A	0.60442	1.62e-34
CD47	0.603642	1.62e-34
FHL3	0.603478	2.24e-38
RP1-142L7.8	0.601652	3.6e-35
LOC101060181	0.600723	2.24e-38
LINC01356	0.600661	1.64e-34
AK025288	0.600486	2.24e-38
DNASE2	0.600121	1.64e-34
MFSD12	0.600069	1.64e-34
ZNF43	0.599775	1.64e-34
AQP7	0.599545	1.64e-34
SLC30A1	0.599052	2.24e-38
SNORA43	0.598769	1.65e-34
TRAFD1	0.598751	1.65e-34
GRK5	0.59862	1.65e-34
CCNJ	0.597158	2.24e-38
CNP	0.59713	1.66e-34
SDC4	0.595659	1.66e-34
TLE4	0.59552	1.66e-34
SMIM14	0.594867	1.67e-34
MKRN4P	0.594137	1.67e-34
KAT7	0.593359	2.24e-38
MALAT1	0.593321	1.68e-34
WHAMM	0.59274	1.68e-34
DCP1A	0.592724	2.24e-38
KLHL21	0.592658	1.68e-34
ZC3HAV1	0.592558	1.68e-34
C9orf163	0.591558	3.74e-35
LOC100996740	0.59045	1.69e-34
MYCBP2	0.589271	1.7e-34
CHST15	0.588804	2.24e-38
C1orf200	0.587547	2.24e-38
LOC100289045	0.587084	2.24e-38
ERV3-2	0.58669	3.81e-35
FKBP1B	0.586349	2.24e-38
RP3-333B15.4	0.586215	2.24e-38
GTF2B	0.585933	2.24e-38
PLEKHF2	0.585784	2.24e-38
LOC158960	0.585641	1.72e-34
HIST1H1C	0.585558	2.24e-38
B2M	0.585474	2.24e-38
PLK2	0.585261	1.72e-34
IGKV1-17	0.584893	1.73e-34
LOC101927690	0.584885	1.73e-34
BANF2	0.584636	2.24e-38
CALCOCO2	0.584514	1.73e-34
HIST1H2AG	0.584081	2.24e-38
NHLRC4	0.584062	1.73e-34
KRT2	0.583709	2.24e-38
SQSTM1	0.583596	1.73e-34
CALCB	0.58344	3.86e-35
SIT1	0.581389	1.75e-34
LINC01192	0.57986	3.91e-35
BIRC3	0.579505	3.92e-35
RABAC1	0.578553	1.77e-34
C6orf47	0.578084	1.77e-34
HIST1H2BH	0.578013	1.77e-34
TOB1	0.576703	1.78e-34
USP30-AS1	0.576058	2.24e-38
NUDT6	0.575993	2.24e-38
CREBRF	0.575967	1.78e-34
CHODL	0.575946	2.24e-38
MAN1B1-AS1	0.575898	2.24e-38
KRTAP3-1	0.575756	1.78e-34
RP11-305O6.3	0.575755	2.24e-38
LINC00167	0.575191	1.78e-34
PCK2	0.575183	1.78e-34
TRG-AS1	0.574245	1.79e-34
LOC100130429	0.574231	1.79e-34
MELK	0.573738	1.79e-34
MITD1	0.573301	1.8e-34
ITM2B	0.573018	2.24e-38
CFHR2	0.572167	1.8e-34
SLC50A1	0.571167	1.81e-34
OLAH	0.571106	1.81e-34
ANXA2R	0.570583	1.81e-34
GABARAPL1	0.570538	1.81e-34
BC039681	0.570024	1.82e-34
MED25	0.569329	1.82e-34
AGTRAP	0.569071	2.24e-38
OR52K3P	0.568476	1.83e-34
NEURL3	0.56807	2.24e-38
CHST5	0.56711	1.84e-34
MTMR9LP	0.566595	4.12e-35
CKLF	0.565147	1.85e-34
FUCA2	0.565094	2.24e-38
GBP1P1	0.563523	2.24e-38
RP11-540O11.1	0.563239	2.24e-38
ERAP1	0.563132	2.24e-38
AK057978	0.562426	1.87e-34
MR1	0.562303	2.24e-38
C19orf25	0.561703	1.87e-34
DYNLT1	0.561517	2.24e-38
CD164	0.561321	7.21e-34
CCDC146	0.56065	4.22e-35
HES1	0.560119	1.88e-34
LAIR1	0.559719	4.24e-35
NT5E	0.559321	2.24e-38
IFI27L1	0.558981	1.89e-34
PVRL2	0.558908	1.89e-34
GRINA	0.558879	2.24e-38
TRADD	0.558366	2.24e-38
VPREB3	0.558205	2.24e-38
RP11-440L14.3	0.558169	2.24e-38
AX746968	0.558159	1.9e-34
EBI3	0.557696	4.27e-35
PLIN2	0.557488	2.24e-38
AX746492	0.556606	2.24e-38
BCL2L11	0.556238	2.24e-38
MAMDC2	0.555544	2.24e-38
LIPA	0.553887	1.93e-34
SH3BP1	0.552882	2.25e-38
GRHL2	0.552207	4.37e-35
CHKB	0.551771	1.94e-34
KCNS1	0.551444	2.25e-38
DSCR10	0.550449	1.95e-34
VRK2	0.550447	2.25e-38
CXCL9	0.550299	4.4e-35
LOC101927027	0.550283	1.95e-34
AP5B1	0.549351	2.25e-38
CBR1	0.549349	2.25e-38
LHFPL2	0.549157	1.96e-34
FRMPD1	0.549064	1.96e-34
ZNF581	0.548675	1.96e-34
PALM	0.547969	4.44e-35
ADAM17	0.547342	1.97e-34
GHDC	0.547095	2.25e-38
LOC100630918	0.545717	1.99e-34
FKBP5	0.5457	2.25e-38
SULT1A2	0.545199	2.25e-38
RAB3IL1	0.545104	1.99e-34
WFIKKN1	0.544276	2e-34
EGFL7	0.543584	2e-34
NCOA7	0.543148	2.25e-38
CD34	0.543072	2.01e-34
MAML1	0.542913	2.25e-38
IL6	0.542897	2.25e-38
IL10RB	0.5422	2.25e-38
CARD16	0.542169	2.25e-38
WSB1	0.542168	2.01e-34
SERPINB1	0.541561	2.25e-38
ERICH1-AS1	0.540839	2.25e-38
C2CD2	0.540609	2.25e-38
LOC101928614	0.539263	2.04e-34
PCGF5	0.539165	2.04e-34
MIR424	0.538798	2.04e-34
AX747191	0.538759	2.04e-34
ZNF665	0.538718	2.25e-38
LOC731424	0.538374	2.25e-38
LOC100507535	0.537889	2.05e-34
LOC100129406	0.537816	4.64e-35
MGC45922	0.537147	2.25e-38
STRIP2	0.536574	2.06e-34
ZNF438	0.535971	2.25e-38
C1orf105	0.534536	4.7e-35
GLDN	0.532913	2.09e-34
AFAP1L1	0.532615	2.09e-34
SV2B	0.532414	2.09e-34
DEDD2	0.532045	2.25e-38
RAB24	0.532031	2.09e-34
FLI1	0.531364	2.1e-34
CD101	0.531194	2.25e-38
RPS6KC1	0.530793	2.1e-34
SELM	0.530519	2.25e-38
DHRS3	0.530467	2.25e-38
ABCA6	0.530423	2.25e-38
SLAMF9	0.530238	4.79e-35
KRTAP9-2	0.530195	2.11e-34
ORC3	0.529697	2.11e-34
PCAT19	0.529337	2.11e-34
CYP26B1	0.528705	4.82e-35
BST1	0.528126	2.12e-34
NUB1	0.527189	2.25e-38
RILPL1	0.525748	2.14e-34
MIR205	0.525275	2.15e-34
NCR3	0.525269	4.89e-35
RAB9B	0.525005	2.15e-34
ITPRIP	0.52442	2.15e-34
PPAP2C	0.524397	2.25e-38
MKNK2	0.524136	2.25e-38
C16orf82	0.523852	2.16e-34
DTL	0.523127	2.16e-34
LRRC32	0.522484	2.17e-34
CFLAR	0.521257	2.18e-34
ANKRA2	0.521142	2.25e-38
ADPRHL2	0.521027	2.25e-38
MET	0.520833	2.18e-34
MEF2C	0.520546	2.18e-34
TBK1	0.52017	2.25e-38
MAGEA2	0.52005	2.19e-34
PPAP2B	0.518998	2.2e-34
PLAT	0.517011	2.21e-34
PRKAB1	0.516739	2.25e-38
JAK2	0.515854	2.22e-34
ZCCHC24	0.515188	2.25e-38
SGCE	0.514714	2.23e-34
RP4-676L2.1	0.514159	2.25e-38
FLJ32255	0.513206	2.25e-34
TRIM5	0.513189	2.25e-38
LOC101927247	0.513104	2.25e-38
RP11-663N22.1	0.512872	5.16e-35
LOC340085	0.512792	2.25e-38
MTUS1	0.510889	2.27e-34
CRBN	0.510544	2.27e-34
IL3RA	0.510185	2.27e-34
CTSK	0.51016	5.22e-35
WNT16	0.510112	2.27e-34
HERC2P2	0.509649	2.28e-34
LOC100505711	0.509022	2.25e-38
CASP10	0.5073	2.25e-38
CDK18	0.506945	2.25e-38
PRR30	0.50634	2.25e-38
KRTAP5-9	0.505892	2.25e-38
USH1G	0.505276	2.32e-34
VAMP5	0.504947	2.25e-38
TIMP4	0.504461	2.33e-34
SLFN12	0.504309	2.33e-34
TMX1	0.504261	2.33e-34
SNHG17	0.504192	2.33e-34
CHL1-AS2	0.503889	2.25e-38
CTD-2021H9.3	0.503721	2.33e-34
TCEAL7	0.503266	2.34e-34
RLN3	0.50294	2.34e-34
DFNB31	0.502781	5.4e-35
NSMCE2	0.50206	2.35e-34
BRIP1	0.502015	2.35e-34
RPS11	0.502011	2.25e-38
TSR2	0.501388	2.25e-38
CUL4B	0.499901	2.37e-34
RP11-452L6.1	0.499789	2.25e-38
RP11-288L9.1	0.499785	2.37e-34
DECR1	0.499572	2.37e-34
CCDC60	0.498813	2.25e-38
LRRC40	0.498482	2.38e-34
PNPLA2	0.49836	2.38e-34
STXBP2	0.497976	2.39e-34
MIR7110	0.497885	2.39e-34
TYMP	0.497739	2.39e-34
LINC00312	0.497506	2.25e-38
LOC643355	0.496963	5.54e-35
GJD2	0.49573	2.41e-34
LOC101927071	0.49566	2.25e-38
HOXA5	0.495625	2.41e-34
LOC101928823	0.49498	5.59e-35
LOC113230	0.494617	2.25e-38
C17orf62	0.494207	2.42e-34
LOC340340	0.493639	2.43e-34
LMF2	0.493268	2.25e-38
SOX12	0.493211	2.25e-38
PTPRB	0.493209	2.43e-34
FBXL19-AS1	0.492344	2.25e-38
B4GALT5	0.491678	2.25e-38
RP11-1017G21.4	0.491579	2.25e-38
FAM175A	0.491246	2.45e-34
ODF3	0.490271	2.25e-38
OR1A1	0.490048	2.46e-34
DUSP10	0.489991	2.46e-34
SCRN2	0.489785	2.47e-34
FAM111A	0.489431	2.47e-34
CLCF1	0.489231	2.47e-34
GPR1	0.488369	2.48e-34
BC047644	0.488354	2.48e-34
CHPF	0.487613	2.49e-34
APOBEC3A	0.487582	5.78e-35
ASF1B	0.487222	2.25e-38
LILRB1	0.487154	5.47e-34
LOC101929034	0.48673	2.5e-34
SORCS3-AS1	0.486444	2.25e-38
HEXDC	0.486413	5.81e-35
CHMP4B	0.486395	2.25e-38
DLG1-AS1	0.486084	2.25e-38
LAMB3	0.485393	2.25e-38
LOC101929076	0.485056	2.25e-38
CCL13	0.484782	5.86e-35
SPINK13	0.484571	2.25e-38
GIPR	0.484493	2.25e-38
CTSA	0.484317	2.52e-34
MT1M	0.484187	2.52e-34
DAB2	0.483924	5.88e-35
JMJD8	0.483384	2.53e-34
SASH1	0.483187	2.53e-34
COX7A1	0.48305	2.25e-38
LOC101928661	0.482565	2.54e-34
TMEM105	0.48228	2.25e-38
RICTOR	0.482181	2.25e-38
HTR2B	0.481983	2.55e-34
RP11-443C10.1	0.48184	2.25e-38
SH3BP5	0.481691	2.25e-38
ANKS4B	0.481573	2.55e-34
TMEM173	0.481137	2.56e-34
B3GNT6	0.480596	5.97e-35
AGAP10	0.480266	2.25e-38
PRAMEF1	0.479798	2.57e-34
KIAA0247	0.479697	2.25e-38
SSTR5-AS1	0.479533	6e-35
RP11-313C4.1	0.479327	6e-35
MTHFS	0.479323	2.57e-34
LOC102724165	0.479303	6e-35
C2orf70	0.47884	2.25e-38
CKS2	0.478834	2.25e-38
SSB	0.477704	2.59e-34
GPR143	0.477195	2.25e-38
NMRK1	0.476676	2.25e-38
FTX	0.476398	2.61e-34
LOC101928978	0.475606	2.25e-38
RALGAPA2	0.475406	6.11e-35
SYCE1	0.474564	6.13e-35
ANKRD45	0.474421	2.25e-38
APP	0.474351	2.63e-34
INPP5D	0.474182	2.25e-38
FLJ22763	0.473953	6.15e-35
ITFG2	0.473179	2.25e-38
PSMB8-AS1	0.472863	2.65e-34
CLEC14A	0.472656	2.65e-34
PHACTR4	0.47117	2.66e-34
MIER1	0.470339	2.25e-38
KIAA1407	0.47001	2.25e-38
CASP8	0.469359	2.68e-34
TNFRSF14	0.469216	2.69e-34
HOXB3	0.469181	2.25e-38
C6orf10	0.469172	2.25e-38
MAX	0.469085	2.25e-38
KMT2B	0.468699	2.25e-38
TDRG1	0.468575	6.31e-35
LOC284600	0.4685	2.69e-34
SLC6A18	0.468347	6.32e-35
SYT15	0.468008	2.7e-34
DACT2	0.467857	2.25e-38
ABI3	0.467824	2.25e-38
H1FX	0.466214	2.25e-38
EMC2	0.466169	2.25e-38
PIK3R1	0.465835	2.73e-34
SUOX	0.465831	2.73e-34
LOC101929910	0.465191	6.41e-35
SLC37A1	0.465151	2.73e-34
SLC27A3	0.464868	2.25e-38
BAI1	0.464604	2.25e-38
GAL3ST4	0.464516	2.25e-38
CLEC1A	0.464429	2.74e-34
BC033164	0.464324	2.25e-38
FGFBP1	0.464086	2.75e-34
MESDC1	0.463948	2.25e-38
FAM21C	0.463793	2.25e-38
SLC39A2	0.463789	6.46e-35
MCAM	0.463289	2.25e-38
BTG2	0.463221	2.76e-34
NUCB2	0.462839	2.25e-38
RNF13	0.462807	2.76e-34
NPM2	0.462255	2.77e-34
C11orf72	0.461424	2.78e-34
SPG21	0.461287	2.25e-38
ASCL3	0.461268	2.78e-34
RP11-138A9.1	0.461237	2.78e-34
BMS1P6	0.460629	2.25e-38
LOC100507054	0.460288	2.25e-38
MVB12A	0.459569	2.8e-34
CDC42EP5	0.459539	2.8e-34
DKFZP434K028	0.459326	2.8e-34
LINC00882	0.459244	2.25e-38
C9orf135-AS1	0.459048	2.81e-34
SGK223	0.458227	2.25e-38
FAXDC2	0.458094	2.82e-34
PRDM12	0.458026	2.25e-38
SMCR8	0.457903	2.25e-38
MMEL1	0.456536	6.68e-35
FABP6	0.455797	2.85e-34
RP11-634B7.4	0.455545	2.25e-38
LOC284219	0.455376	2.85e-34
PPP1R27	0.454952	2.25e-38
LINC00216	0.454613	6.74e-35
RFPL2	0.454225	2.25e-38
FANCL	0.453955	2.87e-34
STAP2	0.453817	2.25e-38
STC2	0.453575	2.25e-38
HCG22	0.453221	2.25e-38
AK130486	0.452775	2.89e-34
LMO2	0.45272	2.25e-38
SPRR2G	0.452259	2.89e-34
TIGIT	0.452216	2.25e-38
SMOC1	0.452061	6.83e-35
LOC283387	0.452042	6.83e-35
LOC100996286	0.452015	2.89e-34
ESAM	0.451855	2.9e-34
IQCJ-SCHIP1	0.451853	2.9e-34
SPATA20	0.449985	2.92e-34
HAPLN3	0.449895	2.25e-38
C9orf117	0.449835	2.25e-38
POM121L12	0.449609	2.92e-34
NEUROG1	0.44937	2.25e-38
FAM63A	0.448975	2.93e-34
BC040898	0.448416	6.95e-35
C14orf159	0.44814	2.25e-38
RP11-38C18.2	0.447786	2.95e-34
LINC01398	0.447071	2.25e-38
ZBED3	0.446997	2.25e-38
SERPINF1	0.446737	7.01e-35
ANGPTL2	0.446696	2.25e-38
LINC00051	0.446509	7.02e-35
BIN1	0.4465	2.96e-34
TMIE	0.446401	2.96e-34
DDIT4	0.446361	2.96e-34
PLD1	0.445853	2.97e-34
UNC45A	0.44575	2.25e-38
TM4SF4	0.445711	2.97e-34
ATF7IP	0.445637	2.97e-34
CTSV	0.444997	2.98e-34
STX17	0.444687	2.99e-34
GPR108	0.444589	2.25e-38
LOC728392	0.444494	2.99e-34
VMP1	0.444327	2.25e-38
CXCL5	0.443652	3e-34
SNX2	0.443581	2.25e-38
C7orf61	0.443554	2.25e-38
FIZ1	0.443317	2.25e-38
CLDN2	0.44307	3.01e-34
BCL6B	0.443034	2.25e-38
CCDC109B	0.442876	2.25e-38
NOD2	0.442508	7.16e-35
AMN1	0.442427	3.01e-34
LOC101927701	0.442328	2.25e-38
HPSE2	0.442289	2.25e-38
LOC101060321	0.442255	3.02e-34
PLEKHO2	0.442192	2.25e-38
RP1-118J21.25	0.442081	2.25e-38
LOC151657	0.441773	2.25e-38
CDX1	0.441604	2.25e-38
DBNDD2	0.441497	3.03e-34
BLZF1	0.441485	3.03e-34
LAMA5	0.441361	3.03e-34
ANKFY1	0.441298	2.25e-38
FOLH1	0.440886	2.25e-38
FAM189B	0.440796	3.04e-34
NID1	0.440736	2.25e-38
CPNE8	0.44063	2.25e-38
RP5-1092A3.4	0.440287	7.24e-35
FLJ11292	0.440169	7.24e-35
ORAI1	0.440135	3.04e-34
LOC100505915	0.439851	3.05e-34
ATP6V1E2	0.439851	2.25e-38
LOC100287704	0.439583	7.26e-35
GPBP1	0.438693	2.25e-38
ZNF486	0.438537	2.25e-38
ASTN1	0.438301	3.07e-34
AX747140	0.43817	3.07e-34
ACADVL	0.437639	2.25e-38
CASC22	0.437314	7.34e-35
DDR1-AS1	0.437203	2.25e-38
IFNB1	0.436988	3.09e-34
HOXB8	0.436795	3.09e-34
AC004951.6	0.436532	3.1e-34
CFH	0.435881	3.1e-34
LTB	0.43536	3.11e-34
GNS	0.435358	3.11e-34
LOC102723380	0.435329	2.26e-38
OCM2	0.435224	7.42e-35
AVPI1	0.434806	7.43e-35
PIK3IP1	0.434423	2.26e-38
AMBN	0.43433	7.45e-35
IFNGR1	0.43421	3.13e-34
CYTH1	0.434156	2.26e-38
LOC101060275	0.433735	2.26e-38
PDZD4	0.432904	2.26e-38
CCNO	0.432703	2.26e-38
KB-1836B5.1	0.432533	3.15e-34
AKIP1	0.432446	2.26e-38
ABCG1	0.431614	3.16e-34
CHL1-AS1	0.43126	2.26e-38
RP11-642D21.1	0.431101	2.26e-38
RP11-65D24.2	0.430687	7.59e-35
AC002064.5	0.430659	2.26e-38
FKBP11	0.430472	2.26e-38
CXorf67	0.430436	7.6e-35
EPB42	0.430192	3.19e-34
RP11-495P10.6	0.429847	7.62e-35
TECR	0.429614	2.26e-38
ZC3H12C	0.428782	3.21e-34
FAM83D	0.428452	3.21e-34
RAB5C	0.428449	2.26e-38
LINC01000	0.42841	6.98e-34
LMAN2L	0.428164	3.22e-34
RCN3	0.428123	3.22e-34
GS1-279B7.1	0.42808	3.22e-34
TNK1	0.427142	3.23e-34
LOC101929441	0.426588	7.75e-35
FZD5	0.426504	7.75e-35
SRBD1	0.426456	3.24e-34
ZNF449	0.426104	2.26e-38
RP13-638C3.2	0.425502	3.26e-34
MIR34A	0.425307	2.26e-38
JAK3	0.425189	3.26e-34
APOO	0.425042	2.26e-38
TNFAIP8L1	0.425034	3.26e-34
SERPINB9	0.425024	3.26e-34
HHEX	0.425019	3.26e-34
GDPD5	0.424247	2.26e-38
TMEM217	0.424055	2.26e-38
C12orf50	0.423738	3.28e-34
LOC101927507	0.423597	7.87e-35
LRRTM2	0.423531	7.87e-35
UNC93B1	0.423362	3.29e-34
ARHGAP11B	0.423277	7.88e-35
SIGLEC10	0.423133	7.89e-35
SHROOM2	0.423114	3.29e-34
CPNE1	0.422552	2.26e-38
SH2B2	0.422499	2.26e-38
LOC101243545	0.422136	3.31e-34
VAMP8	0.422054	3.31e-34
JUN	0.421729	3.32e-34
ADAMTS14	0.421674	2.26e-38
LINC00592	0.421463	2.26e-38
IPO13	0.421426	2.26e-38
INO80C	0.4213	3.32e-34
LOC100996412	0.421202	7.97e-35
RP4-680D5.8	0.420916	7.98e-35
ZNF843	0.42082	2.26e-38
MAP2K6	0.420183	2.26e-38
INPP1	0.419579	3.35e-34
EFCAB7	0.419436	3.35e-34
LAIR2	0.419434	2.26e-38
PLSCR4	0.419205	3.35e-34
RNF146	0.419062	2.26e-38
MBD5	0.418412	2.27e-38
RMI2	0.418126	3.37e-34
FLJ40288	0.417912	2.27e-38
ADAM19	0.417241	2.27e-38
CTB-113P19.1	0.417188	3.39e-34
CRELD2	0.416543	2.27e-38
METTL7A	0.416486	3.4e-34
CCR10	0.416465	8.17e-35
STAT6	0.415949	3.41e-34
GIT1	0.415925	3.41e-34
SHISA5	0.415887	3.41e-34
LINC00106	0.415773	2.27e-38
ZNF561	0.415658	2.27e-38
LOC101929765	0.415606	3.41e-34
GDF15	0.415261	2.27e-38
ABHD4	0.414921	3.42e-34
LOC101928343	0.414859	2.27e-38
C19orf10	0.414859	3.42e-34
CCND3	0.414746	3.42e-34
LOC100507403	0.414554	2.27e-38
WWC2-AS2	0.414088	3.43e-34
TMEM241	0.413782	3.44e-34
PLK5	0.413646	3.44e-34
FOXP1-IT1	0.413611	2.28e-38
HIST1H1A	0.413543	3.44e-34
LLNLR-246C6.1	0.41314	3.45e-34
GAD2	0.413057	8.32e-35
INSL4	0.412712	3.46e-34
LOC284669	0.412353	2.28e-38
CABP5	0.412229	2.28e-38
FBXO8	0.412043	3.47e-34
TGIF2LY	0.411863	2.28e-38
NHSL1	0.411699	2.28e-38
INTS12	0.411453	2.28e-38
RHOG	0.411417	3.48e-34
MADD	0.41131	3.48e-34
FCHO2	0.411178	2.28e-38
LINC00527	0.411158	8.4e-35
HTATIP2	0.411084	3.48e-34
DSERG1	0.410926	2.28e-38
SVOP	0.410754	3.49e-34
RP11-764E7.1	0.410414	2.29e-38
HS3ST1	0.410033	8.45e-35
LOC100131581	0.40983	3.51e-34
LOC101927523	0.40966	2.29e-38
RP1-39J2.1	0.409643	2.29e-38
OSER1	0.409499	3.51e-34
RASGRP3	0.40945	3.51e-34
LINC00950	0.4094	3.51e-34
SCNM1	0.409393	2.29e-38
LRRC43	0.409355	3.51e-34
ZSWIM8	0.4093	3.51e-34
LOC101930578	0.409147	2.29e-38
DUSP23	0.408787	3.52e-34
APOBEC3F	0.408487	8.52e-35
DSC2	0.408039	3.54e-34
KRT85	0.407952	2.29e-38
AGAP11	0.407905	2.29e-38
CTA-268H5.14	0.4077	8.55e-35
CCL11	0.407279	3.55e-34
MPV17	0.407248	2.3e-38
LOC101060400	0.406449	3.56e-34
PCDHAC2	0.406237	3.57e-34
AX748066	0.40597	2.31e-38
OXER1	0.405884	3.57e-34
LOC101929631	0.404866	3.59e-34
PDIA6	0.404542	3.6e-34
LOC101929681	0.404437	2.32e-38
LOC728353	0.404417	3.6e-34
ZNF546	0.404137	8.72e-35
ARHGAP25	0.404083	3.6e-34
NEU1	0.404067	3.6e-34
CILP	0.403728	8.74e-35
ATF3	0.403691	3.61e-34
LOC100128239	0.403662	8.74e-35
RP11-440I14.2	0.403208	8.76e-35
UTS2R	0.402874	3.62e-34
LMNB1	0.40273	3.62e-34
WAS	0.402593	3.63e-34
COL4A4	0.40244	8.8e-35
CAMK2D	0.402393	3.63e-34
GTPBP1	0.402286	2.34e-38
PTCRA	0.401828	2.34e-38
CNDP2	0.401252	3.65e-34
LOC644172	0.401239	2.34e-38
MYPN	0.401025	8.87e-35
CTNNBL1	0.400862	2.34e-38
PPFIBP1	0.400535	2.34e-38
GSTK1	0.400181	3.67e-34
PSMG2	0.399909	2.34e-38
KIF20A	0.399725	3.68e-34
U47924.29	0.399619	2.34e-38
KB-1410C5.2	0.399362	2.34e-38
STARD4	0.399182	3.69e-34
ENDOD1	0.399161	2.34e-38
CTNNB1	0.398956	2.34e-38
ANKRD55	0.39865	2.34e-38
CBR3	0.398319	3.7e-34
UBBP2	0.398104	2.34e-38
MANSC1	0.39808	3.71e-34
SH2D3A	0.39787	3.71e-34
LZTS3	0.39777	2.34e-38
PODNL1	0.397717	2.34e-38
EMILIN3	0.397344	2.34e-38
PGAM1	0.397329	3.72e-34
STEAP1	0.397243	2.34e-38
ING4	0.397182	3.72e-34
ZNF705G	0.396793	9.08e-35
NR1D1	0.396332	3.74e-34
C3orf38	0.395961	3.75e-34
PTGS1	0.39582	3.75e-34
LINC00184	0.395495	3.75e-34
ZNF117	0.395483	3.75e-34
PTH2	0.395004	3.76e-34
GFI1	0.394993	2.34e-38
NR2F2	0.394931	3.76e-34
QPCT	0.394702	3.77e-34
LINC00423	0.394554	9.19e-35
ISM2	0.394289	2.34e-38
FAM21A	0.394267	2.34e-38
DNAJA1	0.393855	3.78e-34
PLEKHA4	0.393755	9.23e-35
AX748157	0.393595	3.79e-34
CST3	0.393461	3.79e-34
ATF4	0.393441	2.34e-38
AC017104.6	0.392835	9.27e-35
LNX1	0.392655	3.8e-34
LOC283177	0.392653	2.34e-38
SPATS2L	0.392081	3.81e-34
CLDN17	0.391842	9.33e-35
SCUBE2	0.391796	2.34e-38
NDUFA9	0.391592	3.82e-34
LINC00969	0.391534	2.34e-38
RAX2	0.391439	2.34e-38
LOC101929726	0.391405	9.35e-35
NMT1	0.391404	3.83e-34
HCN3	0.391174	9.36e-35
CTD-2537I9.16	0.391041	9.37e-35
PLAU	0.39102	2.34e-38
MYL4	0.391	2.34e-38
RP11-686D22.8	0.390996	3.84e-34
TGM2	0.390708	2.34e-38
LOC57399	0.390623	9.39e-35
SOX21	0.390323	9.4e-35
LINC01119	0.390166	3.85e-34
ATP6V0B	0.390057	2.34e-38
LOC100190986	0.38932	2.34e-38
FCF1	0.389262	2.34e-38
LOC100134368	0.38924	9.46e-35
DNPEP	0.389011	2.34e-38
LINC01271	0.388947	3.88e-34
SERPINB11	0.38826	9.51e-35
ASH1L-AS1	0.38826	3.89e-34
IL33	0.388093	3.89e-34
SPSB1	0.387842	2.34e-38
SIL1	0.387103	3.91e-34
LOC101927362	0.387075	9.57e-35
LINC00577	0.38615	9.62e-35
LOC100130872	0.385821	9.64e-35
PDCL	0.3858	3.94e-34
LINC01365	0.385391	3.94e-34
HILS1	0.385362	9.66e-35
ITGAD	0.384936	3.95e-34
CHRNG	0.384388	2.36e-38
TMEM44	0.384047	2.36e-38
THAP9-AS1	0.384033	3.97e-34
COMT	0.383744	3.98e-34
SLC16A11	0.383699	9.75e-35
KDM2A	0.383678	2.36e-38
LINC01007	0.383474	2.36e-38
CASP4	0.383341	2.36e-38
LOC344887	0.383206	2.36e-38
FLVCR2	0.383138	2.36e-38
CSMD3	0.383096	3.99e-34
TCIRG1	0.382984	3.99e-34
GRM4	0.382976	2.36e-38
GADD45A	0.382861	2.36e-38
LOC101927900	0.382708	4e-34
MRGPRX4	0.382197	2.36e-38
LOC101927143	0.381946	2.36e-38
ITPKA	0.381876	9.86e-35
RDH5	0.381857	2.36e-38
VPS37D	0.381711	4.02e-34
HOXB4	0.381514	2.36e-38
LRTM2	0.381471	2.36e-38
MOK	0.381451	2.36e-38
LHFP	0.381249	2.36e-38
SETD1B	0.381179	2.36e-38
PRR14	0.381166	4.03e-34
LRRC37A4P	0.381151	2.36e-38
PPIC	0.381094	4.03e-34
CXCL1	0.380585	2.36e-38
ADD3	0.379735	2.36e-38
ATOX1	0.379655	2.36e-38
LOC339988	0.37948	2.36e-38
TAC3	0.378909	4.07e-34
C17orf82	0.378517	4.08e-34
CLEC1B	0.378463	2.36e-38
BCL2L13	0.378185	2.36e-38
C21orf88	0.377956	2.36e-38
CCDC13	0.377286	1.01e-34
RP11-108B14.5	0.377215	1.01e-34
AC009502.4	0.377214	1.01e-34
HIF1A	0.377196	4.11e-34
TMEM123	0.377163	4.11e-34
HRG	0.377087	1.01e-34
LOC440602	0.377035	1.01e-34
C22orf46	0.37692	2.36e-38
NXPH3	0.376911	2.36e-38
DUSP4	0.376874	2.36e-38
KIZ	0.376865	4.12e-34
LOC286149	0.376795	2.36e-38
GGT5	0.376671	2.36e-38
KCNH4	0.376669	4.12e-34
MOB3C	0.376654	4.12e-34
FBXO25	0.37623	4.13e-34
CCDC152	0.376225	4.13e-34
ZNF366	0.37615	1.02e-34
SNORA65	0.376084	4.13e-34
C21orf119	0.376012	4.13e-34
RBMS2	0.375713	4.14e-34
PNOC	0.37566	8.98e-34
LOC100129029	0.375605	4.14e-34
FZD2	0.375557	1.02e-34
NHLRC3	0.375533	2.36e-38
BAX	0.375464	2.36e-38
SCPEP1	0.375411	2.36e-38
LINC00265	0.375287	2.36e-38
MLN	0.375222	1.02e-34
AC005256.1	0.374684	1.03e-34
LOC101928635	0.374644	4.16e-34
KRTAP19-1	0.374642	4.16e-34
GPKOW	0.374528	4.16e-34
RENBP	0.374521	2.36e-38
HDGFL1	0.374477	2.36e-38
LOC101929456	0.374318	1.03e-34
SIGLEC11	0.374033	2.37e-38
BMX	0.373607	4.18e-34
CCZ1B	0.373601	4.18e-34
EMC10	0.373214	4.19e-34
NBN	0.37294	2.37e-38
KDM5D	0.372733	2.37e-38
CLEC2B	0.372568	1.04e-34
OGFR	0.372395	2.37e-38
PFKFB4	0.372155	4.21e-34
CD274	0.372025	2.37e-38
VPS45	0.372016	2.37e-38
ZNF521	0.372004	4.21e-34
RIMKLB	0.371916	4.22e-34
NFE4	0.371816	2.37e-38
MRPL22	0.371554	4.22e-34
LOC101926987	0.371325	2.37e-38
PCMTD1	0.371126	2.37e-38
DCUN1D3	0.37051	2.37e-38
AC068138.1	0.370487	1.05e-34
TPP1	0.370112	4.26e-34
PROCR	0.369665	4.27e-34
FLJ31356	0.369626	2.37e-38
MADCAM1	0.369412	4.27e-34
VSIG10L	0.369354	2.37e-38
SUSD1	0.36932	4.27e-34
DUSP6	0.369283	4.28e-34
PARP6	0.369282	2.37e-38
GMNN	0.369014	4.28e-34
RTBDN	0.368841	1.06e-34
TARBP1	0.368761	2.37e-38
TNFRSF13C	0.368502	4.29e-34
FKBP9	0.368469	4.29e-34
DGCR7	0.368465	4.29e-34
C9orf85	0.368458	2.37e-38
LOC100996385	0.368383	1.07e-34
VGF	0.368331	2.37e-38
AK097242	0.368111	4.3e-34
RAB3A	0.368021	2.37e-38
RP11-45M22.3	0.367368	1.07e-34
TM9SF4	0.367361	4.32e-34
PBX4	0.367046	2.37e-38
CAMK2N2	0.366792	1.08e-34
AK093301	0.366791	4.33e-34
EPHB4	0.366758	4.33e-34
EXOC8	0.366601	2.37e-38
ITFG3	0.366595	4.33e-34
AK056982	0.366525	2.37e-38
HAGHL	0.366471	2.37e-38
COA6	0.366275	2.37e-38
PYCARD	0.366218	2.37e-38
C7orf43	0.365961	4.35e-34
SAP130	0.365888	2.37e-38
CISD1	0.365789	4.35e-34
DEFB118	0.365727	4.35e-34
MROH6	0.365711	1.08e-34
CPNE7	0.365341	2.37e-38
CALB2	0.365128	2.37e-38
PLEK2	0.365041	4.37e-34
LOC101060424	0.364695	2.37e-38
PIGT	0.364602	2.37e-38
ATP6V1B2	0.364459	4.38e-34
ATN1	0.364264	2.37e-38
LOC286121	0.36365	2.38e-38
RP11-673E11.2	0.36317	1.1e-34
CR1	0.363015	1.1e-34
SNX11	0.36293	4.42e-34
CTNNAP1	0.362927	4.42e-34
SLC10A4	0.362463	1.1e-34
KIR3DL1	0.362384	2.38e-38
DENND1C	0.362382	1.1e-34
NARF	0.362269	2.38e-38
EDEM2	0.361854	4.45e-34
DLX6-AS1	0.361816	9.65e-34
HRC	0.36178	4.45e-34
CIDECP	0.361642	1.11e-34
GBAP1	0.361547	4.45e-34
LOC340184	0.361539	4.45e-34
TTC38	0.361231	4.46e-34
KRT78	0.360598	1.12e-34
SAGE1	0.360441	1.12e-34
KIAA0907	0.359911	4.49e-34
DKK3	0.359254	4.51e-34
MS4A8	0.359194	2.41e-38
GVINP1	0.359118	1.13e-34
VPS25	0.359053	4.51e-34
GTPBP2	0.358605	2.41e-38
TSTD1	0.358513	4.52e-34
RP11-414H17.5	0.358512	2.41e-38
ZNF107	0.358453	4.53e-34
C2CD4B	0.358273	2.41e-38
COL23A1	0.357914	4.54e-34
AP000266.7	0.357807	1.13e-34
CTC-550B14.7	0.357634	4.54e-34
DLG1	0.357529	2.42e-38
BTC	0.357441	4.55e-34
FAM43A	0.357239	4.55e-34
IL1A	0.357098	4.56e-34
LOC151121	0.356928	4.56e-34
ORAI3	0.356883	2.42e-38
SPNS3	0.356607	4.57e-34
AIFM2	0.356591	2.42e-38
CD200	0.356322	2.42e-38
AK093370	0.356146	1.15e-34
HSP90B1	0.355965	2.42e-38
GNB3	0.355885	2.42e-38
RASSF3	0.355853	2.42e-38
PGF	0.355634	4.59e-34
TSC22D4	0.355625	4.59e-34
MGC50722	0.355556	1.15e-34
CYGB	0.355371	2.42e-38
AIM2	0.355325	1.15e-34
KMT2E	0.355096	4.61e-34
S1PR3	0.354993	2.42e-38
HINT2	0.354807	2.42e-38
UCA1	0.354549	1.16e-34
TCEA3	0.354263	1.16e-34
SLC6A12	0.354074	2.43e-38
ARMCX1	0.354052	4.63e-34
LYPD6B	0.353986	4.63e-34
TBKBP1	0.353912	4.64e-34
TBC1D2	0.353877	4.64e-34
AGBL4	0.353649	2.43e-38
FBXL19	0.353582	2.43e-38
GPS2	0.353492	2.43e-38
SULT1A1	0.353478	4.65e-34
KHDRBS2	0.353098	1.17e-34
ELP4	0.353091	4.66e-34
PTGS2	0.353088	1.76e-33
FAM134C	0.35298	4.66e-34
PARD3-AS1	0.352926	1.17e-34
PPP1R18	0.352703	2.43e-38
SLC18A2	0.352557	4.67e-34
RP1-179N16.6	0.352409	1.17e-34
C1orf158	0.352217	4.68e-34
STRADA	0.352015	4.68e-34
ELFN1-AS1	0.351886	1.17e-34
F11R	0.351879	2.43e-38
LINC01144	0.351836	4.68e-34
PXK	0.35177	4.69e-34
STOM	0.351395	4.69e-34
RP11-742B18.1	0.351188	4.7e-34
IL17RC	0.351121	2.43e-38
NKX6-3	0.351088	1.18e-34
LOC100128343	0.35086	2.43e-38
TAS2R7	0.350584	1.18e-34
C9orf64	0.350209	4.73e-34
RPL38	0.350068	1.79e-33
FAM161B	0.349579	2.44e-38
PPM1D	0.349116	4.75e-34
C15orf27	0.349093	2.44e-38
IFT172	0.349015	4.76e-34
AC018462.2	0.348953	2.44e-38
CCL28	0.348891	1.2e-34
LOC730139	0.348888	2.44e-38
LOC286238	0.34886	1.2e-34
TMEM252	0.348846	2.44e-38
ZNF205-AS1	0.348758	4.76e-34
PLD6	0.348756	4.76e-34
STX16	0.348365	2.44e-38
RP11-109G23.3	0.348205	4.78e-34
MERTK	0.347927	4.79e-34
PPIB	0.347887	4.79e-34
LCE1E	0.347832	1.81e-33
SH3BGRL	0.347804	2.44e-38
TUBG2	0.347783	1.21e-34
POLD3	0.347736	2.44e-38
TMEM176A	0.34773	1.21e-34
LOC101929889	0.347301	4.8e-34
LOC101928200	0.34702	1.21e-34
GSX1	0.346924	2.45e-38
LARGE-AS1	0.346809	1.21e-34
APOBEC4	0.346668	4.82e-34
LILRA6	0.346646	1.21e-34
PFN2	0.346531	2.45e-38
BLVRB	0.346512	2.45e-38
C7orf33	0.346417	1.21e-34
ZNF461	0.346366	1.22e-34
SLC48A1	0.346106	4.84e-34
RP4-675G8.2	0.345734	1.22e-34
C6orf141	0.345677	2.46e-38
TEX22	0.345671	2.46e-38
STX18	0.345543	2.46e-38
ADPRH	0.345357	2.46e-38
LOC340074	0.34535	1.22e-34
LOC101929132	0.345186	4.86e-34
TNRC6C-AS1	0.345036	2.46e-38
MSX1	0.345018	4.87e-34
CTB-12A17.3	0.34501	4.87e-34
IL4R	0.345007	2.46e-38
RARRES2	0.344949	2.46e-38
RP11-893F2.14	0.344901	4.87e-34
BC043355	0.344727	2.46e-38
DKFZp434E1119	0.344658	1.23e-34
ZDHHC19	0.344623	2.46e-38
AGAP4	0.344385	2.46e-38
PAAF1	0.344086	4.89e-34
HSP90B1	0.343974	4.9e-34
RAB42	0.343738	2.46e-38
PDE4B	0.343608	4.91e-34
BATF3	0.34356	2.46e-38
CR1L	0.343116	1.24e-34
ZNF232	0.342595	4.94e-34
C19orf24	0.342513	4.94e-34
ITPA	0.342412	4.94e-34
SH3D21	0.342272	2.48e-38
C8B	0.342224	1.25e-34
EDA	0.342142	1.25e-34
KIAA0391	0.341799	4.96e-34
LOC101927843	0.341517	1.25e-34
RAD51AP1	0.341315	2.48e-38
GPHB5	0.341254	2.48e-38
RIPK3	0.341211	4.98e-34
RIT1	0.341156	2.48e-38
TLR2	0.340923	1.26e-34
LINC01186	0.340918	1.26e-34
ECE1	0.340713	2.48e-38
DHRS7B	0.340704	2.48e-38
RP11-677O4.2	0.340703	1.26e-34
LOC101929897	0.34055	1.26e-34
RP11-388M20.1	0.340539	1.26e-34
PDLIM1	0.34003	5.01e-34
SHE	0.339853	2.48e-38
SLC22A3	0.339769	1.27e-34
PTGIR	0.339753	5.02e-34
NAGA	0.33954	5.03e-34
ELL2P3	0.339523	2.48e-38
DSP	0.339515	1.09e-33
GAS2L2	0.33932	5.03e-34
KIAA1958	0.339289	1.27e-34
PIK3R3	0.339138	2.48e-38
TTTY5	0.339095	1.27e-34
LOC101929762	0.339019	5.04e-34
NUSAP1	0.338997	5.04e-34
GLI3	0.338961	2.48e-38
SPOP	0.338943	2.48e-38
CNTNAP1	0.33877	5.05e-34
KCNN4	0.33872	1.27e-34
EIF1B-AS1	0.338655	5.05e-34
KRTAP17-1	0.338545	1.27e-34
MAFG-AS1	0.338451	2.48e-38
EMR1	0.338415	5.06e-34
STOML3	0.338186	1.28e-34
ERVV-1	0.338103	2.48e-38
ARHGEF1	0.338038	2.48e-38
PHRF1	0.337954	5.07e-34
SPATA2	0.337913	5.07e-34
RP3-412A9.16	0.337382	2.48e-38
RAC2	0.337152	1.93e-33
STAC2	0.336966	1.29e-34
ADORA2A	0.336901	2.48e-38
CD79A	0.336859	2.48e-38
MRPL14	0.336845	5.1e-34
TREM1	0.33678	5.1e-34
GRAMD1B	0.336621	5.11e-34
PHF21A	0.336452	1.29e-34
SAMD10	0.336165	1.29e-34
CEBPE	0.336046	5.13e-34
C10orf85	0.336001	2.49e-38
LOC286058	0.33597	5.13e-34
FUT2	0.335939	1.3e-34
UNC50	0.33583	5.13e-34
HSPC081	0.335705	2.49e-38
SFTPB	0.335558	2.49e-38
OS9	0.335549	5.14e-34
PSMD6-AS2	0.335157	1.3e-34
PLAGL1	0.335113	2.49e-38
LINC00703	0.335059	5.16e-34
FAM167B	0.334922	2.49e-38
FLCN	0.334816	2.49e-38
LENEP	0.33464	2.49e-38
MYH4	0.334426	1.31e-34
TMEM37	0.334298	1.31e-34
CFLAR-AS1	0.334233	5.18e-34
C19orf82	0.334106	1.31e-34
ODF2L	0.333803	2.49e-38
SEZ6L2	0.333705	2.49e-38
BAI2	0.333559	1.32e-34
CFLAR	0.333408	5.21e-34
TNNT3	0.333256	5.21e-34
PINLYP	0.33296	1.32e-34
NPB	0.332918	5.22e-34
ZNF92	0.332865	1.32e-34
GATA3	0.332806	1.32e-34
ERN2	0.332701	5.23e-34
NGFRAP1	0.3326	1.98e-33
BMP15	0.332512	1.32e-34
ITGA5	0.332143	2.51e-38
KRT86	0.332046	5.24e-34
OAF	0.332036	1.33e-34
PRDM8	0.3318	5.25e-34
APOL5	0.331468	2.51e-38
LOC253573	0.331452	1.33e-34
CEBPA-AS1	0.331404	5.26e-34
RP11-421F16.3	0.331312	1.33e-34
CACNG4	0.33124	2.51e-38
GALNT8	0.331211	1.33e-34
SERPINA9	0.33117	1.34e-34
FKBP2	0.330999	2.51e-38
C20orf62	0.330556	5.29e-34
ARRDC2	0.330552	5.29e-34
PPP1R35	0.330186	5.3e-34
VN1R2	0.330117	1.34e-34
TRIM8	0.329755	2.52e-38
SCO2	0.329607	5.32e-34
PRAMEF11	0.329311	1.35e-34
WDFY4	0.328957	1.35e-34
AVPR1B	0.328732	1.36e-34
CHIA	0.328691	1.36e-34
RPN1	0.328587	5.35e-34
IP6K2	0.328453	2.53e-38
ATXN7	0.328173	2.53e-38
JUP	0.328166	2.53e-38
UIMC1	0.328139	2.53e-38
HOXC11	0.328121	1.36e-34
LOC728743	0.327991	2.53e-38
TREML2	0.327661	2.53e-38
KLHDC9	0.327613	1.37e-34
C20orf166-AS1	0.327604	2.53e-38
LIMD1	0.327414	2.53e-38
MCAT	0.327192	2.53e-38
A4GNT	0.32716	2.53e-38
FOXP1	0.327111	5.4e-34
MRAP	0.327049	1.37e-34
WFDC2	0.326994	5.4e-34
NKX3-1	0.326833	1.37e-34
C1orf54	0.326646	5.41e-34
CDIPT-AS1	0.326493	1.38e-34
TMEM212	0.326451	5.42e-34
CLK2	0.326269	2.54e-38
LOC100131564	0.326055	1.38e-34
TUSC8	0.326054	2.54e-38
SRPX2	0.325973	2.54e-38
HPX	0.325876	2.54e-38
PARP2	0.325832	5.43e-34
TNFAIP2	0.325538	1.38e-34
TFAP2D	0.325193	5.46e-34
TSPAN14	0.325102	5.46e-34
ANKRD20A12P	0.325081	1.39e-34
KRTAP4-3	0.324757	2.55e-38
HNMT	0.324747	2.55e-38
FITM1	0.324316	1.39e-34
RAB29	0.324221	5.49e-34
LOC100128840	0.324032	5.49e-34
DAB1	0.323997	2.55e-38
REEP4	0.323959	5.5e-34
GRAP	0.323844	2.55e-38
TTBK1	0.323717	5.5e-34
RYR1	0.323651	2.55e-38
RHOC	0.323005	5.53e-34
FAM212A	0.322961	5.53e-34
MPPE1	0.322858	2.55e-38
LMNTD2	0.322808	2.55e-38
LOC642533	0.322746	2.55e-38
RP11-254F7.1	0.322742	2.55e-38
AIRE	0.322657	2.55e-38
BTN2A1	0.322596	2.55e-38
E2F6	0.322419	2.55e-38
LINC01115	0.322202	5.56e-34
LOC100507395	0.322117	5.56e-34
ARVCF	0.322094	5.56e-34
UGCG	0.321892	5.57e-34
APC2	0.321802	1.21e-33
HOXB2	0.321617	5.58e-34
CDKN2C	0.321613	2.56e-38
FLT3LG	0.321576	1.42e-34
VPS29	0.321019	5.6e-34
LOC100506530	0.320954	1.43e-34
ARHGEF4	0.320913	1.43e-34
XAGE-4	0.320629	2.57e-38
LEFTY1	0.320509	1.43e-34
LOC729296	0.320468	1.43e-34
MT1X	0.320387	2.57e-38
LOC101927417	0.320285	1.43e-34
HUNK	0.32012	5.63e-34
GNG5	0.319938	5.63e-34
C21orf67	0.319742	2.58e-38
OR2B6	0.319736	2.58e-38
TMEM205	0.319306	5.65e-34
APOA4	0.319236	1.44e-34
SCN11A	0.319149	1.44e-34
AL831948	0.31907	1.44e-34
KIF21B	0.319034	1.44e-34
NPIPB15	0.318972	1.45e-34
ADAM33	0.31896	5.66e-34
C1orf27	0.31889	5.67e-34
RP11-319G9.3	0.318638	5.68e-34
TMTC1	0.318565	5.68e-34
IGF2-AS	0.318535	2.59e-38
LOC101929857	0.31831	5.69e-34
RP11-353N14.1	0.31802	2.59e-38
LINC00868	0.318015	5.7e-34
EPS15	0.317886	2.59e-38
CD99	0.317803	2.59e-38
AKAP8L	0.317674	5.71e-34
RPGR	0.317476	5.71e-34
SERPING1	0.317403	1.46e-34
WIBG	0.317335	2.6e-38
GZMB	0.317298	1.46e-34
DFNB59	0.317292	1.46e-34
TMC5	0.316959	5.73e-34
SMARCA5	0.316916	5.73e-34
LAMB2	0.31688	5.73e-34
HOXA2	0.316802	1.47e-34
MSL2	0.316689	2.6e-38
EVI2B	0.316624	1.47e-34
ZFAND5	0.316026	2.61e-38
SLC2A14	0.315853	5.77e-34
SSX2	0.315829	5.77e-34
HDX	0.315676	5.78e-34
KCNK9	0.314982	1.48e-34
VPS11	0.314773	2.62e-38
MFSD11	0.314716	2.62e-38
LOC100505727	0.314358	2.63e-38
LOC100133039	0.31413	5.83e-34
FXYD5	0.314129	5.83e-34
LOC101927424	0.314026	1.49e-34
CLN3	0.314007	5.84e-34
FRMD6	0.313853	2.63e-38
TM9SF2	0.313808	5.84e-34
ECHDC2	0.313754	5.85e-34
ASB10	0.313497	5.85e-34
AC141928.1	0.313168	2.63e-38
ZNF137P	0.313089	2.63e-38
MIR6778	0.313053	2.63e-38
LOC101926996	0.312537	5.89e-34
CHRM2	0.312417	2.63e-38
PTGR1	0.312391	2.63e-38
TGFBR2	0.312223	2.63e-38
SVOPL	0.312156	2.63e-38
YPEL3	0.312142	1.51e-34
LOC101927702	0.312111	1.51e-34
FLJ30901	0.312091	2.63e-38
C6orf1	0.312042	5.91e-34
BSND	0.31189	1.52e-34
RUSC1	0.311682	5.92e-34
XRCC1	0.311502	2.63e-38
ZNF280A	0.311362	5.94e-34
RP11-134L10.1	0.311183	1.52e-34
BC040311	0.311178	1.52e-34
RP11-543C4.1	0.311086	1.52e-34
CILP2	0.310821	1.53e-34
FBXW12	0.310688	2.64e-38
RIN2	0.310651	5.96e-34
CCDC106	0.310501	5.97e-34
REV3L	0.310375	2.65e-38
CTC-338M12.4	0.310138	1.53e-34
NR1D2	0.310115	5.98e-34
LIFR	0.310025	5.98e-34
C16orf3	0.309984	1.53e-34
TRIM49	0.30998	5.98e-34
KRTAP4-2	0.309962	1.53e-34
MID1	0.309917	5.99e-34
ZNF852	0.309813	2.65e-38
LRRC37A7P	0.309759	1.54e-34
LOC100505592	0.309759	5.99e-34
RP11-480I12.10	0.309644	6e-34
TXNDC15	0.309357	2.66e-38
C10orf95	0.308918	1.54e-34
POLL	0.308847	2.66e-38
PRR22	0.308777	2.66e-38
AF131215.4	0.3087	2.66e-38
USP54	0.308598	2.66e-38
ATP5J2	0.308506	2.66e-38
HEXB	0.307889	2.67e-38
DBF4B	0.307846	2.67e-38
RP11-271C24.3	0.307771	1.56e-34
ONECUT3	0.307724	1.56e-34
LACTB	0.307718	6.07e-34
ZNF611	0.307669	2.67e-38
PROL1	0.307612	2.67e-38
C6orf15	0.307559	2.67e-38
C1RL-AS1	0.307453	6.08e-34
KIF19	0.307269	1.56e-34
TMEM255B	0.307208	2.67e-38
BC070490	0.307162	2.67e-38
RP3-508I15.21	0.307103	1.56e-34
AIF1	0.307079	2.67e-38
PEAR1	0.307054	2.67e-38
ANKRD10	0.306993	2.67e-38
PRSS36	0.30686	6.1e-34
ARL9	0.306846	2.67e-38
BRD1	0.306612	6.11e-34
NFE2L1	0.306576	6.11e-34
B3GALT4	0.306535	6.11e-34
RND3	0.306201	2.34e-33
LDLRAP1	0.306046	2.68e-38
LOC101927468	0.306031	2.68e-38
GLDC	0.306016	2.68e-38
C19orf84	0.305982	1.58e-34
FAS	0.30556	2.68e-38
HOOK2	0.305475	2.68e-38
FKBP1B	0.305308	6.16e-34
DSPP	0.30527	1.58e-34
AF090939	0.305247	1.58e-34
C15orf48	0.305174	2.68e-38
KLHL24	0.305009	2.68e-38
HIC1	0.30496	1.59e-34
FAM71F2	0.304857	6.18e-34
LINC00421	0.304632	1.59e-34
DOK2	0.30452	2.68e-38
MST1	0.304455	6.2e-34
FAM170A	0.304439	6.2e-34
DESI1	0.304162	6.21e-34
RILPL1	0.303956	6.22e-34
MUC5AC	0.303802	1.6e-34
THRA	0.303782	2.68e-38
RP11-354I10.1	0.30359	1.6e-34
SRD5A3-AS1	0.303459	6.24e-34
IQCB1	0.303413	2.68e-38
SUMO4	0.302981	6.25e-34
AC144652.1	0.302839	2.68e-38
LRIG3	0.302793	2.68e-38
CLDN9	0.30277	1.61e-34
ADPRHL1	0.302685	2.68e-38
OR10J1	0.302534	2.68e-38
ANKIB1	0.302404	2.68e-38
LOC101929504	0.302399	1.61e-34
LINC00853	0.302319	6.28e-34
DUSP16	0.302196	2.68e-38
C5orf15	0.30202	6.29e-34
CELSR3-AS1	0.302016	2.69e-38
S100A4	0.301994	6.29e-34
ZNF527	0.301887	6.3e-34
ALK	0.301796	1.62e-34
LOC101928370	0.301744	6.3e-34
BSG	0.301741	6.3e-34
LOC100506606	0.301703	1.62e-34
RP11-225H22.4	0.301567	6.31e-34
DDX26B	0.301349	1.63e-34
LOC100507494	0.301328	1.63e-34
KIF13B	0.301314	6.32e-34
XAGE2	0.301153	2.69e-38
SPDEF	0.301129	2.69e-38
GPRC5A	0.301125	2.69e-38
TOR1B	0.301093	2.69e-38
CMAHP	0.30108	6.33e-34
MLF2	0.301073	2.69e-38
C20orf203	0.301018	2.69e-38
TMCO4	0.30093	6.33e-34
MRPL44	0.300915	6.33e-34
LOC101927657	0.300657	1.63e-34
PIGV	0.300579	6.34e-34
HNF1B	0.300074	6.36e-34
MIA3	0.300013	6.37e-34
ZNF645	0.300012	1.38e-33
MIR155	0.299965	6.37e-34
LOC101927204	0.299935	6.37e-34
LOC399900	0.29988	1.64e-34
RP11-552M11.8	0.299645	6.38e-34
CDKL1	0.299634	1.65e-34
SRGN	0.299576	2.72e-38
GTF2IRD1	0.299507	6.38e-34
CPTP	0.299429	6.39e-34
LOC102724689	0.299403	6.39e-34
MAMDC4	0.299311	2.72e-38
OCIAD1	0.299241	6.39e-34
TNFRSF10A	0.299189	2.72e-38
TNNI3	0.299129	1.65e-34
C6orf52	0.299053	2.72e-38
MUC3A	0.299049	6.4e-34
LINC00208	0.298902	2.72e-38
RP13-1032I1.7	0.298898	6.41e-34
LOC91548	0.298853	6.41e-34
CCDC12	0.298773	6.41e-34
C1orf95	0.298753	1.66e-34
LOC219688	0.298519	6.42e-34
GGACT	0.298246	1.66e-34
LOC101926916	0.298191	6.44e-34
ADCY4	0.298169	6.44e-34
CHSY1	0.298091	6.44e-34
SLC35F6	0.298054	2.73e-38
RP6-91H8.2	0.29798	1.66e-34
FAM71D	0.297937	1.66e-34
SOHLH1	0.297908	6.45e-34
FAM183CP	0.297771	1.66e-34
LRRC1	0.297754	2.73e-38
LOC100130417	0.297716	6.45e-34
ZNF575	0.297593	2.73e-38
AK021977	0.29759	6.46e-34
MTMR3	0.297588	6.46e-34
SCGB2A2	0.297581	1.67e-34
AGRP	0.297529	2.73e-38
RPS11P1	0.297477	1.67e-34
LOC221946	0.297446	1.67e-34
DRC1	0.297253	1.67e-34
PRB1	0.297219	6.47e-34
PSAPL1	0.297047	1.67e-34
HAB1	0.296804	2.74e-38
LOC728819	0.296663	6.49e-34
DKFZP586I1420	0.296615	6.5e-34
FOXE3	0.296556	1.68e-34
DAPK1	0.296513	2.74e-38
UBE2V2P3	0.296505	6.5e-34
GSDMC	0.296392	2.74e-38
JDP2	0.296176	6.51e-34
KEAP1	0.29611	2.75e-38
CCNL1	0.296076	6.52e-34
LOC102723927	0.29598	1.68e-34
SLC4A1AP	0.295863	6.53e-34
LOC101927604	0.295818	2.75e-38
CTD-2196E14.6	0.295802	1.69e-34
LINC01153	0.295716	1.69e-34
KRTAP8-1	0.295676	6.54e-34
MBOAT2	0.295661	1.69e-34
OIT3	0.29553	2.75e-38
EPOR	0.295528	6.54e-34
C2CD5	0.295378	2.75e-38
RPLP2P1	0.295348	2.75e-38
ZNF474	0.295233	1.69e-34
LINC00659	0.295211	6.56e-34
UBB	0.295135	2.75e-38
MYH1	0.29513	6.56e-34
GRM2	0.29507	6.56e-34
DHRS1	0.295001	6.56e-34
AQP8	0.294836	6.57e-34
OLFML1	0.294817	1.7e-34
EFNB1	0.29472	6.57e-34
IGFBP6	0.294614	2.76e-38
AFTPH	0.294516	6.58e-34
FUT8-AS1	0.294447	6.58e-34
TMEM72	0.294349	1.7e-34
SH3GL1P1	0.2943	2.76e-38
TPRXL	0.294183	2.76e-38
RP11-231C18.1	0.294062	2.76e-38
CTD-2619J13.13	0.293575	6.62e-34
HOXC13	0.293483	1.71e-34
GLYR1	0.293402	6.63e-34
MRPL40	0.29332	2.77e-38
MAT2B	0.293132	2.77e-38
LOC101927723	0.293124	2.77e-38
LRRC16B	0.293005	6.64e-34
TNAP	0.292896	2.77e-38
APOBEC3C	0.292837	2.77e-38
CTRC	0.29241	1.73e-34
C11orf53	0.292393	6.67e-34
LOC574538	0.292281	6.68e-34
RP11-95H11.1	0.292273	1.73e-34
LINC01057	0.292265	6.68e-34
FXYD6	0.292153	2.78e-38
HTRA3	0.291995	6.69e-34
LOC101927513	0.291845	6.7e-34
LAPTM4A	0.291839	6.7e-34
SLC6A17	0.291632	2.78e-38
C1QTNF6	0.291539	1.74e-34
HYLS1	0.291477	6.71e-34
CLDN15	0.291323	2.78e-38
BHMT	0.291322	1.74e-34
LYPD8	0.291266	6.72e-34
C10orf67	0.291256	2.78e-38
CTA-331P3.1	0.291182	6.73e-34
ADAM29	0.291178	2.78e-38
LOC101930059	0.291158	1.74e-34
LINC00599	0.291104	2.78e-38
PDE6G	0.290962	1.74e-34
RRN3P2	0.290944	2.78e-38
LIMS3	0.29078	2.78e-38
OR13C4	0.290573	2.79e-38
ITGA3	0.290536	2.79e-38
FAM47B	0.290513	1.75e-34
COLGALT1	0.290445	6.76e-34
CCDC105	0.290339	1.75e-34
ERP29	0.29024	6.77e-34
TMED9	0.290112	6.77e-34
HIATL2	0.290049	2.79e-38
SNHG7	0.289899	6.78e-34
MRPL27	0.289892	2.79e-38
MUC17	0.28987	1.76e-34
H1FOO	0.289789	2.79e-38
STX1B	0.289663	2.79e-38
CXorf56	0.289558	6.8e-34
EML2	0.289462	1.76e-34
PARS2	0.289378	6.81e-34
MGMT	0.289314	1.48e-33
TIPIN	0.289226	6.81e-34
SERPINH1	0.289091	2.62e-33
LOC100508631	0.288942	2.8e-38
TRAM2	0.288925	6.83e-34
FMO9P	0.288784	1.77e-34
SAP30	0.288755	6.83e-34
NPR2	0.288731	6.83e-34
SPRY4-IT1	0.288722	2.8e-38
CSAG2	0.288716	6.83e-34
RP11-1007O24.2	0.288639	6.84e-34
ZNF138	0.288502	1.77e-34
OVGP1	0.288477	1.78e-34
GAS8	0.28837	2.8e-38
KLK8	0.288301	1.78e-34
ABLIM3	0.288242	2.8e-38
CRYGN	0.288206	2.8e-38
LOC100507530	0.28808	1.78e-34
KIAA1211L	0.288064	6.87e-34
PIK3CG	0.287963	6.87e-34
PPP2R5B	0.287927	2.8e-38
REL	0.287813	2.8e-38
LOC100996506	0.287777	2.8e-38
ADCK4	0.287754	2.8e-38
ITIH2	0.287754	2.8e-38
PZP	0.287734	1.78e-34
CD40LG	0.287726	2.8e-38
DIAPH2-AS1	0.287705	1.78e-34
IL36B	0.287698	6.88e-34
FIBIN	0.287482	6.89e-34
RP11-52A20.2	0.287423	1.79e-34
MDM2	0.287345	6.9e-34
DNAJC9-AS1	0.28731	2.81e-38
CCDC182	0.28708	2.81e-38
PRG3	0.287059	1.79e-34
BCL6	0.287025	2.81e-38
C1orf127	0.28687	1.79e-34
CTTNBP2NL	0.28674	6.93e-34
GNAI2	0.286728	6.93e-34
LOC102725136	0.28669	6.93e-34
ITK	0.286579	2.82e-38
RP11-318A15.2	0.286247	6.95e-34
PPP1R17	0.286107	1.8e-34
EMC7	0.286038	2.82e-38
TSPY1	0.286017	1.8e-34
HAT1	0.285996	2.82e-38
PRKACG	0.28592	1.81e-34
TVP23C	0.285896	6.97e-34
C15orf52	0.285862	2.82e-38
GOLGA6L2	0.285765	2.82e-38
[truncated: 21,323 more rows]

## Sheet: GSE12806
gene	logFC	P.Value	adj.P.Val
IDO1	7.54303	7.00444e-05	0.292907		DEGs from dendritic cells infected and uninfected by C. pneumoniae. logFC > +2, p value < 0.05 were set for further analysis. 791 DEGs were identified.
NEURL3	7.21054	0.000106326	0.292907
ISG20	7.08735	0.000213535	0.292907
IFI27	6.99651	0.00195558	0.292907
IFITM1	6.91461	0.0032452	0.292907
IFITM1	6.61179	0.00211572	0.292907
TNFSF4	6.5612	0.00012919	0.292907
IL2RA	6.44102	0.000212555	0.292907
CXCL10	6.37343	0.000917117	0.292907
LOC100505474	6.32674	0.0019325	0.292907
IL6	6.28113	0.000248567	0.292907
MT1M	6.1078	0.000418974	0.292907
CD38	5.99391	0.00137881	0.292907
CCL20	5.89988	0.000229443	0.292907
TNFAIP6	5.84842	0.000242546	0.292907
RSAD2	5.62748	0.000519606	0.292907
GCH1	5.52794	0.000897384	0.292907
STAT4	5.52608	0.0186228	0.367961
SLAMF7	5.40477	0.000219037	0.292907
CYP27B1	5.31108	0.0458483	0.458169
IL1B	5.28565	0.000683439	0.292907
EBI3	5.24526	0.0146533	0.352036
GBP4	5.16784	0.00206831	0.292907
IL23A	5.02861	0.00153685	0.292907
LOC101928927	4.99281	0.00057688	0.292907
THBS1	4.94463	0.00184822	0.292907
CXCL1	4.92284	0.000440067	0.292907
GBP5	4.87472	0.000629885	0.292907
ADORA2A	4.81264	0.0379943	0.435392
NIM1K	4.80099	0.00239568	0.292907
CXCL9	4.7997	0.000886105	0.292907
CCR7	4.70904	0.000386191	0.292907
OPTN	4.69383	0.00143615	0.292907
LAD1	4.69166	0.00329275	0.292907
GBP1P1	4.63218	0.000767463	0.292907
S1PR1	4.62075	0.0014573	0.292907
CCL19	4.60816	0.00805877	0.305302
TNFAIP3	4.51624	0.00113073	0.292907
RASGRP1	4.43768	0.0331822	0.421271
COX17	4.42464	0.000776711	0.292907
IL15RA	4.36989	0.000537864	0.292907
ADIRF	4.35834	0.000792741	0.292907
TMEM194A	4.31777	0.00911534	0.314035
IFITM3	4.31632	0.000551336	0.292907
SERPING1	4.26774	0.00236961	0.292907
PLS1	4.26131	0.00121709	0.292907
CCL5	4.24696	0.000657199	0.292907
CXCL11	4.24222	0.0032954	0.292907
C15orf48	4.22636	0.0013781	0.292907
GPR132	4.21153	0.000705843	0.292907
LOC100506082	4.2101	0.000727436	0.292907
CFD	4.20647	0.0026164	0.292907
ISG15	4.1752	0.00143814	0.292907
SDSL	4.16083	0.00135105	0.292907
LOC100506530	4.1589	0.00108565	0.292907
HTR2B	4.15517	0.000679759	0.292907
GBP1	4.15258	0.00413454	0.296211
PDE4B	4.14932	0.00190303	0.292907
LOC100129518	4.14027	0.000814354	0.292907
CXCL13	4.12915	0.00229251	0.292907
CST7	4.10891	0.000818655	0.292907
ZCWPW2	4.10166	0.0016017	0.292907
DCK	4.08963	0.0399721	0.440215
C15orf65	4.05253	0.00655031	0.304306
LOC101929657	4.05043	0.000821374	0.292907
CD80	4.03652	0.00173406	0.292907
INHBA	4.02935	0.00360743	0.292907
TAP1	4.01502	0.00099936	0.292907
FOXR2	4.01054	0.000740075	0.292907
ROBO1	4.0104	0.00340024	0.292907
ANKRD33B	4.00546	0.0255169	0.391705
SERPINB9	4.00262	0.00125319	0.292907
SHISA3	3.99689	0.00166749	0.292907
PTGES	3.97452	0.00287182	0.292907
PIM1	3.96679	0.00103547	0.292907
ADAM2	3.95145	0.000835897	0.292907
SERPINB10	3.94509	0.0169793	0.360322
CBX3P2	3.94463	0.00204546	0.292907
LOC101928612	3.94209	0.00137872	0.292907
SPATA4	3.92951	0.00122327	0.292907
PTGES3L	3.9269	0.00196386	0.292907
ELOVL7	3.92555	0.0183444	0.367432
ADAM3A	3.91739	0.00481848	0.298081
RGS9	3.90534	0.00376238	0.29445
LOC101928850	3.90405	0.00090328	0.292907
MCOLN2	3.8894	0.00150196	0.292907
CRYBB2	3.84938	0.00161887	0.292907
CKB	3.82193	0.0217915	0.378256
CCL15	3.8099	0.00312263	0.292907
MIR155	3.80055	0.00876346	0.311067
BCL2A1	3.79676	0.00110635	0.292907
LOC101929709	3.79024	0.0102903	0.319561
NUPR1	3.788	0.00275264	0.292907
PSG7	3.77299	0.00187078	0.292907
LOC101928618	3.77137	0.00214574	0.292907
PPAPDC1A	3.77134	0.00104569	0.292907
APOF	3.75214	0.00156476	0.292907
DUSP5	3.75006	0.00101857	0.292907
AF279780	3.73259	0.00535535	0.29993
PRL	3.7287	0.00389911	0.29587
PABPC5	3.71609	0.0170022	0.360432
MT1HL1	3.70847	0.053519	0.476171
LOC100288675	3.70695	0.00215168	0.292907
TTK	3.70467	0.00257989	0.292907
LOC101928716	3.68899	0.003604	0.292907
SGPP2	3.6855	0.00233248	0.292907
FAM183CP	3.67724	0.00109302	0.292907
STEAP1B	3.65363	0.00124576	0.292907
LINC00644	3.64027	0.0228307	0.381533
P2RY2	3.63156	0.00191894	0.292907
KCNE1L	3.62552	0.00119104	0.292907
IL12B	3.62259	0.00111484	0.292907
MYO1G	3.62174	0.00278859	0.292907
APOL3	3.61947	0.00651869	0.304173
IL36G	3.617	0.00142168	0.292907
GP1BA	3.61118	0.00797671	0.305302
ZNF503-AS1	3.61047	0.00268626	0.292907
TBX15	3.60403	0.00234648	0.292907
PKIA	3.59845	0.00822098	0.305302
KRT82	3.58709	0.00194267	0.292907
WFDC21P	3.58183	0.0020941	0.292907
LINC00838	3.57963	0.00743062	0.305302
OR52D1	3.56358	0.0045377	0.297102
LOC102723661	3.55839	0.0104061	0.320761
MGC4859	3.55729	0.0227473	0.381533
CP	3.55511	0.00139293	0.292907
BTF3P12	3.5549	0.00497947	0.298641
PRO1483	3.55111	0.00471703	0.297102
ASB2	3.54922	0.00134489	0.292907
LOC101928152	3.54919	0.0183131	0.367238
ARL4A	3.54776	0.00761702	0.305302
LOC400692	3.54715	0.00342677	0.292907
ALOX15B	3.539	0.00143984	0.292907
CHADL	3.53458	0.00416229	0.296211
DNAJB4	3.53166	0.00755148	0.305302
LOC100130331	3.51866	0.00369814	0.292907
ZNF680	3.51756	0.00208175	0.292907
DUOX2	3.5168	0.00739847	0.305302
CNTNAP1	3.51076	0.0032284	0.292907
SLC2A6	3.49326	0.00441923	0.297102
HESX1	3.49152	0.0280305	0.403054
CYP24A1	3.48772	0.00151247	0.292907
SLC7A11	3.48326	0.00478715	0.297648
CTHRC1	3.48082	0.0075348	0.305302
RP11-48G14.2	3.47938	0.00607495	0.302606
OR2M4	3.47442	0.0036272	0.292907
CYP7B1	3.46557	0.0756808	0.517204
BC036830	3.45324	0.00179454	0.292907
CYP4F8	3.44479	0.00151526	0.292907
KCNMB3	3.44261	0.00298866	0.292907
GPR87	3.44075	0.00150865	0.292907
TMEM145	3.43848	0.00286692	0.292907
SMKR1	3.43598	0.0109513	0.326607
LINC00536	3.43337	0.00823833	0.30546
MIR34A	3.43195	0.0549822	0.478825
RP5-855D21.1	3.43043	0.00346631	0.292907
PDLIM1	3.42439	0.00917499	0.314042
CLDN12	3.42331	0.0104365	0.321109
DDIT4	3.42097	0.0146949	0.352036
LOC101929511	3.42058	0.00740602	0.305302
KIF3A	3.41753	0.00587622	0.302528
LINC01087	3.39983	0.00223317	0.292907
RP11-483C6.1	3.39264	0.00325356	0.292907
CFB	3.39007	0.012436	0.336335
GRASP	3.3865	0.00789189	0.305302
PCAT18	3.38203	0.00199465	0.292907
PRRG4	3.37905	0.00199359	0.292907
TTR	3.37708	0.00154623	0.292907
IL32	3.3691	0.00791008	0.305302
SLC19A2	3.36309	0.0112713	0.332227
CD200	3.3628	0.0668953	0.501024
HBE1	3.35821	0.00494781	0.298641
FOXB1	3.35306	0.00437715	0.296755
C12orf79	3.34369	0.00993225	0.316931
SERPINB7	3.3404	0.0154769	0.354556
CFC1B	3.33953	0.00380222	0.295013
OCIAD2	3.3302	0.00639389	0.302606
CHRNA9	3.3282	0.00169073	0.292907
PLAT	3.32566	0.00391785	0.29587
SCN4B	3.32372	0.00535524	0.29993
MTND1P33	3.32011	0.0049357	0.298641
LOC101927787	3.31933	0.00244658	0.292907
LOC731424	3.31863	0.00523594	0.29957
TSPYL6	3.31839	0.0196406	0.371108
ZC3H12C	3.31577	0.0119008	0.333377
LMO7DN	3.31514	0.00245421	0.292907
RAP2C-AS1	3.31346	0.0184043	0.367487
LOC100507534	3.30642	0.00519628	0.29957
CSTL1	3.30082	0.00353468	0.292907
VWC2	3.29704	0.0291054	0.403054
RP11-792A8.4	3.28799	0.00405566	0.296203
KCNRG	3.28775	0.00687249	0.305302
ADAMDEC1	3.28281	0.0024708	0.292907
ORM1	3.27467	0.00252549	0.292907
SMIM17	3.25699	0.00198088	0.292907
CD274	3.25616	0.00170448	0.292907
RARRES3	3.24856	0.032541	0.417502
FAM49A	3.24754	0.0100363	0.317153
RP11-69I8.2	3.23812	0.00359943	0.292907
DUSP4	3.23015	0.00304562	0.292907
GPR15	3.22987	0.00414971	0.296211
ANXA3	3.22454	0.0428502	0.448674
HMMR-AS1	3.21091	0.00361372	0.292907
GABBR1	3.21082	0.0022348	0.292907
TRANK1	3.21017	0.00290872	0.292907
DSG2	3.20892	0.00660257	0.304306
TRIP10	3.20506	0.0175393	0.36163
PROX2	3.20213	0.013736	0.343955
ABCA11P	3.20014	0.0373755	0.434501
CRLF2	3.19718	0.00189921	0.292907
LOC101929586	3.19669	0.0023731	0.292907
DLEU7	3.19293	0.0379306	0.435392
LOC101928144	3.18561	0.0031331	0.292907
MX1	3.1792	0.00229617	0.292907
C11orf95	3.17541	0.0177645	0.362811
LOC100128108	3.17443	0.00303125	0.292907
FAM222A	3.16721	0.00262189	0.292907
RPGRIP1	3.16476	0.0161131	0.35473
INSM1	3.16344	0.0288813	0.403054
LOC100422781	3.16137	0.0078106	0.305302
LOC257396	3.15975	0.00326784	0.292907
IL20RB	3.15443	0.00265063	0.292907
LOC152274	3.1471	0.00724361	0.305302
AK126278	3.14563	0.00320373	0.292907
HIST1H2BH	3.13879	0.00370498	0.292907
PCNAP3	3.13691	0.00585493	0.302473
LOC101927363	3.13107	0.00436402	0.296728
LMNB2	3.12956	0.00867576	0.30891
C1S	3.12688	0.00212978	0.292907
SAG	3.1262	0.0300985	0.407168
LOC221272	3.12539	0.0336547	0.423038
CHST7	3.11987	0.00201139	0.292907
MTHFD2	3.1106	0.00316518	0.292907
SLC16A10	3.11015	0.00846156	0.307227
OLR1	3.10841	0.0664976	0.501024
FLJ37201	3.10825	0.107058	0.562848
G0S2	3.10709	0.00288928	0.292907
RP11-309G3.3	3.10618	0.00809714	0.305302
LOC101930114	3.10497	0.00298405	0.292907
IL7R	3.10308	0.00240937	0.292907
LINC01255	3.09847	0.00339104	0.292907
ANKRD20A11P	3.09484	0.0457786	0.458169
VEGFA	3.09074	0.00638748	0.302606
S100A2	3.09047	0.00915859	0.314042
CMPK2	3.08903	0.0057147	0.302473
GPR64	3.0848	0.0134533	0.342905
ANKRD20A5P	3.07926	0.101181	0.55445
CBR3-AS1	3.07737	0.00230433	0.292907
PLEKHA5	3.07359	0.0133752	0.342905
BTN3A2	3.07337	0.0116904	0.333377
LOC283038	3.07307	0.0023394	0.292907
DNAJC27-AS1	3.07205	0.0026866	0.292907
LOC284240	3.06723	0.00366982	0.292907
CTNNAP1	3.06089	0.0202741	0.375717
LOC101929760	3.05709	0.00564999	0.302473
PPP1R16B	3.05576	0.00246233	0.292907
MAGEB2	3.05465	0.0134133	0.342905
TUBB2A	3.05208	0.0223445	0.378861
SERTM1	3.05066	0.00664904	0.304306
BARX1-AS1	3.04747	0.00397657	0.29587
DRD5	3.04658	0.0797778	0.523584
LOC101928687	3.04625	0.00403238	0.296203
LOC286382	3.03619	0.00672354	0.305302
ARNTL2	3.03545	0.00509863	0.298641
DFNA5	3.03458	0.0253777	0.391182
INCENP	3.03132	0.00233383	0.292907
FAM83C-AS1	3.03108	0.00258604	0.292907
C11orf44	3.02964	0.0573965	0.482612
CD70	3.02937	0.0483246	0.464629
C2orf70	3.02502	0.00790576	0.305302
FAM174A	3.02077	0.128008	0.589796
LOC729173	3.01912	0.00298139	0.292907
RAB30	3.01798	0.00805088	0.305302
P2RY10	3.01507	0.0075497	0.305302
RGS1	3.01062	0.00717275	0.305302
LOC101927059	3.01018	0.00790323	0.305302
TRHDE	3.00742	0.00813423	0.305302
FBXO43	3.00612	0.0283983	0.403054
RP1-140C12.2	3.00253	0.0136987	0.343955
CTA-384D8.35	3.00098	0.00838265	0.306475
GREM1	3.00092	0.0202404	0.375717
POGLUT1	2.9979	0.00248087	0.292907
MARCKSL1	2.99446	0.00256031	0.292907
HOXC8	2.99423	0.036394	0.43088
ZFP2	2.99004	0.00304723	0.292907
TTLL13	2.98802	0.0216183	0.378256
LOC102724323	2.98761	0.00892178	0.313364
FRMPD3	2.98529	0.00713792	0.305302
LOC101928101	2.98475	0.0107912	0.326002
OASL	2.98193	0.00821221	0.305302
CRIM1	2.97788	0.00284018	0.292907
ASAP1-IT2	2.97766	0.0218149	0.378256
FXYD2	2.97497	0.00674371	0.305302
IRF1	2.97352	0.00348359	0.292907
SLC22A11	2.97346	0.00308469	0.292907
BC048103	2.97242	0.00327586	0.292907
LINC00462	2.97144	0.0078569	0.305302
LINC01220	2.97105	0.0036844	0.292907
FLJ16124	2.97035	0.0108877	0.326379
LOC100129447	2.96378	0.0425751	0.448601
ASB16-AS1	2.96053	0.00658921	0.304306
XRCC2	2.95694	0.0790316	0.522887
PROKR2	2.95529	0.0213338	0.37744
SNX10	2.9482	0.00339197	0.292907
OK/SW-CL.36	2.94553	0.0268844	0.399771
RP11-533E19.5	2.94549	0.0619792	0.492563
CPEB1	2.94343	0.00930932	0.314655
SERPINB2	2.94263	0.115373	0.574543
ANKRD18B	2.94132	0.0129423	0.341314
LOC101060233	2.93561	0.00616296	0.302606
HIST1H2AC	2.93403	0.0402824	0.440215
RP11-932O9.4	2.93393	0.00350167	0.292907
LOC101929512	2.93322	0.0283073	0.403054
SDS	2.92921	0.0300607	0.406897
TOX	2.92849	0.0211694	0.37744
TRAF1	2.92591	0.00582479	0.302473
PRRG1	2.92039	0.00973127	0.316931
CTD-2130O13.1	2.9191	0.0403806	0.440691
RFPL1S	2.9186	0.0119955	0.333377
NTSR1	2.91616	0.0170953	0.360432
LOC101929622	2.91612	0.0356611	0.428954
SPG20OS	2.91565	0.00694836	0.305302
DUSP5P1	2.91394	0.0102869	0.319561
ZKSCAN2	2.91346	0.00469237	0.297102
IFI44L	2.9129	0.00441704	0.297102
TOMM34	2.90668	0.00901442	0.314035
RP11-252E2.1	2.90555	0.00279236	0.292907
RP11-231C18.1	2.90474	0.0146684	0.352036
C21orf91	2.89783	0.00504081	0.298641
MAP3K4	2.89661	0.0096384	0.316931
LOC101927901	2.89328	0.0161483	0.354795
RAB8B	2.89291	0.00341385	0.292907
LINC00543	2.88635	0.0197229	0.371108
LOC101928894	2.88463	0.00965985	0.316931
NEK5	2.8814	0.00278143	0.292907
LINC01180	2.88048	0.00380258	0.295013
ITGB1BP2	2.88027	0.0070963	0.305302
PMM1	2.87691	0.00924171	0.314316
MET	2.8764	0.00448825	0.297102
SLC25A21	2.87442	0.00977519	0.316931
RNF144B	2.87356	0.00698462	0.305302
LOC100130548	2.87204	0.00579563	0.302473
TSPAN13	2.87102	0.0817514	0.526458
LOC102724927	2.86653	0.0094889	0.316666
EHD1	2.86345	0.00345071	0.292907
WHAMM	2.86334	0.00506629	0.298641
SELM	2.86324	0.0606142	0.490566
FCAMR	2.86275	0.0074262	0.305302
HCP5	2.85833	0.00420959	0.296211
TCRDV2	2.85657	0.00398457	0.29587
RAB11FIP5	2.85483	0.0323917	0.417075
TRIM69	2.8506	0.00626386	0.302606
LOC100131860	2.84875	0.0318382	0.415157
PPP1R15B	2.84166	0.00912938	0.314035
GJB2	2.84035	0.00457112	0.297102
RP11-102M11.2	2.83934	0.00744702	0.305302
A2MP1	2.83895	0.0588976	0.486764
GPR157	2.83655	0.00369157	0.292907
LOC101928047	2.83637	0.0351685	0.427772
ODF3L1	2.82524	0.00816751	0.305302
RP1-179N16.6	2.82368	0.0092436	0.314316
LINC01093	2.82137	0.0843485	0.531239
LINC00540	2.82136	0.0202421	0.375717
DNER	2.82048	0.00737583	0.305302
TRIM16	2.82004	0.0230499	0.38165
LOC101927865	2.81995	0.0120077	0.333377
SH2D4A	2.81964	0.00304066	0.292907
LINC00691	2.81637	0.00597458	0.302606
LAMP3	2.8133	0.00354496	0.292907
LDHC	2.80711	0.0544668	0.477786
CTD-2534I21.8	2.80509	0.00397549	0.29587
BIRC3	2.80345	0.00318508	0.292907
ACVRL1	2.80274	0.00392853	0.29587
KRTAP11-1	2.80229	0.0362838	0.430624
LINC01354	2.80023	0.0238127	0.383535
RHBDF2	2.79524	0.0357086	0.428954
CACNA2D2	2.7944	0.00623475	0.302606
MLLT11	2.79162	0.00512759	0.298641
TAS2R19	2.79101	0.00949652	0.316666
FLJ38668	2.79084	0.0180713	0.366018
LOC727916	2.78781	0.0741743	0.515228
GNA13	2.78519	0.00520762	0.29957
RP11-635N19.1	2.78334	0.00949139	0.316666
NFKBIZ	2.77728	0.0171819	0.360779
CYSLTR2	2.77515	0.107797	0.563852
RP11-669I1.1	2.77237	0.0144677	0.351977
LOC57399	2.76728	0.0901577	0.541432
CLCA4	2.76547	0.00927246	0.31432
ELTD1	2.76532	0.004956	0.298641
RAB6A	2.76392	0.0288747	0.403054
RP4-781L3.1	2.76285	0.0127015	0.339708
LAMA5	2.76208	0.0108147	0.326157
STARD4	2.75686	0.00639706	0.302606
CPO	2.75613	0.019699	0.371108
SCN1B	2.7553	0.0118126	0.333377
FSCN1	2.75308	0.00435078	0.296693
IL9	2.7512	0.0629885	0.494645
LOC148696	2.74936	0.00421778	0.296211
KRTAP4-8	2.74925	0.00641877	0.302606
RP11-138A9.1	2.74745	0.16754	0.633797
ZMYM1	2.74739	0.00402235	0.296203
FOXD2	2.74617	0.054364	0.477588
LINC00210	2.74481	0.0252545	0.391182
FAS	2.73775	0.00472069	0.297102
NPY5R	2.73556	0.139369	0.602651
DSERG1	2.73376	0.159191	0.622649
ACOT4	2.73363	0.0219912	0.378256
CASC11	2.72933	0.00388523	0.29587
WRN	2.72833	0.00406418	0.296203
MGLL	2.72778	0.00340196	0.292907
DHX58	2.72719	0.0394969	0.439521
DMRTB1	2.72203	0.00896416	0.313907
OR2B2	2.72123	0.0680046	0.501829
AX747750	2.72032	0.0893313	0.540157
RHCG	2.71868	0.0586803	0.486429
UPK3A	2.71498	0.0589739	0.486811
LINC00158	2.71227	0.011526	0.333097
TMEM44-AS1	2.70979	0.0145869	0.352036
CXCR5	2.70938	0.00554324	0.29993
LOC100132661	2.70693	0.0218037	0.378256
SERPINB9P1	2.7042	0.00992209	0.316931
TBCCD1	2.70211	0.111255	0.568392
OR4A1P	2.69977	0.0518049	0.473204
ADAMTS18	2.69556	0.021307	0.37744
SYNGR3	2.69488	0.00662127	0.304306
TAS2R9	2.69437	0.0776833	0.521061
IFITM2	2.69372	0.00785908	0.305302
IFIT3	2.69316	0.00500362	0.298641
SMC1B	2.69285	0.0186982	0.367961
HEATR4	2.69012	0.00539069	0.29993
LOC439938	2.68864	0.151764	0.617593
ADAD2	2.68785	0.0304718	0.409589
LOC100506558	2.68665	0.0200944	0.374913
RFPL2	2.68575	0.0715977	0.510174
NMU	2.68336	0.0770552	0.519388
LOC101929181	2.68328	0.0175052	0.36163
IL15	2.68231	0.0352377	0.427772
LOC284930	2.68189	0.0086661	0.30891
RGS13	2.68051	0.0249327	0.389831
SSX2B	2.67957	0.116964	0.576589
LOC100505985	2.67752	0.014188	0.350331
MIR5188	2.67624	0.0118446	0.333377
TARP	2.67608	0.0137344	0.343955
LINC00310	2.67541	0.082798	0.52863
TRIM29	2.67476	0.00416195	0.296211
LOC102467079	2.67446	0.0381165	0.435392
PRH1-PRR4	2.67392	0.00684726	0.305302
PTGER4	2.6736	0.00473007	0.297102
MAP3K6	2.6713	0.00731665	0.305302
BRAF	2.67012	0.0276809	0.401476
NR2E1	2.66923	0.0409246	0.442679
PPIL4	2.66544	0.0252767	0.391182
T-Cell Receptor V-alpha region	2.66442	0.00821555	0.305302
KCND2	2.65784	0.208539	0.669336
RNF128	2.6561	0.0565151	0.482101
LOC93432	2.65543	0.0672844	0.501024
LOC102724316	2.65371	0.00847309	0.307227
AMN1	2.65259	0.0588987	0.486764
AKR1C1	2.65205	0.0542266	0.477588
CLEC2L	2.6505	0.00871392	0.309796
LOC100128988	2.64924	0.00983768	0.316931
CD55	2.64824	0.00784206	0.305302
RP11-753A21.1	2.64816	0.0522452	0.473494
CSRP2	2.64785	0.00380752	0.295013
CHST2	2.64769	0.00510624	0.298641
FAS-AS1	2.64633	0.0071993	0.305302
LOC101926944	2.64542	0.0785954	0.522129
ABTB2	2.6445	0.0295815	0.405459
GPRC5D	2.64308	0.00458549	0.297102
NFKB1	2.64051	0.00554266	0.29993
C14orf182	2.63659	0.0241254	0.384588
ZNF550	2.63235	0.00474853	0.297102
OR2C1	2.6313	0.00775271	0.305302
RP11-774O3.1	2.6294	0.0415396	0.445215
CLDN12	2.62689	0.0129397	0.341314
STX18-AS1	2.62673	0.0453236	0.457541
RP11-539I5.1	2.62584	0.00395207	0.29587
LOC101927494	2.62575	0.0182363	0.36696
MT2A	2.62402	0.00635744	0.302606
AK8	2.62263	0.061598	0.491982
LOC729224	2.62247	0.0102045	0.319561
EREG	2.62095	0.0527548	0.474709
GPR25	2.62067	0.0547849	0.478358
PRSS30P	2.61986	0.0131682	0.342552
OR8D1	2.61808	0.095074	0.547238
SERAC1	2.61577	0.0326249	0.417502
OR2N1P	2.61364	0.014317	0.351844
LOC100506557	2.61349	0.0139964	0.347933
GTSF1	2.6117	0.00503245	0.298641
LOC100288310	2.61045	0.0234009	0.38165
GYPC	2.60703	0.00631518	0.302606
RP11-395I6.3	2.6069	0.00513485	0.298641
LOC101929297	2.60439	0.0179999	0.365661
NLRP10	2.60433	0.0140475	0.348528
CCL1	2.60407	0.0235922	0.38165
ISOC1	2.60313	0.0638502	0.496092
KIF20A	2.6016	0.0133964	0.342905
LOC152578	2.60097	0.0467577	0.46243
CBLN3	2.60038	0.0760109	0.517204
RP11-348B17.1	2.59999	0.0269705	0.399771
TMED6	2.5998	0.0521043	0.473494
LOC100131756	2.59892	0.167884	0.63438
LGALS3BP	2.59672	0.00907598	0.314035
FLJ35700	2.59424	0.105851	0.561441
PRAME	2.59118	0.0119971	0.333377
C14orf23	2.5906	0.0315654	0.414747
DPP4	2.59025	0.0245857	0.386901
BCL9L	2.58905	0.00936808	0.315726
TRHR	2.58887	0.104135	0.558298
LOC101929464	2.58818	0.00584039	0.302473
VANGL1	2.58577	0.00485174	0.298555
PPA1	2.58193	0.00730955	0.305302
SPAG1	2.58112	0.0353537	0.428099
ZBED6	2.57835	0.0056787	0.302473
FSTL3	2.57768	0.00457617	0.297102
FAM153A	2.57684	0.0547814	0.478358
RIPK2	2.57483	0.00448147	0.297102
NBL1	2.57417	0.0064414	0.302803
LMNTD2	2.57217	0.013758	0.343955
LOC101930048	2.57131	0.0209679	0.37744
LOC101927829	2.57129	0.184988	0.649525
SP7	2.56745	0.0203081	0.375717
LOC286009	2.56638	0.00846622	0.307227
WDR47	2.56535	0.165959	0.632021
RPGRIP1L	2.56391	0.00465388	0.297102
OR1F2P	2.56344	0.018111	0.366018
METTL21C	2.56333	0.121141	0.581716
MEP1B	2.56313	0.0473567	0.464318
SERPINA4	2.56207	0.0272988	0.400858
FAM110C	2.55581	0.026708	0.398009
LINC00348	2.55562	0.0522224	0.473494
LOC101929118	2.55532	0.00973035	0.316931
SPECC1L	2.55349	0.0393207	0.439466
CLEC2D	2.55267	0.00484463	0.298555
SERTAD4-AS1	2.5518	0.0642288	0.496171
FSTL1	2.54886	0.0154815	0.354556
DPEP3	2.54812	0.0745614	0.516174
ENPP4	2.54679	0.00479871	0.297648
NR4A3	2.54671	0.004537	0.297102
HYLS1	2.54584	0.0328302	0.418854
LOC100505570	2.54285	0.0109293	0.326607
SERPINA7	2.542	0.125441	0.586093
CALCRL	2.5411	0.0149785	0.353579
TMEM110	2.54018	0.120392	0.581081
TMOD4	2.53944	0.0927157	0.543824
AC144652.1	2.53717	0.00526846	0.29957
C9orf84	2.53437	0.0124677	0.336335
NAA25	2.53279	0.00467424	0.297102
CEACAMP3	2.52868	0.01322	0.342552
SLAMF1	2.527	0.0185165	0.367961
XK	2.52275	0.0325312	0.417502
TNFSF15	2.52138	0.0973901	0.550118
RP1-93H18.6	2.52021	0.115553	0.574543
IK	2.52003	0.10697	0.562514
STEAP1	2.51956	0.00723793	0.305302
BCMO1	2.51956	0.0488553	0.466257
OR7E19P	2.51727	0.0213179	0.37744
RBM11	2.51709	0.187589	0.65228
C15orf26	2.51566	0.0336657	0.423038
LCN2	2.51249	0.121297	0.581716
CCDC186	2.51195	0.00925273	0.314316
RP11-138I17.1	2.51172	0.172246	0.63784
CPLX1	2.51009	0.0143933	0.351969
MSC	2.50992	0.0235443	0.38165
AC114752.3	2.50768	0.0100523	0.317153
ZNF619	2.50575	0.111526	0.568529
LGSN	2.50476	0.0194053	0.370962
LUZP2	2.50444	0.00527021	0.29957
AGAP2-AS1	2.50304	0.0231966	0.38165
TNFAIP2	2.50182	0.00553061	0.29993
LOC101928751	2.49926	0.0322248	0.417075
LOC100506476	2.49594	0.0917118	0.543824
SAT1	2.4931	0.00548234	0.29993
IFIT1	2.49251	0.00577444	0.302473
PMAIP1	2.49099	0.00910029	0.314035
PIP	2.4903	0.00552266	0.29993
CD5L	2.48854	0.012433	0.336335
TTC36	2.4863	0.0137066	0.343955
HERC5	2.48618	0.0143755	0.351969
TOP3B	2.48608	0.0176918	0.362032
HIST1H4H	2.48548	0.0114979	0.333097
AX748273	2.48527	0.0073489	0.305302
AC099684.1	2.48414	0.0108499	0.326379
SIAH2	2.48355	0.00542333	0.29993
CAMKMT	2.47972	0.019405	0.370962
TTTY9A	2.47922	0.00554478	0.29993
RP11-714L20.1	2.47823	0.00508164	0.298641
NGF	2.47315	0.0524807	0.473494
AMPD3	2.47281	0.0272716	0.400858
EPB41L4A	2.47255	0.00539649	0.29993
MAP3K9	2.47178	0.0240343	0.38445
POM121L8P	2.47068	0.1164	0.575386
TGFA	2.47015	0.00510583	0.298641
CXCL8	2.46962	0.0108742	0.326379
RP11-108P20.4	2.46661	0.120083	0.580672
OR5I1	2.46625	0.0602317	0.489556
BEGAIN	2.46483	0.0194075	0.370962
REG1B	2.4628	0.0197626	0.371108
IL4I1	2.45993	0.0117424	0.333377
MALT1	2.45908	0.0081208	0.305302
KLHL11	2.45877	0.0956427	0.547785
MTNR1A	2.45564	0.132335	0.595585
DNAAF1	2.45315	0.0112008	0.331602
CA6	2.4514	0.0338474	0.423038
LYSMD2	2.44851	0.0173372	0.36163
POU4F2	2.44784	0.120485	0.581189
LINC01426	2.44456	0.0442429	0.453896
DKFZP434H168	2.44437	0.0261229	0.395188
MAP1LC3B2	2.44227	0.0398231	0.440215
GAB4	2.44141	0.071632	0.510263
SLC2A2	2.44023	0.0864958	0.535329
RLN2	2.43723	0.00971779	0.316931
PSD3	2.43536	0.00555244	0.29993
TTTY6	2.4352	0.0310486	0.413308
LOC101928157	2.43505	0.019485	0.370962
LINC01365	2.43453	0.00945306	0.316666
FAM220A	2.43349	0.00972758	0.316931
IL1A	2.43345	0.0161227	0.35473
TRABD2A	2.4323	0.00776456	0.305302
LHX4-AS1	2.43222	0.105902	0.561454
SPATA2	2.43159	0.0052569	0.29957
LOC554207	2.42972	0.021782	0.378256
LOC102725136	2.4296	0.169506	0.635564
GOLGA6L2	2.42925	0.0269228	0.399771
AC009502.4	2.429	0.135885	0.598542
PCDHB9	2.42789	0.107473	0.563382
GUCY1B3	2.42687	0.0276228	0.401151
IQCF3	2.42577	0.00623837	0.302606
HOXA4	2.42504	0.0118718	0.333377
PRRX2-AS1	2.42303	0.0212052	0.37744
OR51J1	2.41896	0.100497	0.553472
C6orf211	2.41773	0.256399	0.701562
TMEM190	2.41745	0.0483373	0.464629
CTAGE4	2.41583	0.129046	0.590929
C10orf40	2.4157	0.0723188	0.511548
LOC441179	2.41358	0.0282929	0.403054
GATSL3	2.41274	0.00986435	0.316931
HMGCS1	2.41259	0.00769273	0.305302
HIST1H2AE	2.41145	0.0697892	0.506019
CLEC4E	2.41078	0.0156491	0.354556
FAM129A	2.4054	0.00549673	0.29993
KRTAP4-11	2.40489	0.164263	0.629825
MROH2A	2.40388	0.0228761	0.38165
NFKB2	2.40353	0.0203955	0.375717
BC048420	2.40293	0.024812	0.388612
MIR1909	2.40291	0.0242048	0.384802
STYK1	2.40009	0.021345	0.37744
LOC101927159	2.39914	0.0111546	0.330976
NDP	2.39884	0.0235663	0.38165
SEMA4A	2.39777	0.0158647	0.354556
TBC1D13	2.39773	0.0106924	0.323986
FLJ38773	2.39632	0.0356303	0.428954
LOC283214	2.39555	0.182871	0.647966
STK33	2.39376	0.0167272	0.3579
TUBB2A	2.39265	0.00665449	0.304306
ASPHD2	2.39037	0.0062018	0.302606
LOC100132686	2.38882	0.0518582	0.473212
GTF2F2	2.38771	0.0188328	0.367961
ZCCHC13	2.38662	0.0477488	0.464318
SCG3	2.38623	0.019564	0.371108
IFIH1	2.38557	0.008029	0.305302
HS3ST4	2.38544	0.1118	0.568874
SLC45A2	2.38503	0.0150339	0.353579
ENPP6	2.38301	0.17546	0.640187
TAS2R1	2.38207	0.0102709	0.319561
FAM115A	2.37889	0.0443816	0.454775
LOC100506679	2.37864	0.0943778	0.545903
ERRFI1	2.37863	0.239948	0.689555
KIAA0922	2.37848	0.0112315	0.331647
TMEM196	2.3778	0.0500939	0.471705
DAPL1	2.37739	0.0641432	0.496171
CNTF	2.37671	0.0181513	0.36608
LAMC3	2.375	0.0966579	0.549385
LINC00488	2.37401	0.0979699	0.550391
RP11-433A10.3	2.3738	0.0940311	0.545511
TMSB15A	2.37376	0.00814554	0.305302
LOC101929109	2.37294	0.0121725	0.334837
ZFY-AS1	2.37107	0.0887607	0.539547
C1orf220	2.37078	0.120767	0.581489
LOC339593	2.37044	0.173972	0.63897
LOC100287387	2.36756	0.0130596	0.342221
KNCN	2.3673	0.0070364	0.305302
TREML5P	2.36465	0.0641738	0.496171
FAM132B	2.36422	0.0568917	0.482612
CLIC2	2.36422	0.00658138	0.304306
BC038731	2.36263	0.0363192	0.430624
BCL3	2.36215	0.00586219	0.302473
ST6GALNAC2	2.36186	0.108598	0.564843
CCL17	2.36015	0.0074667	0.305302
HTR1B	2.35959	0.00907406	0.314035
SLC38A11	2.35718	0.119973	0.580377
ACOT9	2.35522	0.00623394	0.302606
TNFRSF9	2.35506	0.0193781	0.370962
MEF2B	2.35376	0.00836375	0.306475
MGC15885	2.35346	0.114203	0.572289
CLIP2	2.35318	0.164848	0.630674
C9	2.35202	0.0127873	0.340259
SDPR	2.35187	0.10165	0.554847
RPUSD2	2.34727	0.0175527	0.36163
GJB1	2.34613	0.00645283	0.302803
ECT2	2.34499	0.0237558	0.382884
OXTR	2.34457	0.0396703	0.439521
TAS2R50	2.34366	0.0867074	0.535889
LOC100505797	2.34352	0.109203	0.566307
PKHD1	2.34345	0.00916676	0.314042
RP3-406A7.7	2.34311	0.0366474	0.431309
SYPL2	2.34218	0.195988	0.660388
TBC1D4	2.34216	0.00637868	0.302606
RRH	2.34198	0.0172892	0.361186
GORAB	2.34059	0.138666	0.602055
TTC7B	2.34023	0.0673853	0.501153
FGF16	2.34018	0.0556497	0.481567
RP11-97C16.1	2.33906	0.012907	0.34129
AMIGO2	2.33672	0.168344	0.635168
GARNL3	2.33652	0.00797543	0.305302
B3GNT5	2.33581	0.0271348	0.399771
SCML2	2.33557	0.0346709	0.425352
TMEM225	2.33551	0.0756317	0.517204
ARID3B	2.33492	0.0118721	0.333377
OTOS	2.32987	0.0130277	0.342183
FBXO6	2.32909	0.0529775	0.475224
IFI6	2.32679	0.0064227	0.302606
LOC100127940	2.32632	0.0682006	0.501917
AEN	2.32247	0.0590313	0.486811
CXCL6	2.3218	0.021206	0.37744
ACTRT3	2.32174	0.119511	0.580138
LOC101928417	2.32083	0.130443	0.592347
LOC253805	2.32016	0.0386902	0.437601
CMTM5	2.31849	0.0117891	0.333377
NABP1	2.31532	0.0133347	0.342905
TUFT1	2.31466	0.0860487	0.534354
LRTM2	2.31409	0.135978	0.598542
ITGB8	2.31302	0.00838441	0.306475
ASB12	2.31023	0.0619636	0.492563
PRR30	2.30963	0.214607	0.672949
CEND1	2.3092	0.013379	0.342905
KIAA1958	2.3092	0.10631	0.561466
DISC1	2.30884	0.00848359	0.307227
CABYR	2.30781	0.0346179	0.425149
HES7	2.3062	0.00768666	0.305302
POLR3E	2.30399	0.0366544	0.431309
ILDR1	2.30342	0.0926985	0.543824
TMEM255A	2.30231	0.0562128	0.482101
KRTAP5-2	2.30209	0.0792388	0.523448
IGFBPL1	2.29936	0.0285304	0.403054
BASP1	2.29907	0.00671046	0.305302
PGLYRP2	2.29848	0.00877636	0.311067
CCNA1	2.29779	0.00740791	0.305302
ARHGAP21	2.29751	0.00882164	0.311253
ATCAY	2.29572	0.128448	0.58993
MID2	2.2957	0.0210863	0.37744
C17orf99	2.29568	0.144482	0.608674
NRG2	2.29546	0.00704967	0.305302
IGSF11	2.29377	0.134341	0.597942
ZNF202	2.29375	0.0153262	0.354556
SAMD9L	2.29373	0.00758963	0.305302
SFRP5	2.2936	0.0350608	0.427215
PCDHGB6	2.29053	0.222323	0.679674
REL	2.29037	0.0102894	0.319561
ACKR3	2.29029	0.00766836	0.305302
RP1-305G21.1	2.28968	0.0594804	0.487036
RP11-215H22.1	2.28812	0.192608	0.657975
PCDHB13	2.28649	0.0341554	0.424245
JADE3	2.2852	0.146975	0.612788
GLDC	2.28507	0.0455927	0.458048
CHGA	2.27773	0.00814685	0.305302
RFWD3	2.27699	0.0938865	0.545353
USP45	2.27694	0.0388649	0.438552
DKFZp451B082	2.27682	0.00790322	0.305302
ASAP2	2.27635	0.0207938	0.377324
LOC100132891	2.27566	0.0144733	0.351977
LGALS12	2.27517	0.0324553	0.417267
HECW1	2.27454	0.010118	0.318452
PIK3R3	2.27412	0.0152433	0.354556
DENND5A	2.27396	0.012174	0.334837
RP11-461L18.1	2.27394	0.163088	0.628061
CCL8	2.27335	0.0093423	0.315313
RHOV	2.27297	0.0290923	0.403054
RHOF	2.27268	0.00792587	0.305302
SLC26A9	2.27067	0.103053	0.556422
C1QTNF3	2.26997	0.0135436	0.343955
TMOD1	2.26873	0.0574519	0.482612
LOC101926943	2.26795	0.0375471	0.434577
IFI35	2.26739	0.00977894	0.316931
CTD-3025N20.3	2.26696	0.247427	0.696751
AOC1	2.26661	0.190795	0.656399
LOC101928886	2.26556	0.0904042	0.541769
FAM107A	2.26289	0.0540748	0.477521
LGALS7	2.26267	0.145137	0.60956
SOCS2	2.26204	0.0761918	0.517344
CCDC63	2.26173	0.0327888	0.418555
CD83	2.26017	0.00777108	0.305302
ID2	2.25754	0.0132281	0.342552
ENTHD1	2.25749	0.0102732	0.319561
SYNE3	2.25705	0.0475934	0.464318
SRPX	2.25599	0.0205907	0.377143
TCAM1P	2.25574	0.0317273	0.414892
CRIP1	2.25353	0.00697064	0.305302
SCARA5	2.2501	0.0294975	0.405459
IRG1	2.24953	0.134975	0.598465
H3F3A	2.24898	0.00775227	0.305302
RCN1	2.24817	0.0134505	0.342905
COQ10A	2.24813	0.0297102	0.405459
MIR4435-1HG	2.24741	0.147955	0.61366
LOC101929787	2.24593	0.0949996	0.547238
UBXN10-AS1	2.24483	0.0732607	0.513213
ALDH1B1	2.24468	0.0140086	0.347933
SMR3A	2.24398	0.151844	0.617599
RP11-798M19.6	2.24246	0.11065	0.568317
NUP153	2.24182	0.087539	0.536694
EXD1	2.23628	0.0206641	0.377207
FLJ35816	2.23606	0.0759852	0.517204
TTYH2	2.23511	0.00770977	0.305302
TMEM39B	2.23401	0.185622	0.650108
RP11-589P10.5	2.23147	0.0112041	0.331602
GUCY1B2	2.23073	0.0105402	0.322597
TXNL4B	2.22969	0.0171101	0.360432
GPR88	2.22946	0.0253451	0.391182
RAD51AP1	2.22885	0.153222	0.617849
CPOX	2.22712	0.0692326	0.504543
FATE1	2.22668	0.0969391	0.549834
KCNMB1	2.22501	0.122639	0.582318
NTNG1	2.2247	0.0282508	0.403054
PABPC1	2.22432	0.00853784	0.307602
MMP21	2.22416	0.159643	0.62313
LINC00935	2.22345	0.142311	0.606324
HSD3B2	2.22343	0.0874274	0.536694
HIF1A	2.22139	0.0187834	0.367961
PARP14	2.22031	0.0120383	0.333377
LOC101927460	2.22014	0.0318621	0.415157
GABRR2	2.21994	0.00886475	0.312302
ZNF613	2.21958	0.0726577	0.512095
RAB23	2.21868	0.0112341	0.331647
WARS	2.21857	0.00830156	0.306475
ACKR1	2.21614	0.0637908	0.496092
AC145343.2	2.21584	0.00998537	0.317153
RAB9A	2.21262	0.0074985	0.305302
LOC145474	2.21256	0.0661876	0.500866
GYLTL1B	2.20943	0.025313	0.391182
LYZL6	2.20938	0.0677451	0.501328
CXCL5	2.20877	0.0277625	0.40216
RP5-1189K21.2	2.2084	0.099208	0.551376
LOC157562	2.20784	0.17658	0.642015
STRIP2	2.2072	0.0154358	0.354556
FLJ31713	2.20664	0.0106265	0.323986
SCGN	2.20659	0.117241	0.576745
ZNF280C	2.20626	0.152427	0.617849
FAT1	2.20479	0.0857383	0.533716
CCDC79	2.20433	0.149513	0.61555
S100A16	2.20295	0.0523159	0.473494
MEIG1	2.20244	0.119692	0.580138
LOC101928730	2.20194	0.154184	0.618061
LOC100133089	2.20186	0.0849391	0.532747
DNAJC3-AS1	2.20179	0.0203148	0.375717
FDPSP2	2.20031	0.0988427	0.551241
PNMT	2.20007	0.0120673	0.333377
HNRNPU-AS1	2.19964	0.105252	0.560062
NUDT9P1	2.19893	0.00982899	0.316931
UPB1	2.19744	0.0248277	0.388612
LOC101928205	2.19622	0.112112	0.568907
IFNA7	2.19338	0.0575523	0.482795
PDZRN3-AS1	2.19294	0.0428626	0.448674
FAM215A	2.1926	0.0448345	0.456807
SEMA3D	2.19189	0.0137227	0.343955
HIST1H2BD	2.19187	0.0110065	0.32748
MBNL2	2.19055	0.159312	0.622661
CEACAM19	2.19046	0.0126374	0.33838
VMO1	2.18966	0.0288413	0.403054
LOC100507053	2.18836	0.013235	0.342552
EPSTI1	2.18753	0.00832228	0.306475
AX746710	2.18732	0.0569068	0.482612
TNIP1	2.18644	0.00959529	0.316931
HOGA1	2.18423	0.150669	0.616784
SLC25A28	2.1841	0.0192964	0.370962
ASH1L-AS1	2.18356	0.0292073	0.404016
MT1H	2.18335	0.0337414	0.423038
AGR2	2.18329	0.0483623	0.464629
COG3	2.18102	0.0166462	0.357897
TSPAN2	2.18051	0.103462	0.556794
GSTA4	2.17994	0.0317725	0.415126
PBX4	2.17944	0.0224341	0.378861
PROP1	2.17894	0.113423	0.571913
CRISP2	2.17877	0.207598	0.668653
LBX1-AS1	2.17866	0.0103065	0.319637
LRRC4B	2.17717	0.0336004	0.423038
LY75	2.17711	0.0123753	0.336335
C1R	2.17688	0.0524147	0.473494
MAML1	2.1765	0.0408715	0.442571
DEPDC1B	2.17522	0.202606	0.664209
AEBP2	2.17521	0.00864652	0.30891
LOC100130429	2.17519	0.0467747	0.46243
MLC1	2.17379	0.162384	0.62715
LOC285627	2.17234	0.111451	0.568392
CCND1	2.17099	0.0530326	0.475348
IFNK	2.16837	0.104126	0.558298
TTYH1	2.1677	0.152824	0.617849
MYADML2	2.16453	0.0992959	0.551376
PI4K2B	2.16439	0.0475126	0.464318
PTGS2	2.16383	0.0274298	0.400858
NAPSB	2.16383	0.0148123	0.352799
RPL10L	2.16305	0.0424518	0.448601
FAM71D	2.16249	0.0851359	0.532747
NOG	2.16142	0.0265186	0.397728
HIST1H2AD	2.16117	0.0664032	0.501024
PPP2R1B	2.16029	0.00951818	0.316666
BC039122	2.16021	0.106567	0.561466
ENO3	2.15748	0.0338354	0.423038
RP11-649A18.7	2.15739	0.182162	0.647593
LOC101929180	2.15719	0.158497	0.622649
BATF3	2.15577	0.0153863	0.354556
TXN	2.15561	0.0394204	0.439466
LOC101927849	2.15553	0.0640146	0.496092
BPIFA2	2.1551	0.215879	0.673812
ACR	2.15479	0.23121	0.684739
FAM63A	2.1544	0.0104082	0.320761
C16orf71	2.15435	0.057328	0.482612
LOC101929125	2.1543	0.0244542	0.386135
AANAT	2.15408	0.104871	0.559553
LOC338694	2.15345	0.0846026	0.53212
PRDM12	2.15306	0.0279271	0.402818
SIPA1L1	2.15274	0.0231256	0.38165
EDDM3B	2.15223	0.0182553	0.367027
RWDD3	2.15208	0.0189382	0.368837
MIA2	2.15127	0.107305	0.563382
LRCH2	2.15109	0.124691	0.585592
LOC101929717	2.15096	0.163677	0.629083
LOC286359	2.14849	0.0204364	0.375717
IZUMO1	2.14807	0.243127	0.692417
ZNF563	2.14743	0.0671611	0.501024
HYAL3	2.14441	0.138336	0.601681
LOC401913	2.14341	0.0192189	0.370962
GTF2A1L	2.143	0.0712178	0.509398
APOBEC3A	2.14214	0.21279	0.672414
ETV3	2.14203	0.0127951	0.340259
MS4A6E	2.14192	0.219024	0.67716
RP5-1039K5.16	2.13952	0.0379834	0.435392
LOC400748	2.13742	0.167835	0.634334
ABCB1	2.13569	0.107983	0.563852
USP44	2.1352	0.0991701	0.551376
ZNF204P	2.13412	0.0704269	0.50757
RAD51L3-RFFL	2.13303	0.01059	0.323696
C3orf18	2.13007	0.0729115	0.51249
LPCAT1	2.12943	0.0311585	0.41359
LOC100506374	2.12908	0.0115649	0.333377
ZIC3	2.12885	0.0297927	0.405459
FCGR2A	2.12724	0.0323078	0.417075
ZNF19	2.12708	0.0158477	0.354556
KRT84	2.12604	0.01241	0.336335
GPR156	2.12566	0.0855003	0.533451
REPIN1	2.12349	0.0264711	0.397271
LOC100288798	2.12339	0.20883	0.66948
TTC4	2.12226	0.0593015	0.486811
LINC00842	2.12094	0.16631	0.632841
CTC-471J1.2	2.11895	0.0193565	0.370962
TCHH	2.117	0.0733005	0.513213
C5AR2	2.11661	0.157196	0.621869
GLYATL2	2.1166	0.020455	0.375717
ZNF140	2.1162	0.0957479	0.547951
C4orf46	2.11608	0.0973437	0.550118
GAGE1	2.11524	0.0483654	0.464629
C16orf93	2.11513	0.160327	0.624291
CTGF	2.11424	0.0432853	0.449866
ARHGAP11A	2.1135	0.0935647	0.544984
ZW10	2.11257	0.0673458	0.501153
BATF2	2.11097	0.128282	0.589796
RP11-15P13.1	2.11014	0.0932294	0.544527
GRIK1-AS2	2.11013	0.085967	0.534184
MAB21L1	2.10964	0.0395072	0.439521
C3orf56	2.1086	0.0558644	0.482101
SAMSN1	2.10842	0.0113791	0.333097
POPDC3	2.10813	0.118641	0.579148
AIM2	2.10438	0.0207327	0.377207
RP11-677O4.2	2.1035	0.0801248	0.523584
C1orf56	2.103	0.00990396	0.316931
LINC01215	2.10284	0.119143	0.579796
DLGAP2-AS1	2.10283	0.0950287	0.547238
MAS1L	2.10158	0.203009	0.664433
SP5	2.10132	0.0297767	0.405459
ICAM1	2.10105	0.010631	0.323986
DHRS13	2.10096	0.161426	0.625415
GOLGA6A	2.10062	0.0288878	0.403054
MIRLET7BHG	2.09813	0.0684135	0.502199
AQP10	2.09791	0.0463864	0.460743
RP1-181J22.1	2.09752	0.0830784	0.529449
SLFN5	2.09721	0.0336357	0.423038
MAMLD1	2.09602	0.0910599	0.543491
LOC200772	2.09544	0.0298157	0.405459
C5orf49	2.09537	0.252488	0.699644
ZCCHC5	2.09426	0.0624353	0.493707
MIA	2.09418	0.0160814	0.35473
TOR1B	2.09415	0.0116555	0.333377
LOC101929687	2.09378	0.0436686	0.451527
SIDT1	2.09373	0.243875	0.692949
LOC101928571	2.09284	0.04313	0.449176
LOC101060553	2.09183	0.252111	0.699413
FHDC1	2.08992	0.122425	0.581946
GABRG2	2.08951	0.0440514	0.453353
LOC100505635	2.08813	0.0801025	0.523584
SLC35G1	2.08728	0.0169794	0.360322
SKAP1	2.08691	0.016058	0.35473
BTN3A2	2.08576	0.0106929	0.323986
FAM86C1	2.08506	0.0460111	0.458578
CALR3	2.08437	0.0567195	0.482612
CCT6P1	2.08393	0.183541	0.64861
GEM	2.08358	0.0608744	0.490913
CTD-2008P7.1	2.08325	0.0690049	0.503861
PECR	2.08303	0.0398357	0.440215
ZMYM6	2.08164	0.0135051	0.343475
TINAGL1	2.08154	0.0902155	0.541432
MOP-1	2.08142	0.251383	0.698783
BC028670	2.08033	0.0579294	0.48372
CYTIP	2.07947	0.0129808	0.34169
CSF2RA	2.07814	0.00995801	0.317153
MACROD2-AS1	2.07672	0.0912775	0.543491
ZNF486	2.07665	0.107357	0.563382
LOC101927164	2.0757	0.0841954	0.531239
BC028044	2.07558	0.0697668	0.506019
B3GNT3	2.07438	0.0204731	0.375717
LEFTY1	2.07388	0.224052	0.680738
RP1-100J12.1	2.07209	0.023393	0.38165
POM121L9P	2.07098	0.0606424	0.490566
U91328.20	2.07001	0.0470735	0.463563
LOC101927820	2.06604	0.0422645	0.448246
RP11-305O6.3	2.06552	0.0354303	0.428582
LIMD1-AS1	2.06525	0.0170823	0.360432
ICAM5	2.06409	0.156075	0.620949
ACTL8	2.06257	0.0160189	0.354556
IL12A	2.06235	0.0390571	0.438848
RP11-118G23.2	2.06206	0.0256078	0.392137
LOC101928335	2.06188	0.13567	0.598542
FLJ11710	2.06112	0.0127938	0.340259
CCDC159	2.06065	0.0662665	0.500866
RP3-412A9.16	2.0604	0.177983	0.643952
LOC101927098	2.06037	0.0159491	0.354556
ABLIM1	2.05991	0.0234815	0.38165
PIGW	2.05874	0.156912	0.621374
LOC100507403	2.0581	0.303552	0.730007
MOGAT1	2.058	0.170294	0.63594
DPH3	2.05709	0.0162048	0.35519
RNF14	2.0564	0.0414136	0.444681
SPACA3	2.05617	0.0633905	0.495274
KRT4	2.05496	0.0491051	0.46725
FAM69A	2.05445	0.0329039	0.419336
LINC00558	2.05411	0.27281	0.713219
LOR	2.05409	0.135317	0.598542
LOC102546294	2.05362	0.0594505	0.487036
B4GALT5	2.0535	0.00993383	0.316931
UXS1	2.05335	0.0608063	0.490842
LOC101929116	2.05331	0.170192	0.63575
LOC101927093	2.05209	0.0828861	0.528739
C8orf31	2.05125	0.0931362	0.544511
TUNAR	2.05092	0.0516693	0.473011
OR1D5	2.04887	0.147468	0.613069
PRRT3	2.04764	0.112161	0.568907
LINC01127	2.04749	0.0831244	0.529535
LIF	2.04702	0.0166525	0.357897
KCNE2	2.04588	0.117719	0.577625
NXNL2	2.04502	0.0935094	0.544984
HCG11	2.0448	0.0694709	0.504735
CYP4F62P	2.04462	0.0642626	0.496171
KLRB1	2.0436	0.183565	0.64861
C19orf73	2.04207	0.142075	0.606163
GADD45G	2.04109	0.0122335	0.335658
LYST	2.04022	0.0260327	0.394243
KCNU1	2.03991	0.121686	0.581716
CNDP1	2.03955	0.274481	0.713475
GGH	2.03906	0.0823074	0.527211
FBLL1	2.03883	0.0944893	0.546245
BTN3A3	2.03769	0.0450878	0.457541
SCNN1G	2.03683	0.093323	0.544671
FKSG29	2.0361	0.149787	0.615616
SLC37A3	2.03536	0.0250579	0.390152
GAS5	2.03486	0.255386	0.700892
TAS2R16	2.03313	0.325666	0.742022
DBR1	2.0331	0.0110087	0.32748
OR10A5	2.03176	0.239312	0.689401
RP11-1277A3.1	2.03149	0.139354	0.602651
CCL14	2.03123	0.0339212	0.423281
DEFB107A	2.02885	0.186687	0.651418
DFNB31	2.02783	0.0154723	0.354556
LOC102723600	2.02766	0.23587	0.687959
LOC101927623	2.0269	0.0468192	0.46243
ZNF382	2.02566	0.0240224	0.38445
CHMP4C	2.02379	0.222346	0.679674
ZNF645	2.02297	0.0290097	0.403054
BCAR4	2.02063	0.246054	0.695151
LOC100131496	2.01687	0.103651	0.557381
AZU1	2.01591	0.142504	0.606697
TUBB4BP7	2.01537	0.107407	0.563382
CD7	2.01536	0.0196038	0.371108
C5orf46	2.01525	0.012816	0.340427
ACSM1	2.01332	0.0174803	0.36163
ADH1C	2.01327	0.223333	0.680326
P2RX5	2.01322	0.0292647	0.404332
OR11A1	2.01318	0.111443	0.568392
RP11-480I12.10	2.01255	0.0608188	0.490842
PKP2	2.01205	0.0570957	0.482612
LOC644852	2.01152	0.147275	0.612877
NRP2	2.00937	0.0266483	0.398009
UGCG	2.00729	0.0172013	0.360779
ADAM1A	2.00616	0.252091	0.699413
TMEM38A	2.00601	0.0398229	0.440215
RNF19B	2.00511	0.0229221	0.38165
RPS27L	2.00492	0.0158687	0.354556
RND1	2.00352	0.0113637	0.333097
LOC100130872	2.00337	0.0137204	0.343955
SPHKAP	2.0019	0.217744	0.676286
NEK10	1.99924	0.0647982	0.498385
SERPINI1	1.99896	0.0938851	0.545353
LPAR4	1.99888	0.0563185	0.482101
F11R	1.99735	0.0114363	0.333097
ACMSD	1.99615	0.320062	0.740193
RP11-769O8.3	1.99481	0.0958534	0.547951
FOXC1	1.99328	0.0425675	0.448601
HUS1	1.99316	0.0623162	0.493662
MT1E	1.99257	0.013585	0.343955
LHFPL3	1.99207	0.0220762	0.378256
ABCA5	1.99137	0.141486	0.605568
TMEM173	1.99082	0.0116728	0.333377
ST8SIA4	1.99039	0.0229877	0.38165
MXD1	1.99015	0.0119089	0.333377
C14orf178	1.98988	0.207309	0.668653
TTTY15	1.98946	0.0130901	0.342299
TSGA13	1.98935	0.0957756	0.547951
TRA2A	1.98902	0.0188072	0.367961
PRLH	1.98749	0.130175	0.592347
FCGR3B	1.98738	0.132475	0.595729
DKFZp451A211	1.98679	0.137839	0.601278
GPR160	1.98648	0.0124449	0.336335
LOC101927539	1.9858	0.109646	0.566883
MGC39584	1.98575	0.122646	0.582318
HIST1H2BJ	1.98571	0.059496	0.487036
ZNF541	1.98466	0.0219997	0.378256
DLX1	1.98361	0.0424248	0.448601
PFN2	1.9835	0.0876535	0.537183
CNTFR	1.98318	0.215184	0.673273
LOC101927129	1.98314	0.116244	0.574878
NOXO1	1.98262	0.0117208	0.333377
NDC80	1.98232	0.100907	0.553472
GLP2R	1.98149	0.230364	0.684542
MT1X	1.98079	0.0155294	0.354556
MUC1	1.98054	0.0804083	0.523693
KCNS3	1.97863	0.104993	0.559721
PLD5	1.97862	0.0693146	0.504543
LOC101927331	1.97846	0.0132494	0.342552
C19orf83	1.97825	0.036197	0.43041
AF086184	1.97819	0.199489	0.662799
LSS	1.97797	0.01504	0.353579
CASP7	1.97659	0.0112822	0.332227
SLC1A2	1.97349	0.0212289	0.37744
C1RL	1.97317	0.0238772	0.383779
GADD45A	1.97196	0.0361983	0.43041
PRKG1-AS1	1.97028	0.160662	0.624493
EDARADD	1.9692	0.104809	0.559444
LOC101060264	1.96896	0.222317	0.679674
PLSCR1	1.96803	0.0480689	0.464546
LOC101929034	1.96694	0.15223	0.61766
MMP7	1.96686	0.0569664	0.482612
CYP4Z1	1.96655	0.243735	0.692795
LOC101929528	1.96562	0.174064	0.63897
ACTR5	1.96517	0.0253446	0.391182
IRF7	1.96491	0.0145796	0.352036
LINC00968	1.96474	0.0361058	0.430267
WDYHV1	1.96468	0.243259	0.692494
RPAP3	1.96458	0.171821	0.637109
ADA	1.9645	0.0144126	0.351969
RP11-320N7.2	1.96432	0.137856	0.601278
BC042029	1.96418	0.0591942	0.486811
IL36RN	1.96356	0.0871343	0.536694
STAT1	1.96255	0.0116925	0.333377
NCK2	1.96242	0.0220818	0.378256
C7orf71	1.96225	0.0265631	0.397935
LOC100507377	1.96212	0.0709515	0.508629
KCTD14	1.96199	0.0411735	0.443533
LYSMD4	1.96109	0.0722512	0.511548
NPVF	1.9605	0.0120789	0.333377
NAT8B	1.95965	0.112704	0.569924
ZNF354A	1.95906	0.0677156	0.501328
RP11-28F1.2	1.95834	0.128074	0.589796
TFPI2	1.95822	0.0697184	0.506019
JAZF1-AS1	1.95813	0.162654	0.627388
LINC00929	1.95637	0.0263733	0.39629
TRAFD1	1.95563	0.0265836	0.397935
LPCAT3	1.95552	0.114913	0.574246
ZNF618	1.95514	0.0146415	0.352036
LOC101927424	1.95466	0.0336626	0.423038
TANK	1.95464	0.012008	0.333377
AK4	1.95427	0.0118504	0.333377
PLA1A	1.95385	0.0314498	0.414747
TET1	1.95373	0.324616	0.741737
SH3GL2	1.95347	0.0878266	0.537186
USP12	1.95341	0.0282334	0.403054
NOL3	1.95188	0.03066	0.410714
LOC101927723	1.95184	0.36665	0.767069
LOC101929517	1.95149	0.0155298	0.354556
CAMSAP3	1.95125	0.0592704	0.486811
PNLIPRP2	1.9494	0.0186425	0.367961
ZBTB17	1.94921	0.0136761	0.343955
CLDN10	1.94813	0.157999	0.622084
BC045810	1.94681	0.297187	0.725227
CHRNB1	1.94658	0.141537	0.60566
HDC	1.94652	0.305077	0.730868
TMEM123	1.94577	0.0399033	0.440215
SH3GL1P1	1.94552	0.0448963	0.456884
RPRM	1.94523	0.0428031	0.448674
LOC102724511	1.94436	0.150121	0.616402
ZDHHC8P1	1.94325	0.0136658	0.343955
DDB2	1.94279	0.0172954	0.361186
FLG	1.94262	0.0670915	0.501024
RFTN2	1.94253	0.0134104	0.342905
C5orf47	1.94236	0.0120672	0.333377
HPD	1.94207	0.199513	0.662799
ACTR3P2	1.94152	0.0426938	0.448652
LOC101927503	1.94141	0.0275695	0.401151
CCM2L	1.94097	0.0142215	0.350607
CNOT10	1.93916	0.0316496	0.414892
TMEM41B	1.93833	0.0285677	0.403054
CRLF3	1.93552	0.0897272	0.541317
LOC101929040	1.93504	0.107965	0.563852
AKIP1	1.93483	0.0182333	0.36696
OXGR1	1.93361	0.110701	0.568317
ACOXL	1.93314	0.0673877	0.501153
MNX1	1.93193	0.0156233	0.354556
SOX11	1.93172	0.0156468	0.354556
SLC15A4	1.93059	0.0629237	0.494645
C5orf56	1.9294	0.0574656	0.482612
C19orf33	1.92904	0.313324	0.736488
LINC00687	1.92801	0.0259812	0.394231
BC130595	1.92747	0.0145152	0.351977
INHBC	1.92726	0.0774646	0.520793
PTPLA	1.92691	0.023579	0.38165
DMRT3	1.92688	0.0176871	0.362032
MKNK1-AS1	1.92677	0.0808802	0.524698
LOC101927310	1.92655	0.0416752	0.446052
LINC01181	1.92622	0.0743851	0.51583
RHO	1.92527	0.0379367	0.435392
IL3RA	1.92521	0.0674248	0.501183
TTN-AS1	1.92465	0.0402047	0.440215
LOC653160	1.92267	0.145715	0.610681
TMEM159	1.92256	0.25509	0.700814
AX747652	1.91829	0.149171	0.614723
CDR1	1.91771	0.157982	0.622084
LINC00582	1.91768	0.102109	0.555229
LMNTD1	1.91748	0.209213	0.669493
DPPA3	1.91728	0.20549	0.667431
FOSL1	1.91693	0.165361	0.631085
IFIT5	1.91593	0.0225543	0.379728
LAG3	1.91588	0.147793	0.613643
EFNB1	1.9144	0.07135	0.50949
C9orf50	1.91419	0.0357609	0.428954
UFSP1	1.91353	0.0943078	0.545891
LOC150005	1.9133	0.0591712	0.486811
RP11-480A16.1	1.91225	0.0514962	0.473011
RP11-403N16.3	1.91215	0.0255244	0.391705
KBTBD4	1.91109	0.0514744	0.473011
ZNF852	1.90944	0.0994551	0.551766
DCP1A	1.90886	0.0180815	0.366018
SLCO4A1-AS1	1.90882	0.110645	0.568317
MDK	1.90818	0.0192356	0.370962
RNF2	1.90756	0.0362214	0.43041
LOC100506797	1.90621	0.0138016	0.344386
CLIC3	1.90575	0.0956335	0.547785
RP5-1068B5.3	1.90404	0.222067	0.679674
C1orf145	1.90392	0.123502	0.583682
FLJ34503	1.90375	0.174422	0.639037
AC073321.4	1.90219	0.240744	0.690185
FAM186A	1.90111	0.0286757	0.403054
FNDC3B	1.90103	0.120489	0.581189
LOC101928255	1.90063	0.0239867	0.38445
LOC100291323	1.89978	0.0397471	0.440163
KRMP1	1.89865	0.146398	0.612211
KCNC2	1.89725	0.0160236	0.354556
TNIP2	1.89699	0.0171113	0.360432
LINC00844	1.8967	0.114718	0.573883
CLDN10-AS1	1.89654	0.0222301	0.378293
GTF2IRD2B	1.89639	0.0505776	0.471741
HIST1H4E	1.89579	0.0788072	0.522599
GALNT4	1.89475	0.0955082	0.547785
MYPN	1.89448	0.118264	0.578274
MPPED2	1.89359	0.163422	0.628415
NHSL2	1.89216	0.0158699	0.354556
FUT2	1.89205	0.013656	0.343955
AC005306.3	1.89188	0.0148617	0.35284
HYMAI	1.89141	0.153456	0.618024
LINC00682	1.88991	0.0565336	0.482101
PHKG2	1.88986	0.0225368	0.379728
MICB	1.88948	0.0211636	0.37744
PP14571	1.88885	0.100839	0.553472
NUDT18	1.88878	0.105581	0.560993
PITX2	1.88805	0.244927	0.694006
EMC3-AS1	1.88667	0.279786	0.716324
SLCO5A1	1.88653	0.0212168	0.37744
LOC101927081	1.88636	0.161894	0.626046
FIBIN	1.88548	0.283864	0.718422
TFF1	1.88487	0.0506645	0.471741
GSTT2	1.88438	0.188607	0.653621
C19orf12	1.88286	0.0217766	0.378256
CCNYL1	1.88285	0.0656009	0.500558
HOXB6	1.88192	0.142128	0.6062
BC031952	1.88153	0.201201	0.663286
SLC9A3	1.88115	0.0427009	0.448652
ZNF295-AS1	1.88091	0.078	0.521835
DUSP22	1.88011	0.0167787	0.358344
CBX4	1.8795	0.0634231	0.495363
LDHAL6A	1.87948	0.14063	0.604061
ARMC9	1.87945	0.0141953	0.350331
SPACA1	1.87893	0.0804559	0.523693
SLAIN1	1.87844	0.36163	0.764039
UBXN7-AS1	1.87825	0.0244285	0.386135
PLA2G16	1.87788	0.0156701	0.354556
TGM7	1.87774	0.185924	0.650561
PSMB9	1.87751	0.0247982	0.388612
CXCR4	1.87714	0.0195722	0.371108
CKMT1A	1.87696	0.130674	0.592455
MAGEE2	1.87618	0.246209	0.695252
ODF4	1.876	0.0568386	0.482612
TTC39A	1.8755	0.020303	0.375717
AUNIP	1.87516	0.0291204	0.403054
BC043266	1.87498	0.027432	0.400858
BV03S1J2.2	1.87498	0.0241423	0.384594
HLA-DOB	1.8743	0.256071	0.701429
RGMB-AS1	1.87407	0.108889	0.565718
SLA2	1.87394	0.095076	0.547238
AIFM2	1.87345	0.0152311	0.354556
TCTE1	1.87271	0.184648	0.649392
SAMD9	1.87175	0.0388683	0.438552
LOC143188	1.87116	0.154995	0.619716
SLC39A8	1.87001	0.0152015	0.354556
CCL27	1.86925	0.0252543	0.391182
SPC24	1.86822	0.0194597	0.370962
CEP19	1.86673	0.123772	0.584054
KYNU	1.86664	0.0210041	0.37744
LRRC69	1.86405	0.0323972	0.417075
PACRG-AS1	1.86404	0.266129	0.707819
TMCO5B	1.86177	0.141638	0.605772
hsa-let-7a-3	1.86149	0.0699628	0.506188
UCN3	1.86135	0.0656178	0.500558
SNX16	1.86055	0.0315657	0.414747
CXCL17	1.85946	0.145097	0.60956
LOC101929486	1.85933	0.122674	0.582331
ZXDB	1.85921	0.0185348	0.367961
AGO2	1.85908	0.211435	0.670988
C5	1.85853	0.117243	0.576745
CRYBA4	1.85819	0.0879241	0.53736
NGFR	1.85747	0.0834573	0.530205
LINC00452	1.85697	0.151454	0.617357
FMO2	1.85639	0.121785	0.581902
TMEM100	1.85576	0.0656336	0.500558
FLT3	1.85538	0.0734542	0.513827
SLC6A12	1.85482	0.0189134	0.368837
GFI1	1.85478	0.0405383	0.44138
USP18	1.85444	0.0141635	0.350288
CRTAM	1.8543	0.0899422	0.541432
ZNF17	1.85395	0.0356614	0.428954
C20orf141	1.85313	0.253844	0.699644
FNBP1	1.85264	0.0318865	0.415157
ZSCAN21	1.85253	0.174798	0.639302
CECR3	1.85236	0.188551	0.653621
SRMP1	1.85207	0.1989	0.662395
TP53INP2	1.85111	0.0380538	0.435392
C20orf96	1.85045	0.0274917	0.401115
IFNA14	1.85017	0.121713	0.581716
AK022030	1.84818	0.18793	0.652568
ZBTB32	1.84744	0.0158349	0.354556
SHISA4	1.84739	0.213892	0.672813
TMEM8B	1.84708	0.0465399	0.461796
SLC5A6	1.84515	0.034367	0.424245
HIST1H2BG	1.84483	0.023585	0.38165
NAV1	1.84475	0.0315398	0.414747
KLHL7	1.84429	0.0163959	0.356038
N4BP2L2-IT2	1.84343	0.25388	0.699644
FTX	1.84272	0.0748259	0.516174
MIR7703	1.84228	0.0158351	0.354556
TMEM74B	1.84145	0.207398	0.668653
KCNQ1-AS1	1.84064	0.0959815	0.54811
MMRN1	1.8402	0.259865	0.703817
MSMO1	1.83949	0.0723246	0.511548
LINC00924	1.83908	0.223902	0.680468
SORCS2	1.83896	0.0660476	0.500866
OAS3	1.83881	0.0572109	0.482612
CLSTN2-AS1	1.83864	0.21692	0.675164
SMC6	1.83846	0.034405	0.424245
DNM1	1.83836	0.178544	0.644807
PAPD7	1.83769	0.0148248	0.352799
LOC728805	1.83745	0.0916589	0.543824
USP27X	1.83689	0.0493595	0.46794
C19orf18	1.8358	0.0456947	0.458048
LMNB1	1.83564	0.330935	0.744743
SEC14L3	1.83544	0.12375	0.584054
ZNF304	1.83399	0.0841278	0.531239
HERC2P3	1.83219	0.152577	0.617849
PI3	1.83173	0.0478613	0.464318
RBM24	1.83125	0.300911	0.72784
TRIM46	1.83112	0.0709707	0.508629
GNG11	1.83044	0.0197311	0.371108
KIF2A	1.83035	0.0374181	0.434501
MDGA2	1.83026	0.14267	0.606958
AF086288	1.82995	0.0813913	0.525486
CNNM4	1.82915	0.193093	0.658122
AMOT	1.82903	0.244308	0.69343
CHAC1	1.82849	0.177116	0.642538
LOC152225	1.82847	0.0549168	0.478713
GLS	1.82845	0.0187035	0.367961
MED29	1.82722	0.225739	0.682126
OIT3	1.82719	0.0227632	0.381533
FAM118A	1.82645	0.0179268	0.365144
MED13	1.8251	0.0571775	0.482612
SAA2-SAA4	1.82491	0.0872469	0.536694
LOC401134	1.82479	0.120608	0.5814
MOV10	1.82464	0.0157758	0.354556
BC040901	1.82457	0.0760329	0.517204
NRK	1.82446	0.0309815	0.413122
H1F0	1.82318	0.024939	0.389831
CTD-2540F13.2	1.82243	0.149993	0.616193
BC016972	1.82201	0.260341	0.70412
RP11-288L9.1	1.82114	0.0564519	0.482101
BAZ1A	1.8203	0.0200406	0.374209
LOC101929172	1.82029	0.0158681	0.354556
MRPL19	1.82005	0.0751956	0.516887
PAQR5	1.81999	0.0175197	0.36163
CACNA2D1	1.81936	0.180654	0.64702
RP11-496I2.2	1.81892	0.236652	0.688178
FGF17	1.81889	0.0410846	0.442847
TREML3P	1.81876	0.0425096	0.448601
CYP2J2	1.81835	0.0181612	0.36608
TMEM79	1.81788	0.107833	0.563852
LOC101928580	1.81776	0.204709	0.6664
LINC00656	1.81775	0.153952	0.618061
RP11-250B2.3	1.81504	0.139308	0.602651
ZNF776	1.81389	0.199371	0.662799
ZNF767P	1.81305	0.0258951	0.394007
OAS1	1.8124	0.0187887	0.367961
UNKL	1.81146	0.0613049	0.491982
C2CD4C	1.81041	0.147063	0.612788
KMT2B	1.81023	0.0607427	0.490696
ID1	1.81022	0.0214918	0.37744
FAM185A	1.80936	0.13658	0.5994
GCK	1.80884	0.0920572	0.543824
NCAPD2	1.80697	0.351975	0.757559
MPP7	1.80642	0.0665787	0.501024
KLF13	1.8064	0.0519969	0.473383
LOC728024	1.80603	0.100848	0.553472
ERVW-1	1.80463	0.0283982	0.403054
RLTPR	1.80382	0.0184656	0.367961
CFC1	1.80317	0.161596	0.625415
CXorf51A	1.80196	0.209904	0.670193
SLC5A11	1.7997	0.0172989	0.361186
PSME1	1.79964	0.0156741	0.354556
MAGEA10	1.7989	0.206928	0.668509
BC069739	1.79778	0.287773	0.718919
NPR1	1.79659	0.0358173	0.428954
SNORA5B	1.79626	0.167028	0.633505
RP11-732A19.1	1.79625	0.282265	0.717556
NUP210L	1.79512	0.0994519	0.551766
MSANTD3	1.79485	0.0204795	0.375717
C16orf52	1.79454	0.0394043	0.439466
SNORD50A	1.79403	0.0932056	0.544527
RTTN	1.79284	0.043573	0.451247
TMCC3	1.79244	0.0571626	0.482612
SLC25A45	1.79162	0.0387539	0.437896
ZFP69B	1.79144	0.305963	0.731864
LINC00514	1.78887	0.0396695	0.439521
LOC100505774	1.78823	0.0931567	0.544511
AZGP1P1	1.78789	0.0730511	0.512545
AQP11	1.78741	0.0545146	0.477786
OSM	1.78689	0.0231163	0.38165
KIF1A	1.78661	0.0213524	0.37744
RUNX3	1.78647	0.0168733	0.359378
TIPARP-AS1	1.78613	0.117405	0.576931
BTNL3	1.7861	0.053834	0.476941
NT5C3A	1.786	0.0183946	0.367487
RELB	1.78576	0.0461423	0.459182
C10orf126	1.78559	0.0627065	0.494402
SYT4	1.78528	0.220323	0.678402
SPATA3	1.7852	0.0251035	0.390152
PHOX2A	1.78511	0.023637	0.381703
SLC43A1	1.78489	0.173728	0.638798
CIDECP	1.78461	0.0716845	0.510482
DAB1	1.78338	0.0407914	0.442071
PSTPIP2	1.78336	0.0229176	0.38165
ZNF484	1.78276	0.0215083	0.37744
KIAA1683	1.7823	0.0920228	0.543824
LINC01206	1.78188	0.115595	0.574543
ZFHX2	1.78151	0.0177656	0.362811
NFKBID	1.77998	0.0544936	0.477786
AL109706	1.77942	0.0792535	0.523448
TRIML1	1.77933	0.0838163	0.531186
NCKAP1	1.77818	0.113984	0.571962
SIGLEC1	1.77732	0.0180982	0.366018
LOC101929224	1.77574	0.0414925	0.445119
BC041484	1.7757	0.029936	0.406384
C2orf15	1.77293	0.282516	0.717556
PLEKHG2	1.77247	0.0265718	0.397935
MAP2	1.77196	0.0723608	0.511548
LINC01314	1.77179	0.0598299	0.488669
CD300LF	1.77158	0.0174969	0.36163
LINC01000	1.77152	0.23879	0.689401
RNF145	1.77102	0.0209928	0.37744
KRTAP4-6	1.76985	0.243124	0.692417
CLK4	1.76968	0.032873	0.419172
HIST1H3A	1.76819	0.0506808	0.471741
MATN3	1.76805	0.242083	0.691216
AHCTF1	1.76739	0.0198655	0.371648
ENOX1	1.76693	0.102018	0.555152
POU4F1	1.76689	0.0733967	0.513579
IRF4	1.76681	0.0267384	0.398207
GRPEL2	1.76612	0.034578	0.424884
CERS5	1.76494	0.0213614	0.37744
LOC101928789	1.76448	0.0837804	0.531174
RP5-930J4.4	1.76375	0.129884	0.592209
LINC00869	1.76217	0.201675	0.663286
MAP3K7CL	1.76201	0.164107	0.629491
DEFA4	1.76086	0.0311433	0.41359
LOC283856	1.75927	0.200288	0.662799
MX2	1.75895	0.021221	0.37744
DEPDC1	1.75761	0.0339631	0.423576
LOC645261	1.75704	0.0706138	0.507975
CCDC169-SOHLH2	1.75667	0.305073	0.730868
GATA5	1.75634	0.0438301	0.452307
RNLS	1.75582	0.0360334	0.43009
NKX2-2	1.75473	0.0877885	0.537183
IFNLR1	1.75461	0.0289202	0.403054
CRIM1	1.75426	0.158855	0.622649
LINC00698	1.75417	0.366362	0.766978
LOC644090	1.75263	0.221481	0.679674
AP000230.1	1.75261	0.0299844	0.406567
CEP120	1.75224	0.130672	0.592455
LOC101928231	1.7522	0.128172	0.589796
ZNF222	1.75218	0.265992	0.707819
ABCD2	1.75177	0.0290574	0.403054
ZNF718	1.75141	0.180262	0.646677
MEI1	1.75095	0.0452886	0.457541
STX3	1.75017	0.0296818	0.405459
COLEC10	1.74963	0.0649952	0.498788
XKRX	1.74919	0.019461	0.370962
IGJ	1.74905	0.185898	0.650561
CELA2B	1.74843	0.0402604	0.440215
C9orf38	1.74802	0.12649	0.58772
PANK1	1.74796	0.238555	0.689401
TSSC4	1.74785	0.209027	0.669493
C7orf62	1.74736	0.0794846	0.523584
BACH2	1.7468	0.0502763	0.471741
ZNF587B	1.74628	0.129253	0.591034
LOC254057	1.74624	0.194847	0.659688
DHCR7	1.746	0.11218	0.568907
COL5A2	1.74536	0.182297	0.647593
LOC101930405	1.74429	0.186769	0.651418
SEMG1	1.74395	0.0884288	0.53875
FUT1	1.74316	0.209581	0.669936
ODF3	1.74264	0.0188382	0.367961
CTNNA2	1.74246	0.143457	0.607633
NPTX2	1.74214	0.357757	0.761399
RNF168	1.74207	0.041724	0.44637
NFAT5	1.74193	0.0240285	0.38445
RPS29P28	1.73981	0.163116	0.628066
NAV2-AS4	1.73882	0.12217	0.581946
TCL1A	1.73879	0.0238581	0.383736
NXPH3	1.73865	0.0798055	0.523584
PVR	1.73809	0.0347318	0.425428
LOC101927690	1.73804	0.23601	0.687959
ABCA3	1.73794	0.0311865	0.413727
NMRK2	1.73779	0.0700217	0.506214
LOC100996760	1.73767	0.210553	0.670193
RPS11P1	1.73727	0.19729	0.661567
RALA	1.73715	0.0207155	0.377207
SLC9A2	1.73672	0.121512	0.581716
SMYD4	1.73644	0.0280844	0.403054
OR2F1	1.7351	0.0506091	0.471741
SECTM1	1.73416	0.0196582	0.371108
LINC01136	1.73401	0.262103	0.706024
GALNT9	1.7335	0.0579275	0.48372
CERS6	1.73323	0.0204919	0.375717
LRRD1	1.73256	0.0594336	0.487036
ZNF180	1.73222	0.0865046	0.535329
LOC101927143	1.73221	0.359598	0.762343
OVCH1-AS1	1.73194	0.0422536	0.448246
JMJD4	1.73166	0.0318983	0.415157
CLU	1.73161	0.0221649	0.378256
IMMP2L	1.7316	0.128681	0.590139
HAND1	1.73137	0.253238	0.699644
CYYR1	1.73123	0.160987	0.624901
LOC100652911	1.73114	0.264474	0.706885
CLIC4	1.73101	0.0234535	0.38165
GRAMD1A	1.73017	0.0276131	0.401151
STL	1.72987	0.209938	0.670193
AVIL	1.72969	0.0296847	0.405459
CSF1	1.72945	0.0221874	0.378256
LOC101928790	1.72899	0.180461	0.646797
RP11-127B20.2	1.72852	0.251624	0.699147
PIK3CG	1.72832	0.221823	0.679674
SPATA8	1.72673	0.0314279	0.414747
LOC100505918	1.72613	0.208324	0.669219
FSD1L	1.72589	0.0535749	0.476171
USP30-AS1	1.725	0.0562832	0.482101
DCAF12L1	1.72472	0.245252	0.694006
LOC101927206	1.72252	0.144979	0.609555
FGFBP1	1.72246	0.310256	0.735129
LOC101930067	1.72114	0.400924	0.786412
MYL12A	1.7211	0.0231812	0.38165
CLEC4C	1.72071	0.0651576	0.499539
OCM2	1.71999	0.170676	0.63594
LOC102546299	1.71921	0.0901591	0.541432
PBK	1.7192	0.111007	0.568392
NMNAT3	1.71875	0.0965088	0.549104
FOLH1	1.71858	0.022228	0.378293
GHET1	1.7185	0.18606	0.650765
SLC41A2	1.71842	0.0336943	0.423038
MAP1LC3A	1.71773	0.0962953	0.548805
RP11-13K12.5	1.71766	0.191577	0.65714
PTGR2	1.71728	0.303172	0.729618
IFRD1	1.71717	0.0707068	0.508163
ASB14	1.71698	0.0751105	0.516843
RP11-410E4.1	1.71618	0.115091	0.574543
RP11-489G11.3	1.71591	0.0241869	0.38478
TAGAP	1.71499	0.0188062	0.367961
NINJ1	1.71473	0.0255822	0.392137
LOC100129935	1.71402	0.190944	0.656521
FEV	1.71388	0.0270995	0.399771
SNN	1.71387	0.0975611	0.550118
ASB12	1.71353	0.224794	0.681257
CA3	1.71338	0.344271	0.752563
DUSP16	1.71298	0.0450979	0.457541
KISS1	1.71229	0.0385511	0.436875
TREH	1.71195	0.283091	0.717655
SMARCD3	1.7117	0.129112	0.591034
SELP	1.71161	0.257619	0.702791
PLEKHG4B	1.71096	0.0434271	0.45063
BIN3-IT1	1.71074	0.320166	0.740193
DUOXA1	1.71062	0.0338399	0.423038
MAGEA4	1.71004	0.241598	0.690728
RP11-1L12.3	1.7091	0.192082	0.657369
CA10	1.70836	0.166785	0.633307
HSF2	1.70825	0.226981	0.683321
NXT2	1.70825	0.0214741	0.37744
CCDC121	1.70787	0.0764468	0.517969
GPR63	1.70776	0.121676	0.581716
APBA3	1.70747	0.110744	0.568317
LOC101928995	1.70727	0.228389	0.68409
FTHL17	1.70711	0.077553	0.520823
NDRG1	1.7068	0.0241189	0.384588
LOC100506827	1.70666	0.221813	0.679674
TSPAN10	1.70637	0.0207689	0.377324
ONECUT3	1.70596	0.290452	0.720377
RP1-286D6.5	1.70596	0.100444	0.553472
MIR4458	1.70579	0.142185	0.606229
PKN3	1.70579	0.0578402	0.483591
RNF157-AS1	1.70407	0.165704	0.631819
SMLR1	1.70376	0.163257	0.628401
CLEC1B	1.70373	0.129295	0.591034
EQTN	1.70335	0.0250684	0.390152
SLC45A1	1.70314	0.184935	0.649525
WEE1	1.7029	0.0440679	0.453353
LOC101928370	1.70191	0.185452	0.649709
RP11-272D12.1	1.70152	0.268467	0.709369
TNIK	1.70085	0.0580178	0.483741
CCDC141	1.70011	0.0914162	0.543491
MIR6875	1.69948	0.0986363	0.550861
LINC01296	1.69908	0.27428	0.713475
PER4	1.69894	0.213689	0.672813
RP11-400N13.1	1.69873	0.246435	0.695565
LOC101927282	1.69776	0.0474742	0.464318
LOC101929719	1.69716	0.0949534	0.547238
ESF1	1.69684	0.0381168	0.435392
TRAIP	1.69612	0.0874131	0.536694
LINC01293	1.69542	0.222437	0.679674
ECE1	1.69537	0.126496	0.58772
RAB10	1.69536	0.0203465	0.375717
B3GNT7	1.6941	0.19288	0.658122
LOC100127974	1.69403	0.113164	0.571133
OGDH	1.69365	0.0285322	0.403054
RP11-161I6.2	1.69328	0.256606	0.701833
UTY	1.6926	0.129877	0.592209
XAF1	1.69259	0.0615527	0.491982
RP11-177N22.3	1.69188	0.096723	0.549385
ELMSAN1	1.69128	0.336128	0.747919
CTB-176F20.3	1.69089	0.266261	0.707819
AK098263	1.69053	0.159412	0.622852
AP001462.6	1.68999	0.303851	0.730333
LOC101927166	1.68971	0.0220924	0.378256
AC007680.2	1.68784	0.261183	0.704686
PDCD1LG2	1.68681	0.0212776	0.37744
LINC00474	1.68631	0.145407	0.609926
DKFZp434J0226	1.68565	0.0326525	0.417502
HIP1R	1.68558	0.0222869	0.378293
TSTD1	1.68482	0.0483682	0.464629
GINS4	1.6846	0.0221785	0.378256
SLC44A4	1.6844	0.130097	0.592347
ZNF624	1.6844	0.06308	0.494883
BCL11A	1.68422	0.0214794	0.37744
MYB	1.68387	0.0326227	0.417502
KLRC1	1.68372	0.234805	0.687025
LOC200830	1.6834	0.24715	0.696559
CCDC28B	1.68302	0.0273036	0.400858
LOC101928196	1.68196	0.19225	0.657604
DMRTA2	1.68164	0.119848	0.580138
HEPACAM	1.68132	0.267298	0.708802
MAP3K12	1.68123	0.0613631	0.491982
LTC4S	1.68119	0.339523	0.749656
NPRL3	1.68091	0.110712	0.568317
NRG4	1.67834	0.373867	0.77118
SRD5A1	1.67778	0.0214595	0.37744
BDP1	1.67773	0.027624	0.401151
TCEAL2	1.67761	0.0275752	0.401151
RP11-486A14.1	1.67717	0.107176	0.563093
CDKAL1	1.67701	0.259605	0.7037
LOC101928597	1.67659	0.149533	0.61555
CFLAR	1.67646	0.0220756	0.378256
RBM12B-AS1	1.67626	0.0235198	0.38165
AQPEP	1.67591	0.265994	0.707819
RP11-65L19.4	1.67575	0.0996133	0.551902
SGCA	1.6757	0.0789019	0.522599
MIR29B2	1.6755	0.267725	0.708851
RHPN2	1.67468	0.0782603	0.521981
DQ599616	1.67396	0.189677	0.654414
ST3GAL1	1.67372	0.0365296	0.431309
SYT12	1.67349	0.0541773	0.477588
SLC5A1	1.67301	0.103495	0.556794
ZNFX1	1.67297	0.0207331	0.377207
LINC01410	1.67194	0.0402724	0.440215
LOC101927653	1.67182	0.293533	0.722432
MTL5	1.6707	0.181806	0.647519
OR3A2	1.67021	0.0543298	0.477588
HTR3C	1.67008	0.0602652	0.489556
TMEM47	1.66967	0.0483064	0.464629
CER1	1.66947	0.261647	0.705411
AK097836	1.66938	0.270896	0.711535
PAPLN	1.66922	0.0692357	0.504543
PIM2	1.66829	0.0547126	0.478263
WIF1	1.6671	0.0283428	0.403054
FLJ25917	1.66691	0.0515825	0.473011
ACTA2	1.66661	0.260349	0.70412
RAD51D	1.66652	0.0610325	0.491431
AKAP3	1.66648	0.074081	0.515228
LOC100130987	1.666	0.253689	0.699644
SNRNP40	1.66522	0.32313	0.741153
LOC100310756	1.66501	0.0486071	0.465325
CD86	1.66492	0.0207349	0.377207
GAP43	1.66487	0.102833	0.556021
PFKFB3	1.66449	0.0286328	0.403054
POM121L12	1.66423	0.0473814	0.464318
ZNF574	1.66413	0.0751486	0.516843
IPP	1.66397	0.033409	0.422495
F3	1.66365	0.191143	0.656722
MYOCD	1.66319	0.0396396	0.439521
PIM3	1.66285	0.0281606	0.403054
AC010145.3	1.66239	0.1261	0.587236
FOXE1	1.66235	0.0818724	0.526458
RASA2	1.66178	0.0253724	0.391182
FNDC1	1.66097	0.300684	0.727595
C17orf96	1.66064	0.0226395	0.380403
HEY1	1.66053	0.186274	0.650791
TMPRSS11B	1.66043	0.119781	0.580138
CXorf58	1.65921	0.21838	0.676729
LOC100507513	1.65903	0.197376	0.661599
DOC2A	1.65723	0.053866	0.476941
ANKRD52	1.65661	0.182154	0.647593
CDYL2	1.65603	0.0383952	0.436364
OLIG3	1.65564	0.117925	0.577784
CHURC1-FNTB	1.65482	0.0468537	0.46243
DQ580846	1.65444	0.138069	0.601278
MAP4K2	1.65373	0.0454803	0.45781
RUFY3	1.65359	0.0240277	0.38445
MRPS11	1.65358	0.0243604	0.386135
PARP9	1.65346	0.024975	0.389871
SCARF2	1.65275	0.0365381	0.431309
OR1D2	1.65272	0.0443694	0.454775
HERC2P5	1.65243	0.109556	0.566883
LOC102723864	1.65208	0.0325621	0.417502
THRSP	1.65184	0.167363	0.633531
LXN	1.65181	0.0486282	0.465325
DLGAP1-AS2	1.65161	0.0346677	0.425352
HIST1H2BM	1.65147	0.0489807	0.466637
ZNF879	1.65051	0.200615	0.662992
GIMAP6	1.64967	0.0243288	0.386135
ZSCAN1	1.64904	0.0574527	0.482612
ATP8A2	1.64891	0.0724759	0.511587
PCLO	1.64881	0.023419	0.38165
RP11-201A3.1	1.64877	0.361365	0.763961
STAMBP	1.64829	0.0669294	0.501024
DAPP1	1.64812	0.0467876	0.46243
CBR3	1.6477	0.0238385	0.383687
PPAPDC2	1.6476	0.232673	0.685398
ARHGAP44	1.64732	0.184449	0.649343
MGC12488	1.64707	0.241855	0.690988
TAB3	1.64657	0.0222822	0.378293
CST1	1.64595	0.286549	0.718609
ETV7	1.6457	0.0336261	0.423038
LOC100272216	1.64567	0.137893	0.601278
VPREB1	1.6444	0.125983	0.586813
GPR61	1.64406	0.086568	0.535528
ZNF536	1.64387	0.0760186	0.517204
ZBTB24	1.64379	0.0724614	0.511587
MED14OS	1.64357	0.274516	0.713475
LMAN1L	1.64337	0.220114	0.678317
ZNF732	1.64337	0.252658	0.699644
SLC25A47	1.64255	0.158435	0.622649
QPCTL	1.64249	0.0402775	0.440215
LIN28B	1.64101	0.173205	0.638188
PRR16	1.64096	0.033413	0.422495
UBE2D1	1.64087	0.0269058	0.399771
CUL1	1.64039	0.0506452	0.471741
DHDDS	1.63816	0.124621	0.585592
FANCL	1.63772	0.124874	0.585894
RHBDL1	1.63763	0.240492	0.69003
MED24	1.63716	0.0485299	0.465325
GNAT3	1.63692	0.0246409	0.387293
FAM224A	1.63621	0.240055	0.689555
AK024134	1.63608	0.223841	0.680468
DNAH9	1.63596	0.0900177	0.541432
VWA7	1.63531	0.224864	0.681257
LSR	1.63519	0.16927	0.635531
TKTL1	1.63487	0.0240922	0.384588
LOC642426	1.63406	0.283602	0.718422
GABRA4	1.63274	0.0279138	0.402818
PNMA1	1.63264	0.0413859	0.444681
AP001189.4	1.63213	0.383171	0.776775
SEC22A	1.63158	0.128385	0.589796
LOC101928554	1.63094	0.312317	0.735914
RP11-686D22.8	1.62909	0.0559013	0.482101
RP11-91I8.1	1.62889	0.114639	0.573737
STX1B	1.62825	0.201423	0.663286
HINFP	1.62804	0.0338225	0.423038
RAB12	1.62745	0.0777384	0.521098
RP11-63D14.1	1.62724	0.030299	0.409051
SPATA45	1.6268	0.323052	0.741153
IVL	1.62628	0.180251	0.646677
LATS2	1.62614	0.0457157	0.458048
PRICKLE2	1.62609	0.102228	0.555487
BC032026	1.62538	0.226646	0.682949
AC092155.4	1.62464	0.340797	0.749993
AVEN	1.62462	0.0341348	0.424245
PTGFR	1.62435	0.227637	0.68353
OSMR	1.62433	0.0784024	0.521981
ARNTL	1.62372	0.0475112	0.464318
PITRM1-AS1	1.62339	0.201403	0.663286
MED9	1.62323	0.156858	0.621374
NME5	1.6227	0.130225	0.592347
ITPKC	1.62253	0.0309045	0.412916
FAM24A	1.62243	0.199607	0.662799
FAM19A4	1.62168	0.075804	0.517204
IL9R	1.62125	0.051306	0.472998
KCNN2	1.62108	0.329903	0.74464
CTRB2	1.62105	0.173242	0.638188
RP11-21G15.1	1.62095	0.366477	0.767069
CYP2A13	1.62014	0.0357772	0.428954
SPERT	1.62006	0.0670086	0.501024
LOC283516	1.61982	0.300253	0.72708
ZNF524	1.61774	0.0242813	0.385755
NID2	1.61768	0.195539	0.660181
LOC101928505	1.61748	0.29066	0.720497
AC007365.3	1.61676	0.123328	0.58356
GPR146	1.61665	0.426748	0.799728
SLC16A14	1.61614	0.0842298	0.531239
TUBA4B	1.61608	0.0925493	0.543824
C9orf24	1.61569	0.157677	0.622084
LINC00923	1.61529	0.0839986	0.531239
RPL35P8	1.61504	0.216563	0.674519
ADCY10P1	1.61494	0.0506285	0.471741
NAALADL2-AS3	1.61407	0.265801	0.707819
CCSER2	1.61395	0.0261629	0.395188
LOC101928555	1.61348	0.248428	0.697383
TVP23A	1.61318	0.384704	0.778114
KRT6A	1.61286	0.0234304	0.38165
PCAT19	1.61267	0.151486	0.617357
PLAUR	1.61234	0.0273851	0.400858
A4GALT	1.61078	0.127132	0.588736
AGT	1.61061	0.186666	0.651418
LINC00528	1.60984	0.258448	0.702994
KIZ	1.60915	0.193147	0.658122
CBFA2T3	1.6081	0.0836313	0.53059
LINC00964	1.60801	0.10311	0.556424
RP11-61L19.3	1.60801	0.240958	0.690455
GABRG3	1.60797	0.140386	0.604061
AC004941.5	1.60735	0.205882	0.667609
CYP27C1	1.60584	0.0571328	0.482612
LOC645188	1.60564	0.0449227	0.456884
LOC101929570	1.60537	0.37258	0.770214
AK057259	1.60532	0.0322548	0.417075
KPNA5	1.60474	0.0452853	0.457541
BC024169	1.60361	0.176093	0.641158
SLC8A2	1.60335	0.26367	0.706441
C17orf105	1.60326	0.104565	0.55928
PROX1-AS1	1.60297	0.318206	0.739718
HHIPL2	1.60276	0.268792	0.709492
RP11-517B11.7	1.60092	0.321382	0.740452
SF3B4	1.6009	0.110606	0.568317
C4A	1.60077	0.063013	0.494645
ZNF408	1.59987	0.212528	0.672171
CSRP3	1.59971	0.0317184	0.414892
FNDC3B	1.59944	0.0420794	0.448022
KLHDC1	1.59933	0.138621	0.602055
TNFSF13B	1.5993	0.0233435	0.38165
IDNK	1.59776	0.0236576	0.381703
FCAR	1.5972	0.0243926	0.386135
HBEGF	1.5963	0.0755446	0.517204
NEXN	1.59614	0.0813795	0.525486
LOC100505658	1.59514	0.242881	0.692055
NFKBIA	1.59392	0.0387537	0.437896
ARID5B	1.59355	0.0334916	0.422897
HOXD11	1.59296	0.123491	0.583682
SELL	1.5928	0.141396	0.605568
TEX26	1.59279	0.129221	0.591034
RP11-141M1.1	1.59257	0.173251	0.638188
LOC101929410	1.59239	0.126368	0.58772
SATB2-AS1	1.59225	0.0269609	0.399771
ICOSLG	1.59116	0.0318855	0.415157
RP11-466P24.7	1.59105	0.0685142	0.502388
TRADD	1.59102	0.0311163	0.41359
APOL1	1.59058	0.225806	0.682126
LOC101929762	1.59054	0.338958	0.749656
STAG3L3	1.59039	0.308096	0.733505
TEX30	1.58899	0.0249748	0.389871
RPTOR	1.58862	0.317792	0.739352
NMRK1	1.5884	0.0961195	0.54846
CYTH1	1.5876	0.0353013	0.428099
CEACAM4	1.58759	0.230059	0.684542
CCDC42	1.58676	0.171545	0.636642
NID1	1.5863	0.081534	0.525647
RP11-210K20.4	1.58627	0.177523	0.643255
ADAM19	1.58537	0.0676118	0.501328
KCNE1	1.58512	0.135059	0.598465
DHRS7C	1.58477	0.0722298	0.511548
LOC728040	1.5846	0.0571086	0.482612
LOC101927990	1.58422	0.153361	0.617849
FLJ36848	1.58399	0.0441733	0.453837
SERPINE1	1.58396	0.0857263	0.533716
ARPP19	1.58386	0.0389914	0.438848
LOC101928858	1.58263	0.367323	0.767069
LOC102724162	1.58257	0.099043	0.551241
LOC284865	1.58235	0.223054	0.679984
VPS13A-AS1	1.58154	0.216063	0.674133
DNTT	1.58131	0.0393147	0.439466
AKAP4	1.57961	0.0358918	0.429253
BST2	1.57957	0.0341091	0.424245
LOC400756	1.57907	0.281966	0.717556
B3GNT2	1.57903	0.030029	0.406897
PSCA	1.57677	0.0798781	0.523584
LOC439951	1.57641	0.378288	0.773423
TMEM208	1.57639	0.104097	0.558298
LOC101929465	1.57458	0.318546	0.740032
LOC100507156	1.57448	0.186192	0.650791
LRRC42	1.5743	0.146288	0.611969
PRR24	1.57342	0.0365994	0.431309
PHLDA2	1.57256	0.0943332	0.545891
ADAMTS2	1.57155	0.0803516	0.523693
PID1	1.57106	0.0933474	0.544671
TNP2	1.5709	0.0374175	0.434501
LOC100506016	1.57007	0.0855945	0.533577
LINC00410	1.56901	0.366831	0.767069
TOB1-AS1	1.56843	0.141597	0.605708
FAM198A	1.56827	0.0349255	0.426362
LOC102724094	1.56816	0.0307474	0.411613
A1CF	1.56756	0.145769	0.610681
RP11-803D5.4	1.56684	0.140102	0.603802
GLTPD2	1.56564	0.0271035	0.399771
GPR144	1.56437	0.0520027	0.473383
MIR6732	1.56408	0.0310856	0.413565
LOC101927657	1.56407	0.150874	0.616935
MCEMP1	1.564	0.0525952	0.473868
MS4A7	1.56389	0.0263888	0.39629
SLC44A1	1.56369	0.0256314	0.392241
MUC19	1.56324	0.118536	0.57895
RP11-27I1.6	1.56289	0.256225	0.701429
LOC554206	1.56286	0.319925	0.740193
C10orf2	1.56164	0.0880181	0.537525
PKHD1L1	1.56158	0.260194	0.70412
IDH1-AS1	1.5614	0.218454	0.676808
STK17A	1.56128	0.0735714	0.513916
ASB17	1.56055	0.254796	0.700589
ERCC3	1.56039	0.147849	0.61366
MCPH1	1.55996	0.0297437	0.405459
EDN1	1.5599	0.0667971	0.501024
LOC284023	1.55911	0.277565	0.715335
RP11-465I4.3	1.5576	0.030325	0.409051
NFKBIE	1.55737	0.0452439	0.457541
JAK1	1.55699	0.0349044	0.426362
CDRT15	1.5568	0.0497964	0.469901
RARRES1	1.55634	0.164714	0.630468
SYNPO2	1.55578	0.0809707	0.524699
CRYBA1	1.55545	0.143982	0.608053
IGFBP7	1.55482	0.0286753	0.403054
KRT33A	1.55395	0.197537	0.661602
KLHDC7B	1.55352	0.0995318	0.551766
RP11-476D10.1	1.55317	0.223696	0.680468
CDKN2AIPNL	1.55235	0.212465	0.672171
DBIL5P2	1.55215	0.0796349	0.523584
FGF13	1.55116	0.141906	0.606133
ZNF804B	1.55052	0.196957	0.661307
ACTL10	1.5496	0.0720398	0.51145
PCDHB8	1.54924	0.246358	0.695504
TFF2	1.54893	0.0459041	0.458294
CSRNP1	1.54862	0.0429954	0.449054
IL17RD	1.54814	0.0583022	0.484684
CTD-2251F13.1	1.54785	0.366053	0.766885
CYP4X1	1.54738	0.0970239	0.549888
CENPT	1.54714	0.0856222	0.533577
RP11-96H17.1	1.54673	0.266401	0.707819
CCDC124	1.54609	0.0996273	0.551902
EPOR	1.54601	0.127918	0.589796
[truncated: 21,323 more rows]

## Sheet: GSE28829
Gene.symbol	adj.P.Val	P.Value	logFC
IGHA2///IGHA1///IGH	0.00015	3.99e-07	4.11833		DEGs from human advanced and early AS plaque. logFC > +1, adjusted p < 0.05 was considered upregulated in advanced plaque, 372 DEGs were identified. logFC < -1, adjusted p < 0.05 was considered upregulated in early plaque.
IGLC1	0.000246	8.67e-07	3.92772
MIR8071-2///MIR8071-1///IGHV4-31///IGHM///IGHG2///IGHG1	0.000927	8.51e-06	3.88412
IGLC1	0.0002	6.38e-07	3.53833
CYAT1///IGLV1-44///IGLC1	0.00025	9.07e-07	3.10902
SPP1	0.000477	2.88e-06	3.10796
IGK///IGKC	0.0004	2.23e-06	3.05586
IGK///IGKC	0.000336	1.64e-06	3.04962
IGK///IGKC	0.000288	1.28e-06	3.0436
IGLV1-44	0.000334	1.63e-06	3.03391
JCHAIN	0.00183	2.39e-05	2.68665
CCL18	0.000334	1.62e-06	2.6864
IGK///IGKC	0.00645	0.000159	2.62566
MMP12	0.0428	0.00267	2.5762
CCL18	0.000319	1.5e-06	2.56489
	0.0143	0.000524	2.41133
IGKC	0.00142	1.6e-05	2.27125
CHI3L1	0.00068	5.11e-06	2.24941
SERPINA1	2.84e-05	1.14e-08	2.22629
APOE	7.49e-05	1.19e-07	2.19024
TNFSF13B	0.000251	9.38e-07	2.18451
IGK///IGKC	0.012	0.000404	2.16609
FCGR1B	7.02e-05	8.79e-08	2.15676
CCL19	0.000261	1.08e-06	2.13177
IGK///IGKC	0.0231	0.00107	2.12565
ITGB2	8.58e-05	1.55e-07	2.11897
IGHM	0.00869	0.000252	2.0924
CD84	3.34e-05	1.67e-08	2.07858
SLAMF8	1.9e-05	4.26e-09	2.07255
ACP5	0.00025	9.09e-07	2.05227
FCGR2B	0.000489	3.02e-06	2.04459
ITGB2	7.02e-05	9.27e-08	2.0375
KYNU	7.64e-05	1.3e-07	2.0362
CXCL2	0.00276	4.43e-05	2.03436
CXCR4	0.00192	2.54e-05	2.01558
MMP9	0.00997	0.000309	2.01113
MS4A4A	0.0054	0.000123	2.00471
IGLJ3///IGLV1-44///CKAP2///IGLV@///IGLC1	0.0237	0.00111	1.99901
CD52	7.64e-05	1.3e-07	1.98314
CTSS	0.00025	9.04e-07	1.97536
CCR1	5.03e-05	5e-08	1.96546
IGKV1OR2-108	0.0106	0.000336	1.95895
MLIP	0.0172	0.000702	1.95468
NPL	0.00027	1.16e-06	1.91659
C1QB	7.39e-05	1.11e-07	1.90549
IGLJ3///IGLV@///IGLC1	0.00153	1.85e-05	1.89869
CHI3L1	0.00199	2.73e-05	1.89864
IGKC	0.02	0.000863	1.89637
IGLL3P	0.00157	1.93e-05	1.89409
IGK///IGKC	0.00109	1.07e-05	1.89069
ARL4C	0.00143	1.61e-05	1.8835
CD86	0.00157	1.92e-05	1.88105
LOC100509457///HLA-DQA2///HLA-DQA1	0.0395	0.00235	1.87581
ALOX5	0.00149	1.73e-05	1.8735
IFI30///PIK3R2	5.18e-05	5.44e-08	1.86977
APOE	0.000208	6.7e-07	1.86419
IER3	0.000735	5.83e-06	1.85335
FCGBP	6.47e-05	7.34e-08	1.8263
VAMP8	2.38e-05	8.69e-09	1.82539
APOC1	0.00144	1.63e-05	1.82242
PIK3AP1	7.02e-05	9.17e-08	1.81688
MSR1	0.00402	7.87e-05	1.81353
TNFSF13B	0.00221	3.23e-05	1.79538
IGKC	0.0115	0.000379	1.79099
ADAMDEC1	0.000839	7.23e-06	1.79016
CTSS	0.000102	1.98e-07	1.78371
C1QC	0.000499	3.11e-06	1.77348
BCAT1	0.000373	1.95e-06	1.76271
MS4A4A	0.001	9.5e-06	1.76136
PTPRC	0.00595	0.000143	1.74271
CD36	0.0151	0.000578	1.73768
CXCR4	0.00202	2.79e-05	1.73426
SERPINA1	2.38e-05	8.45e-09	1.7325
FCER1G	0.00262	4.07e-05	1.71797
CEMIP	0.00128	1.36e-05	1.71137
LYZ	0.0505	0.00344	1.70377
P2RX7	0.000261	1.06e-06	1.70026
TYROBP	0.000184	5.78e-07	1.69771
RGS1	0.0291	0.00149	1.69757
CD14	7.02e-05	9.81e-08	1.69607
CXCR4	0.00338	6.15e-05	1.69184
IGHM	0.0544	0.00384	1.68893
HLA-DRB4	0.0406	0.00246	1.68512
MS4A7	0.000573	3.94e-06	1.68468
PLXNC1	0.000703	5.36e-06	1.66993
EVI2B	0.00805	0.000222	1.66658
LAPTM5	0.000288	1.27e-06	1.66503
CD53	0.000253	9.66e-07	1.66447
SPP1	0.00819	0.000229	1.66121
CCL3L3///CCL3L1///CCL3	0.00077	6.23e-06	1.66047
FABP5	0.000551	3.67e-06	1.65415
FCGR1CP///FCGR1B///FCGR1A	7.49e-05	1.2e-07	1.64259
LOC101060835///HLA-DQB1	0.023	0.00106	1.64131
CTSB	7.49e-05	1.2e-07	1.63619
CSF2RB	0.000857	7.55e-06	1.63402
MS4A7	0.00723	0.000187	1.62668
	2.38e-05	8.47e-09	1.61256
LY86	0.000261	1.08e-06	1.59914
IGKC	0.0226	0.00103	1.59329
LOC101060835///HLA-DQB1	0.000128	2.84e-07	1.59058
SLC16A10	0.0167	0.000675	1.59009
C3AR1	2.9e-05	1.22e-08	1.59008
GIMAP2	0.000731	5.76e-06	1.58881
LAPTM5	7.02e-05	8.76e-08	1.58468
CD52	3.34e-05	1.71e-08	1.57746
CXCL14	0.0392	0.00232	1.57434
AQP9	0.0155	0.000605	1.56843
CTSC	0.00396	7.69e-05	1.55981
PTPRC	0.00056	3.8e-06	1.55945
SCD	0.0266	0.00131	1.55544
CTSB	7.02e-05	9.2e-08	1.55131
RAC2	0.000133	3.25e-07	1.54708
CLEC5A	0.00132	1.43e-05	1.53991
NCF2	0.00119	1.21e-05	1.53779
IGLJ3///IGLV1-44///CKAP2///IGLV@///IGLC1	0.00276	4.41e-05	1.53285
RNASE6	0.00342	6.26e-05	1.5328
KCNT2	0.00554	0.000127	1.53245
FPR3	0.00351	6.51e-05	1.52701
IGHV3-23///IGHV4-31///IGHM///IGHG4///IGHG3///IGHG1///IGHD///IGHA2///IGHA1///IGH	0.0464	0.00303	1.51656
CD37	0.000158	4.44e-07	1.51164
CYP1B1	0.0495	0.00334	1.51015
ITGAM	0.00106	1.03e-05	1.50838
IGLJ3	0.0357	0.00203	1.50081
FCER1G	0.00129	1.38e-05	1.49918
CPVL	0.000723	5.69e-06	1.49159
HLA-DMA	0.000537	3.54e-06	1.48883
RGS1	0.0266	0.00131	1.48507
LY96	0.00212	3.01e-05	1.48209
PTPRC	0.00241	3.64e-05	1.4814
ADORA3	0.000703	5.35e-06	1.47491
CYP1B1	0.0056	0.00013	1.46979
HP	0.0236	0.00111	1.46736
HLA-DMB	0.000185	5.85e-07	1.46503
BCAT1	0.00177	2.3e-05	1.46483
CHI3L2	0.00721	0.000186	1.45957
LAIR1	0.000163	4.63e-07	1.45642
C1QA	0.00015	3.83e-07	1.45295
IGHV3-23///IGHV4-31///IGHM///IGHG3///IGHG1///IGHA2///IGHA1	0.00794	0.000216	1.45038
BMS1P20	0.0213	0.000948	1.44605
IGHV3-23///IGHV4-31///IGHM///IGHG1///IGHA1	0.0461	0.00301	1.44603
	0.00318	5.64e-05	1.44096
GIMAP6	0.00599	0.000144	1.43341
HOPX	0.00581	0.000138	1.43314
VSIG4	0.000776	6.31e-06	1.43121
VCAM1	0.0254	0.00123	1.4303
CAPG	0.00208	2.93e-05	1.42517
HCK	0.000229	7.75e-07	1.42467
RNASE1	0.000246	8.63e-07	1.42336
PTGS1	0.000343	1.69e-06	1.4225
CYTIP	0.0104	0.000327	1.42081
CYP1B1	0.00803	0.000221	1.42039
PLTP	7.49e-05	1.18e-07	1.41939
HPR///HP	0.0263	0.00129	1.41851
GPR34	0.0232	0.00108	1.41439
EVI2A	0.00281	4.54e-05	1.4138
HLA-DRA	0.000916	8.31e-06	1.41309
CXCL14	0.057	0.00411	1.41204
TREM1	0.00269	4.28e-05	1.41187
BCL2A1	0.0118	0.000395	1.40446
SEL1L3	0.00162	2.02e-05	1.40422
EDN1	0.00833	0.000236	1.39971
EPB41L3	0.0119	0.000402	1.38802
MS4A6A	0.00199	2.71e-05	1.38687
MS4A6A	0.0018	2.35e-05	1.38535
CR1	0.00449	9.35e-05	1.38446
EMILIN2	0.00106	1.02e-05	1.37855
NPL	0.00109	1.07e-05	1.37707
CXCL16	0.00417	8.42e-05	1.37661
FYB	0.000536	3.52e-06	1.37646
MS4A6A	0.00144	1.63e-05	1.374
HLA-DRA	0.00103	9.87e-06	1.3739
IGKV1OR2-118	0.014	0.000507	1.36838
AIF1	0.000102	1.95e-07	1.3658
C15orf48	0.00149	1.72e-05	1.36449
RPS4Y1	0.539	0.174	1.36283
RBM47	0.000128	2.97e-07	1.36064
TMEM176B	0.00215	3.08e-05	1.3601
PLEK	0.000571	3.92e-06	1.35109
F13A1	0.0238	0.00112	1.34993
MPEG1	0.0047	9.96e-05	1.34672
FCGR2A	0.00458	9.58e-05	1.3396
CD163	0.0238	0.00112	1.33885
HLA-DPA1	0.00153	1.85e-05	1.33154
RARRES1	0.0534	0.00374	1.33029
CTSS	0.00228	3.37e-05	1.33001
FCGR3B///FCGR3A	0.0204	0.000887	1.3261
CD48	7.02e-05	9.48e-08	1.32342
SLC39A8	0.00346	6.37e-05	1.31908
SLC16A6	0.0541	0.00381	1.31783
C5AR1	0.0386	0.00226	1.31277
CTSB	4.3e-05	3.2e-08	1.31097
DOCK8	0.000838	7.04e-06	1.3105
CD163	0.0243	0.00115	1.31016
KIAA0101	0.00305	5.3e-05	1.30861
CTSC	4.3e-05	3.32e-08	1.29911
MPEG1	0.00243	3.71e-05	1.29712
ALOX5AP	0.00212	3.02e-05	1.29445
SGK1	0.00734	0.000191	1.29263
MRC1	0.049	0.00329	1.29097
IGHV4-31///IGHM///IGHG3///IGHG1///IGHD///IGHA1	0.0226	0.00103	1.28691
ARL4C	0.00946	0.000285	1.28569
TLR8	0.00149	1.77e-05	1.28303
GIMAP6	0.00301	5.15e-05	1.28109
CD300A	0.000839	7.2e-06	1.27648
ITGA4	0.000898	8.11e-06	1.27581
CFI	0.00467	9.88e-05	1.27415
IL1RN	0.0215	0.00096	1.27257
RARRES1	0.0941	0.00888	1.2712
CTSC	0.000227	7.54e-07	1.27032
SLCO2B1	0.000421	2.37e-06	1.26823
FCGR2C	0.000153	4.22e-07	1.26804
LOC100129518///SOD2	0.0145	0.000539	1.26608
IGK///IGKC	0.00962	0.000292	1.26457
MXRA5	0.0218	0.000984	1.25977
TMEM176A	0.000133	3.24e-07	1.25893
SERPINE2	0.0184	0.000775	1.25886
C2	4.37e-06	1.6e-10	1.25626
IGLJ3	0.022	0.000991	1.25613
AMPD3	3.84e-05	2.33e-08	1.25376
LCP1	0.000935	8.65e-06	1.24966
AIM1	0.000536	3.5e-06	1.24862
2024-03-01	0.000113	2.29e-07	1.24674
LOC101060835///LOC100996809///HLA-DRB4///HLA-DRB3///HLA-DRB1///HLA-DQB1	0.00328	5.87e-05	1.24645
MARCKS	0.000612	4.33e-06	1.24617
ADAM28	0.00145	1.65e-05	1.24585
CD209	0.00106	1.03e-05	1.24366
ADAP2	5.03e-05	4.93e-08	1.24224
EDN1	0.00352	6.53e-05	1.24113
SLC1A3	0.00835	0.000236	1.24008
COLEC12	0.00401	7.83e-05	1.23776
MS4A6A	0.000569	3.88e-06	1.23529
KCNE3	0.000511	3.28e-06	1.23515
DAPK1	0.000484	2.96e-06	1.23475
HAVCR2	0.000251	9.34e-07	1.23469
CPM	0.0556	0.00398	1.22776
IGLV1-44	0.0473	0.00312	1.22727
IGLC1	0.0414	0.00254	1.22648
LIPA	0.000293	1.3e-06	1.22619
ADAP2	1.67e-05	2.45e-09	1.22372
SOCS3	0.0197	0.000847	1.22063
HTR2B	0.0455	0.00294	1.21876
CD84	5.03e-05	4.78e-08	1.21761
AIF1	0.00015	3.94e-07	1.21621
TNFAIP3	0.00763	0.000202	1.21561
VMO1	0.0135	0.000481	1.21365
CFI	0.0834	0.00733	1.21115
TIAM1	0.00173	2.2e-05	1.21059
SNX10	0.00214	3.06e-05	1.20933
CYBB	0.00477	0.000102	1.2044
PLA2G7	0.000614	4.41e-06	1.20408
CP	0.00133	1.44e-05	1.20342
PECAM1	0.00466	9.83e-05	1.20286
MARCO	0.000839	7.14e-06	1.2012
LCP2	3.69e-05	2.03e-08	1.20091
ANPEP	0.0188	0.000794	1.20074
MS4A1	0.118	0.0126	1.19845
SAMSN1	0.0769	0.00645	1.19804
CTSB	0.000178	5.29e-07	1.19716
PTGS1	0.000287	1.25e-06	1.19459
C10orf128	0.00056	3.79e-06	1.1943
UCP2	0.000704	5.49e-06	1.19215
IGLL5	0.0126	0.000434	1.18932
PTGER4	0.0149	0.000561	1.18751
DEPTOR	0.00437	8.98e-05	1.18328
CP	0.00356	6.64e-05	1.18136
ADRA2A	0.00609	0.000148	1.18053
2024-03-01	0.000278	1.2e-06	1.17655
IQGAP2	0.0107	0.000342	1.17572
FBP1	0.000789	6.47e-06	1.17444
RRM2	0.00144	1.64e-05	1.17433
LOC101060835///HLA-DQB1	0.000256	9.84e-07	1.17423
CSF1R	0.00149	1.77e-05	1.17246
ARHGAP30	0.000152	4.13e-07	1.17168
KCNT2	0.0485	0.00324	1.17083
SLAMF8	7.11e-05	1.05e-07	1.17073
CYBA	0.00015	4.02e-07	1.17
ABCG1	0.0238	0.00112	1.16543
DOCK2	0.000668	4.91e-06	1.16525
ABCA1	0.000259	1.03e-06	1.16292
GIMAP8	0.0194	0.000832	1.16256
MARCKS	0.00882	0.000258	1.16007
ZNF521	0.023	0.00106	1.15812
LOC101060835///LOC100996809///HLA-DRB5///HLA-DRB4///HLA-DRB1///HLA-DQB1	0.000927	8.51e-06	1.15796
GIMAP7	0.00554	0.000127	1.15702
DENND2D	5.64e-06	5.16e-10	1.15465
IGK///IGKC	0.0963	0.00921	1.15453
SIGLEC1	0.000767	6.17e-06	1.15447
GIMAP1	0.000588	4.09e-06	1.15294
C4B_2///C4B///C4A	0.0168	0.000678	1.14989
KCNJ5	0.000122	2.52e-07	1.14963
LYN	0.000668	4.9e-06	1.14745
MMRN1	0.05	0.00339	1.14744
RARRES1	0.0642	0.00494	1.14347
CCL8	0.0181	0.000756	1.1419
HLA-DPB1	0.00376	7.14e-05	1.13992
ZNF366	0.00578	0.000138	1.13696
MGAT4A	0.00015	4.04e-07	1.13651
RNASET2	0.00123	1.28e-05	1.13568
LOC101928634///SNORA67///CD68	1.9e-05	4.51e-09	1.13557
HLA-DPA1	0.0616	0.00463	1.1345
MARCKS	0.0173	0.00071	1.13369
CX3CR1	0.00791	0.000214	1.13265
GUSBP11	0.000259	1.02e-06	1.13101
IGLV1-44	0.0498	0.00337	1.12784
TNFAIP3	0.00424	8.6e-05	1.1278
MIR21///VMP1	0.00195	2.62e-05	1.12715
IRF8	0.000421	2.37e-06	1.12706
EPB41L3	0.00393	7.6e-05	1.12671
LPL	0.108	0.011	1.12525
GPR183	0.0454	0.00294	1.12522
HK2	0.0125	0.000431	1.12515
CARD16	0.00976	0.000298	1.12324
CLSTN2	0.0163	0.000652	1.11953
CTSB	4.79e-05	4.03e-08	1.11829
OPN3	0.0148	0.000554	1.11789
CORO1A	0.000263	1.1e-06	1.11759
ST8SIA4	0.013	0.000453	1.11706
POU2AF1	0.041	0.0025	1.11676
HLA-DPA1	0.00382	7.29e-05	1.11241
MYO1F	7.63e-05	1.27e-07	1.11162
FCGR2C	0.000506	3.19e-06	1.11136
IGLJ3///CKAP2///IGLV@///IGLC1	0.0421	0.0026	1.11056
FERMT3	8.13e-05	1.4e-07	1.10671
LINC01094	2.38e-05	6.25e-09	1.10497
PIK3CG	0.000445	2.59e-06	1.10232
CD74	0.0143	0.000526	1.10141
PYCARD	0.000236	8.16e-07	1.10045
RALA	0.00561	0.000131	1.09732
AIF1	0.000153	4.26e-07	1.09552
CCL4	0.000252	9.54e-07	1.09394
THEMIS2	0.0169	0.000686	1.09259
CXCL8	0.0575	0.00418	1.09259
CPM	0.0188	0.000793	1.09174
JAK3	1.88e-05	3.09e-09	1.0904
FYB	0.000826	6.89e-06	1.08741
CCL5	0.00758	0.000201	1.08731
CD74	0.000933	8.62e-06	1.08726
MAF	0.00159	1.96e-05	1.08682
TNC	0.0164	0.000654	1.08672
MIR6787///SLC16A3	0.00411	8.21e-05	1.0865
PAG1	0.00442	9.14e-05	1.08631
LOC101926921///DAB2	0.000128	3.01e-07	1.08587
MS4A6A	0.0224	0.00102	1.08369
PLCXD3	0.00294	4.94e-05	1.083
PSMB8-AS1	0.00269	4.27e-05	1.08041
IGSF6	0.000252	9.53e-07	1.07902
ITGAX	0.00298	5.08e-05	1.07831
CLEC2B	0.00988	0.000303	1.07594
CCL5	0.00791	0.000215	1.07583
PLCXD3	0.0284	0.00144	1.07469
TLR2	0.000215	7.05e-07	1.0731
SLC18B1	0.0212	0.000941	1.07287
HLA-DRB1	0.000382	2.03e-06	1.06999
PLAUR	0.00306	5.33e-05	1.06998
MAFB	0.00388	7.43e-05	1.06864
SMPDL3A	0.00782	0.00021	1.06747
GIMAP4	0.000246	8.74e-07	1.06294
CD83	0.000614	4.41e-06	1.06179
SLC2A5	0.0354	0.002	1.06112
CA12	0.00025	9.02e-07	1.06039
CARD10	0.00522	0.000117	1.06018
CCL2	0.103	0.0102	1.05994
HCLS1	0.00423	8.56e-05	1.05908
PLA2G2A	0.000767	6.17e-06	1.05895
SEL1L3	0.00499	0.000109	1.05564
GMFG	0.000288	1.27e-06	1.05535
ARL4A	0.000569	3.87e-06	1.05506
CD84	4.3e-05	3.22e-08	1.05397
CCR1	0.00177	2.3e-05	1.05002
IGHM	0.0217	0.000971	1.0488
KRT14	0.0648	0.00503	1.04648
SFRP4	0.352	0.0742	1.045
F11R	0.00803	0.000221	1.04301
LCP2	0.00223	3.26e-05	1.04189
HLA-DQA1	0.338	0.0692	1.04185
SYK	0.00192	2.54e-05	1.04152
IGHV4-31///IGHM///IGHG4///IGHG3///IGHG1///IGHD///IGHA2///IGHA1///IGH	0.0445	0.00285	1.04146
2024-03-01	0.000133	3.24e-07	1.04092
BMS1P20	0.0377	0.00219	1.04091
CPM	0.0433	0.00272	1.0406
IFI16	0.00533	0.000121	1.03904
SLA	0.00935	0.000279	1.03672
DOK3	8.89e-05	1.63e-07	1.03526
EPB41L3	0.104	0.0103	1.03512
	0.00576	0.000137	1.03209
LOC100996809///HLA-DRB4///HLA-DRB1	0.00146	1.68e-05	1.03198
PILRA	0.00285	4.67e-05	1.0305
FAM20A	0.00065	4.74e-06	1.02899
GALNT6	0.000113	2.28e-07	1.02841
ARHGAP18	0.0102	0.00032	1.02758
IL7R	0.00901	0.000265	1.02641
HMOX1	0.058	0.00424	1.02446
ARHGAP18	0.0406	0.00245	1.02372
IL10RA	0.00199	2.73e-05	1.01958
MCTP1	0.0479	0.00318	1.01529
IGLJ3	0.0353	0.00198	1.01406
THY1	0.0241	0.00114	1.012
IGLC1	0.103	0.0102	1.01198
MIR675///H19	0.199	0.028	1.01183
MS4A4A	0.000305	1.39e-06	1.00684
SLC11A1	0.00297	5.02e-05	1.00498
FAM26F	0.0164	0.000657	1.00299
HS3ST2	0.014	0.000509	1.00256
S100A9	0.0902	0.00829	1.00073
TIE1	0.00851	0.000244	1.00037
ABCA1	0.00077	6.24e-06	0.999779
ZNF521	0.00721	0.000185	0.998612
LGMN	0.00226	3.32e-05	0.998596
PALMD	0.00473	0.000101	0.99653
NRROS	0.000174	5.08e-07	0.99616
CD28	0.000184	5.77e-07	0.995463
TMEM119	0.0198	0.000852	0.995275
SLC31A2	0.0477	0.00316	0.994976
RUNX2	0.0527	0.00366	0.994858
CASP1	0.00364	6.83e-05	0.994832
NEURL1B	0.00935	0.000279	0.994754
RNASET2	0.000447	2.62e-06	0.99417
MARCKS	0.000849	7.43e-06	0.994146
ABRACL	0.0434	0.00274	0.99401
IL7R	0.00527	0.000119	0.991206
NPL	0.00236	3.51e-05	0.989412
CASP1	0.000184	5.67e-07	0.989186
CMTM7	0.000183	5.59e-07	0.988367
LXN	0.0143	0.000531	0.987499
ZWINT	0.00664	0.000166	0.986952
TREM2	0.00711	0.000181	0.985063
CLEC7A	0.0103	0.000325	0.982974
CYYR1	0.0316	0.00169	0.98272
NUSAP1	0.00664	0.000165	0.982718
PLCG2	4.79e-05	4.2e-08	0.981137
NCF4	0.000334	1.62e-06	0.978768
LOC101926921///DAB2	0.000128	2.98e-07	0.976231
CD72	0.00385	7.37e-05	0.974699
TNFSF10	0.00168	2.12e-05	0.972048
RRM2	0.0127	0.000441	0.971513
TNFSF10	0.0118	0.000396	0.969603
BLNK	0.0291	0.0015	0.96805
TNFRSF21	0.0167	0.000672	0.967543
MARCKS	0.00528	0.000119	0.966255
KDM5D	0.519	0.161	0.964739
ITGA4	0.0031	5.44e-05	0.964228
TPP1	7.11e-05	1.05e-07	0.962927
CD93	0.00284	4.65e-05	0.961463
SEMA6A	0.000373	1.94e-06	0.960306
CTSZ	0.00314	5.53e-05	0.960218
HILPDA	0.0152	0.000582	0.960071
APBB1IP	0.00134	1.46e-05	0.960008
ACKR1	0.015	0.000568	0.959576
PLBD1	0.0138	0.000498	0.959183
CYTH4	6.55e-06	7.19e-10	0.95839
MNDA	0.11	0.0113	0.956434
OSBPL3	0.000242	8.42e-07	0.954952
C4orf48	0.000767	6.16e-06	0.954768
HILPDA	0.0309	0.00162	0.952866
TRIM14	0.000515	3.32e-06	0.951445
LOC100129518///SOD2	0.00146	1.67e-05	0.951334
SELPLG	0.000174	5.02e-07	0.949258
CARD16///CASP1	0.01	0.000313	0.948793
CD180	5.03e-06	2.76e-10	0.947725
RBM47	6.92e-05	8.23e-08	0.946652
MTSS1	0.023	0.00106	0.946523
IGHV3-23///IGHV4-31///IGHM///IGHG3///IGHG1///IGHD///IGHA1///IGH	0.0662	0.00521	0.945299
LOC101926921///DAB2	0.000153	4.21e-07	0.944511
ARHGEF3	0.0291	0.0015	0.944411
	0.0521	0.00361	0.943558
HLA-DQB1	0.121	0.0131	0.943071
ARHGAP9	7.02e-05	9.73e-08	0.942093
C4B_2///C4B///C4A	0.0117	0.00039	0.941888
SLC6A6	0.0832	0.00731	0.941617
STEAP1	0.00135	1.48e-05	0.941565
HLA-DOA	0.0178	0.000736	0.940608
CD36	0.199	0.0282	0.939169
LUM	0.0943	0.00891	0.937565
LINC01279	0.0982	0.0095	0.934455
CASP1	0.000109	2.16e-07	0.933746
LOC101926921///DAB2	0.000506	3.21e-06	0.932223
VNN1	0.0174	0.000715	0.93203
KMO	0.000306	1.41e-06	0.931282
TRBC1	0.0215	0.000961	0.927464
EMB	0.0198	0.00085	0.927444
PNKD	0.000394	2.17e-06	0.926593
RAP2B	0.000103	2.02e-07	0.926256
POSTN	0.0663	0.00523	0.926191
THEMIS2	0.0244	0.00116	0.926177
HHEX	0.0101	0.000316	0.925197
TNFRSF1B	0.000553	3.7e-06	0.92479
CD36	0.123	0.0133	0.924522
DDX3Y	0.671	0.286	0.923575
IGHV4-31///IGHM///IGHG3///IGHG2///IGHG1///IGHD///IGHA2///IGHA1///IGH	0.013	0.000454	0.923503
ARL4C	0.0012	1.24e-05	0.919834
THY1	0.000477	2.89e-06	0.918911
SHANK3	0.00157	1.92e-05	0.918717
NCKAP1L	0.000614	4.41e-06	0.918638
SASH3	4.3e-05	3.31e-08	0.91804
DOCK8	0.000838	7.07e-06	0.917316
CASP1	0.00092	8.38e-06	0.917303
TFEC	0.00428	8.72e-05	0.916694
COL1A1	0.00138	1.54e-05	0.916668
CCL15-CCL14///CCL14	0.00117	1.19e-05	0.914609
DNASE1L3	0.107	0.0109	0.914097
CSTA	0.0108	0.000345	0.913897
FOLR2	0.00147	1.7e-05	0.913663
MAFB	0.000451	2.68e-06	0.913284
	0.0435	0.00275	0.911555
KMO	0.00388	7.46e-05	0.910496
CKS2	0.00322	5.73e-05	0.907235
ICAM1	0.0304	0.00159	0.906389
SLC16A6	0.0253	0.00122	0.905584
IL2RG	0.000668	4.96e-06	0.905319
NCKAP1L	0.00968	0.000294	0.905149
HSPA6	0.0052	0.000116	0.902268
IL6	0.249	0.0407	0.901677
MAP3K1	0.00822	0.000231	0.901444
CP	0.00487	0.000105	0.901171
PARVG	5.47e-05	6.01e-08	0.90065
PIK3R5	0.00204	2.83e-05	0.900258
CA12	0.000261	1.07e-06	0.898547
GAS2L3	0.0717	0.0058	0.898152
CCL21	0.0208	0.000913	0.89788
PTPN6	9.02e-05	1.67e-07	0.8976
TM6SF1	0.0257	0.00125	0.896964
DSC2	0.000348	1.73e-06	0.896625
SYK	0.000546	3.62e-06	0.895828
HLA-DRB6	0.000288	1.27e-06	0.89544
CXCL12	0.0109	0.00035	0.895341
COL1A1	0.0103	0.000325	0.895158
COTL1	0.0252	0.00122	0.891482
ADGRG6	0.0521	0.00361	0.891162
EMCN	0.112	0.0116	0.889876
TRBC1	0.00818	0.000228	0.88958
CA12	0.000585	4.05e-06	0.887891
ITGAL	0.000263	1.11e-06	0.887136
EMCN	0.0577	0.0042	0.886362
FCGR3B	0.0684	0.00545	0.886225
LUM	0.0416	0.00255	0.885044
	0.00446	9.26e-05	0.884154
C7	0.0254	0.00123	0.88298
FPR3	0.0224	0.00102	0.881674
CCRL2	0.000519	3.37e-06	0.881568
PTGS2	0.109	0.0112	0.881314
MS4A1	0.0973	0.00938	0.881128
MIR6787///SLC16A3	0.00653	0.000162	0.881086
CLIC6	0.0414	0.00253	0.880692
FGR	0.044	0.0028	0.880318
MYO5A	0.00551	0.000126	0.878335
APOC1	0.00124	1.3e-05	0.878254
ADGRF5	0.00604	0.000146	0.877532
MKL2	0.0472	0.00311	0.876493
NPC2	0.000233	7.97e-07	0.875729
CCDC80	0.0586	0.0043	0.875174
SLA	0.00555	0.000128	0.875067
	0.000559	3.76e-06	0.874905
LPXN	0.00243	3.7e-05	0.874111
LYN	0.0535	0.00375	0.873739
TAGAP	0.00518	0.000115	0.872911
CDKN3	0.000884	7.88e-06	0.872636
PLAUR	0.0117	0.000391	0.872403
MCUB	0.0314	0.00167	0.872252
LILRB2	8.18e-05	1.42e-07	0.871777
SAA2///SAA1	0.043	0.0027	0.871746
HPSE	0.00805	0.000222	0.871338
ICAM1	0.00318	5.62e-05	0.870973
CYBB	0.000223	7.35e-07	0.870464
INPP5D	0.000612	4.34e-06	0.870382
PARP12	6.79e-05	7.83e-08	0.86941
IL18BP	0.00107	1.05e-05	0.868443
LOC101928361///ARHGAP15	0.0165	0.000658	0.868272
FPR1	0.0638	0.0049	0.867791
LSP1	0.00164	2.04e-05	0.867537
ADGRF5	0.0278	0.0014	0.866778
GRN	8.47e-05	1.52e-07	0.866608
LGALS9	4.79e-05	3.95e-08	0.864432
	0.0605	0.00451	0.862625
BMP2K	0.00303	5.22e-05	0.861387
LINC00924	0.065	0.00506	0.860922
P2RX7	3.02e-05	1.33e-08	0.859049
FAM96A	0.0144	0.000536	0.85886
GPR137B	0.00984	0.000301	0.856836
IGFBP4	0.00128	1.37e-05	0.855953
GIMAP1-GIMAP5///GIMAP5	0.0029	4.82e-05	0.854757
TRBC1	0.00133	1.45e-05	0.854258
OAS2	0.104	0.0104	0.853566
LAT2	0.000135	3.36e-07	0.851482
	0.00997	0.000308	0.850786
	0.228	0.0349	0.850273
PTPRJ	0.00287	4.76e-05	0.849352
PTPRE	0.0114	0.000374	0.849259
IFI27	0.0202	0.000875	0.848765
CA12	0.000885	7.91e-06	0.848399
CXCL12	0.00691	0.000174	0.848248
FAM43A	0.0055	0.000126	0.848156
FKBP11	0.0133	0.000468	0.847331
LILRB4	0.0118	0.000397	0.846391
VEGFA	0.0252	0.00122	0.845685
MMP7	0.0461	0.003	0.844875
SELE	0.448	0.117	0.844375
CSTB	0.0005	3.14e-06	0.84234
GRN	7.63e-05	1.24e-07	0.841976
GPX1	0.000707	5.52e-06	0.841462
DAB2	0.0243	0.00115	0.840365
IFIT3	0.066	0.00519	0.840331
LMO2	0.0284	0.00144	0.840001
LYN	0.00709	0.00018	0.839726
IL32	0.00604	0.000146	0.839271
CDKN3	0.00153	1.84e-05	0.838493
C1orf162	0.035	0.00196	0.837296
FAM84B	0.0194	0.000831	0.837094
GRN	0.000123	2.56e-07	0.836934
IKZF1	0.000866	7.69e-06	0.835716
SFRP2	0.0997	0.00973	0.835504
EIF1AY	0.491	0.142	0.835286
MS4A7	0.0355	0.00201	0.832587
EMCN	0.0688	0.0055	0.832048
G0S2	0.00227	3.34e-05	0.82896
MEST	0.146	0.0173	0.828794
PTPRZ1	0.0554	0.00394	0.828483
MS4A6A	0.00197	2.69e-05	0.827928
SLC7A7	0.000124	2.61e-07	0.827366
TNFAIP2	0.00286	4.73e-05	0.82556
PRKCH	0.0248	0.00119	0.825247
	0.119	0.0127	0.824523
	0.0575	0.00417	0.824495
THSD7A	0.0209	0.000919	0.823946
CCL13	0.0826	0.00722	0.82377
BCAT1	0.00989	0.000304	0.822923
RNF125	0.0559	0.00401	0.822503
UGCG	0.000735	5.83e-06	0.822144
CCL5	0.0132	0.000462	0.821746
CD93	0.00388	7.46e-05	0.821214
TLR5	0.00314	5.54e-05	0.821098
DRAM1	0.00404	7.98e-05	0.82102
PRDM1	0.00247	3.77e-05	0.816515
RPL22L1	0.0724	0.00589	0.815825
C3	0.0378	0.0022	0.815349
MAF	0.0848	0.00751	0.814045
LHFPL2	0.000447	2.63e-06	0.81352
QKI	0.00951	0.000287	0.812916
TNFSF8	0.0014	1.56e-05	0.811166
IGHD	0.0583	0.00427	0.80963
VWF	0.0314	0.00166	0.807719
SH3TC1	0.004	7.79e-05	0.807181
ARHGAP25	0.000303	1.38e-06	0.806854
	0.0768	0.00644	0.806266
SLAMF7	0.0017	2.17e-05	0.805796
DDX60L	0.0125	0.000428	0.804646
LST1	0.000624	4.5e-06	0.804307
CKAP2///IGLV@///IGLC1	0.205	0.0294	0.80348
DMXL2	0.0509	0.00348	0.803005
IGLJ3///CKAP2	0.0343	0.00191	0.802455
PLXND1	3.84e-05	2.39e-08	0.802301
	0.0107	0.00034	0.802267
LPL	0.23	0.0354	0.797088
ITPKB	0.034	0.00189	0.795101
ARRB2	0.00997	0.000308	0.794643
STAB1	0.000991	9.39e-06	0.794425
EFNA1	0.00297	5.04e-05	0.794302
RNF144B	0.0148	0.000554	0.792122
PLAT	0.068	0.00541	0.791344
FKBP11	0.0107	0.000342	0.790892
PODXL	0.00846	0.000241	0.789939
JAML	0.000445	2.58e-06	0.788058
SH3KBP1	0.0273	0.00136	0.786666
IFI44L	0.25	0.0408	0.78644
IBSP	0.207	0.03	0.786421
NID2	0.0929	0.0087	0.78626
DDX17	0.191	0.0262	0.784993
NOSTRIN	0.0591	0.00436	0.78484
CLIC5	0.258	0.0429	0.782814
LOC101928269///LOC100506403///RUNX1	0.000704	5.45e-06	0.782432
CYYR1	0.025	0.0012	0.782362
	0.00377	7.16e-05	0.780639
	0.247	0.04	0.780292
PELI1	0.241	0.038	0.779245
RCAN3	0.0555	0.00396	0.779139
PCDH17	0.000933	8.62e-06	0.779088
TRAC///TRAJ17///TRAV20///TRDV2	0.0106	0.000335	0.778869
TLR1	0.00161	2e-05	0.778374
RCSD1	0.00708	0.00018	0.778089
	0.181	0.0241	0.777955
LOC101928635///ALDH1A2	0.075	0.00621	0.777613
GNG2	0.149	0.0179	0.776481
MAF	0.012	0.000406	0.776325
NAMPT	0.0738	0.00607	0.775733
SECTM1	0.0127	0.000441	0.773216
PLAU	0.00155	1.88e-05	0.772949
LOC102725526///IGHV4-31///IGHM///IGHG3///IGHG2///IGHG1///IGHA2///IGHA1///IGH	0.0273	0.00136	0.77174
SLC2A3	0.0942	0.00889	0.771428
IGHM///IGHG1	0.0244	0.00116	0.771194
CHIT1	0.136	0.0155	0.771169
MEOX1	0.134	0.0151	0.769461
SIGLEC1	0.000492	3.05e-06	0.769383
PLAU	0.0314	0.00167	0.768904
	0.0495	0.00334	0.76885
CTSH	0.0166	0.000669	0.768094
ADGRL4	0.0831	0.00729	0.767351
CTSL	0.000137	3.45e-07	0.76729
SLCO2B1	0.000261	1.07e-06	0.767267
CTSD	0.00331	5.94e-05	0.767185
SIRPA	0.000261	1.08e-06	0.766892
KLHL6	0.00131	1.42e-05	0.765846
	0.0736	0.00603	0.765489
IFI44	0.0765	0.00639	0.765279
MYO5A	0.0107	0.000341	0.765001
MFNG	0.000111	2.2e-07	0.764754
GLRX	0.0335	0.00184	0.764551
RAP2B	0.00446	9.23e-05	0.764333
CD4	0.00227	3.35e-05	0.764285
PRR11	0.0137	0.000493	0.761934
ADTRP	0.00193	2.58e-05	0.761923
ELOVL7	0.142	0.0166	0.759635
ADAM8	0.00597	0.000143	0.758996
FRMD4B	0.065	0.00506	0.758769
CDH5	0.0437	0.00277	0.758176
CD86	0.0221	0.000999	0.757126
PAPSS2	0.0151	0.000576	0.756314
PARVB	0.000735	5.83e-06	0.754656
RASSF4	0.00119	1.22e-05	0.753991
TMC6	3.84e-05	2.37e-08	0.753319
PPIF	0.000982	9.23e-06	0.752442
APOBEC3G	0.0308	0.00162	0.752395
PLAUR	0.00124	1.3e-05	0.751957
CKLF-CMTM1///CKLF	0.0951	0.00902	0.751818
SMAP2	0.0286	0.00146	0.75119
ARHGAP25	0.000152	4.14e-07	0.750993
NABP1	0.0143	0.000525	0.750816
STAB1	0.00157	1.92e-05	0.749993
RALGAPA2	0.105	0.0105	0.749859
SGK223	4.3e-05	3.04e-08	0.749763
SELP	0.0494	0.00333	0.7496
SLC15A3	0.00126	1.33e-05	0.749544
GPR65	0.000627	4.56e-06	0.749496
APOE	0.00356	6.63e-05	0.749011
ECSCR	0.00114	1.14e-05	0.748463
CLEC1A	0.0172	0.000704	0.748167
DOCK4	0.175	0.0227	0.747848
ACSL5	0.0114	0.000375	0.745882
KYNU	0.00412	8.24e-05	0.743324
CARD6	0.0211	0.000931	0.742613
SLC2A14///SLC2A3	0.0928	0.00869	0.742162
FAR2	0.0245	0.00117	0.742143
FLI1	0.0961	0.00918	0.741404
NCF4	0.00137	1.51e-05	0.740933
SLC39A8	0.00404	7.96e-05	0.740687
	0.249	0.0406	0.740317
KCNAB2	3.34e-05	1.54e-08	0.738916
COTL1	0.00988	0.000303	0.73765
HCST	0.0119	0.000399	0.737426
GZMK	0.0273	0.00136	0.736706
SAMSN1	0.0218	0.000979	0.736216
ABCG1	0.00208	2.93e-05	0.736104
CALCRL	0.0899	0.00824	0.735739
	0.206	0.0298	0.735643
TYMS	0.0115	0.000379	0.735538
SH3KBP1	0.00545	0.000124	0.734587
GPRC5B	0.0621	0.0047	0.733945
SFMBT2	0.00334	6.05e-05	0.732363
GIMAP1	0.000559	3.77e-06	0.732194
F11R	0.00467	9.89e-05	0.732142
ZNF267	0.0337	0.00187	0.731993
PLXND1	0.000354	1.79e-06	0.731595
SERPINB9	0.00691	0.000174	0.729846
LAMA4	0.0554	0.00394	0.729426
DUSP23	0.000127	2.75e-07	0.729364
MS4A14	0.0373	0.00216	0.729362
CXCL13	0.126	0.0139	0.727925
SLCO2B1	0.000519	3.37e-06	0.726315
IGHV4-31///IGHM///IGHG4///IGHG3///IGHG1///IGHD///IGHA2///IGHA1	0.112	0.0117	0.725848
SH2B3	0.0154	0.000593	0.725459
FAM167B	0.00149	1.76e-05	0.725023
PCDH17	0.0863	0.00773	0.724772
TNFAIP8L1	0.00145	1.65e-05	0.724511
ST14	0.0012	1.24e-05	0.724202
ARHGDIB	0.000328	1.55e-06	0.723578
	0.00748	0.000197	0.723183
	0.000703	5.38e-06	0.72294
MS4A1	0.211	0.031	0.72096
SLAMF7	0.000919	8.35e-06	0.720952
PIM3	0.00832	0.000235	0.720857
MIR1204///PVT1	0.00212	3.02e-05	0.720635
MYO5C	0.0539	0.00379	0.720467
CASP1	0.0274	0.00137	0.720464
LOC101926921///DAB2	0.0018	2.35e-05	0.719485
CFH	0.0427	0.00267	0.719289
CLIC5	0.0184	0.000776	0.718426
HCP5	0.00826	0.000232	0.718402
FYB	0.000293	1.31e-06	0.718177
NRN1	0.131	0.0148	0.717897
RARRES3	0.0342	0.00191	0.717858
TSHZ2	0.0969	0.0093	0.717359
CFLAR	0.169	0.0216	0.716992
PLIN2	0.256	0.0424	0.71694
VAV1	2.66e-05	1.02e-08	0.716754
ANKRD29	0.0658	0.00515	0.715567
ARRB1	0.0779	0.00659	0.715265
GAS1	0.162	0.0203	0.715259
CFB	0.00477	0.000103	0.714005
	0.0278	0.0014	0.713971
STEAP4	0.0704	0.00568	0.713892
SAA2-SAA4///SAA2///SAA1	0.0643	0.00496	0.71358
OLR1	0.153	0.0186	0.712772
PTAFR	0.000356	1.81e-06	0.711816
	0.0428	0.00267	0.711547
PLEK	0.00635	0.000156	0.7114
ABCG1	0.0111	0.00036	0.71118
MLPH	0.00708	0.00018	0.710845
KIAA0226L	0.00036	1.84e-06	0.710612
CCDC80	0.194	0.027	0.710399
MARCKSL1	0.111	0.0114	0.710222
FXYD5	0.000424	2.4e-06	0.709211
CA12	0.00885	0.000259	0.70915
KIAA0226L	0.000259	1.03e-06	0.70894
RGS16	0.0613	0.00459	0.708293
HHEX	0.00411	8.19e-05	0.707464
ASAP1	0.0267	0.00132	0.707128
GIMAP1-GIMAP5///GIMAP5	0.011	0.000359	0.705086
AFAP1L1	0.00872	0.000253	0.704856
PAPSS2	0.0577	0.00421	0.704433
SOX9	0.273	0.047	0.704417
GIMAP1	0.00129	1.39e-05	0.70382
RASGRP3	0.000552	3.69e-06	0.703091
SIGLEC7	8.26e-05	1.45e-07	0.703017
CLEC11A	0.00291	4.87e-05	0.702831
GSTT1	0.623	0.24	0.702745
POSTN	0.0413	0.00252	0.70252
PAX8-AS1	0.0232	0.00107	0.702116
IGK	0.0428	0.00267	0.701315
APOC4-APOC2///APOC4///APOC2	0.00583	0.000139	0.701139
	0.0514	0.00353	0.701102
IFI16	0.00552	0.000126	0.701099
SNCA	0.0353	0.00199	0.701039
DSP	0.108	0.011	0.701033
RAB20	0.00537	0.000122	0.70052
RUNX3	0.000137	3.47e-07	0.699472
HPGDS	0.113	0.0118	0.699185
MAN2B1	0.00132	1.43e-05	0.697634
CNDP2	0.00209	2.94e-05	0.697442
RAMP3	0.0313	0.00166	0.696952
LILRB1	0.000431	2.45e-06	0.696875
DOCK9	0.179	0.0236	0.696437
SLC7A2	0.108	0.0109	0.696245
LACTB	0.000445	2.6e-06	0.694919
ANKRD28	0.0228	0.00105	0.694861
GIMAP1	0.00489	0.000106	0.693969
ELMO1	0.0765	0.00639	0.693844
ECM1	0.00518	0.000115	0.693681
MAPK13	0.000334	1.62e-06	0.692659
	8.47e-05	1.51e-07	0.692329
PTRHD1	0.00325	5.8e-05	0.691916
IL17RA	0.000546	3.61e-06	0.691804
GOLM1	0.0602	0.00447	0.69115
PRDM1	0.000885	7.93e-06	0.690959
LRRC70///IPO11	0.0467	0.00307	0.690201
THSD7A	0.145	0.0172	0.689987
SELL	0.33	0.0663	0.689899
	0.273	0.0471	0.689376
SOX7	0.461	0.125	0.689247
LILRB1	0.000511	3.27e-06	0.688577
MYO1G	0.00206	2.89e-05	0.688463
MT1F	0.0176	0.000723	0.688014
SVEP1	0.05	0.00338	0.687904
TGFBR3	0.17	0.0218	0.687663
LOC100996412	0.00153	1.84e-05	0.687616
UGCG	0.0213	0.000942	0.687409
FAM20A	0.0423	0.00262	0.687366
CPXM1	0.0239	0.00113	0.687184
TBXAS1	0.00291	4.85e-05	0.686809
RAB11FIP1	0.073	0.00596	0.685863
BCL2L11	0.0241	0.00114	0.685802
BTK	3.7e-05	2.1e-08	0.685764
EPSTI1	0.0785	0.00667	0.685613
GNA15	0.000251	9.34e-07	0.685405
CCDC80	0.256	0.0424	0.685153
MIR21///VMP1	0.0235	0.0011	0.685057
IKBIP	0.0426	0.00265	0.685022
CECR1	0.136	0.0155	0.684866
RPS6KA1	0.000178	5.33e-07	0.68343
LDB2	0.107	0.0109	0.681652
MET	0.00962	0.000292	0.681399
RHOJ	0.104	0.0103	0.681077
METTL7B	0.000305	1.4e-06	0.680549
TM4SF18	0.108	0.011	0.680437
LRRC25	0.000169	4.85e-07	0.67971
SLC38A6	0.118	0.0126	0.679392
LOXL2	0.00241	3.64e-05	0.678542
MFSD1	0.00684	0.000172	0.677987
BTN3A3	0.0862	0.00772	0.677657
LOC100129518///SOD2	0.0958	0.00913	0.677391
CD86	0.00473	0.000101	0.6765
TMC8	2.38e-05	7.6e-09	0.676287
PARVG	7.11e-05	1.05e-07	0.675143
CLEC7A	0.00664	0.000165	0.675075
	0.0925	0.00864	0.67443
SFRP4	0.387	0.0891	0.674193
GM2A	0.000704	5.47e-06	0.6738
OAS1	0.0527	0.00366	0.673758
MZB1	0.0339	0.00188	0.673548
TYMP	0.00814	0.000227	0.673157
UGCG	0.0939	0.00884	0.673024
ARL15	0.0868	0.00779	0.672548
	0.0648	0.00503	0.672419
ROBO4	0.024	0.00114	0.670874
SKAP2	0.364	0.0794	0.669961
FCGRT	0.000845	7.32e-06	0.66958
SIRPA	0.000511	3.27e-06	0.668444
PAPLN	0.242	0.0383	0.667369
FXYD5	0.000613	4.37e-06	0.667112
EGFL6	0.119	0.0127	0.66686
VEGFC	0.18	0.0239	0.665237
ADCY7	0.17	0.0217	0.665078
FAP	0.0485	0.00324	0.664695
RAC2	0.00425	8.62e-05	0.664281
	0.046	0.00299	0.664223
SEC14L1	0.0433	0.00273	0.663502
MYCBP2	0.00324	5.77e-05	0.661015
MIR612///NEAT1	0.252	0.0413	0.660704
FGD5	0.0223	0.00101	0.66057
TACR1	0.0246	0.00118	0.660437
DUSP5	0.249	0.0405	0.660134
STK10	0.000703	5.38e-06	0.66009
S100A8	0.696	0.313	0.659194
GLA	0.00408	8.08e-05	0.659169
RGS10	0.0155	0.000603	0.658901
IGK///IGKC	0.183	0.0246	0.658887
MZB1	0.139	0.016	0.658769
	0.149	0.0178	0.658601
C7	0.0385	0.00226	0.658035
LOC654342///LOC645166	0.0849	0.00752	0.657748
CP	0.0311	0.00164	0.657611
SEPP1	0.0913	0.00846	0.657498
GM2A	0.00279	4.5e-05	0.657019
MKL2	0.0258	0.00125	0.655756
TMEM2	0.0831	0.00728	0.655438
LYST	0.00749	0.000197	0.65511
FCMR	0.0329	0.00179	0.654834
WDFY4	1.66e-05	2.13e-09	0.65446
	0.0859	0.00768	0.653932
REL	0.0315	0.00168	0.652979
ALOX5	0.000305	1.4e-06	0.652711
HERC2P9///HERC2P2	0.0956	0.00911	0.652341
MAP3K8	0.0456	0.00295	0.65173
IGHM	0.0614	0.00461	0.651539
TLR7	0.00811	0.000225	0.651409
	0.0559	0.004	0.651297
NFKBIA	0.00731	0.00019	0.650213
PDE2A	0.0151	0.000573	0.649931
IFNAR2	5.2e-05	5.61e-08	0.648495
	0.00351	6.5e-05	0.648309
PSMB9	0.0602	0.00447	0.646685
CCDC102B	0.172	0.0222	0.645844
CPA3	0.382	0.0867	0.644024
GPSM3	0.000258	1.01e-06	0.643986
FSCN1	0.00318	5.64e-05	0.64393
CLSTN2	0.00999	0.00031	0.642647
CLIC2	0.247	0.04	0.642642
ITGA6	0.138	0.0158	0.641985
ARHGAP9	0.00285	4.7e-05	0.641493
SFRP2	0.145	0.0172	0.640985
ATG16L2	0.0181	0.000755	0.640879
	0.000477	2.87e-06	0.640774
ZNF385A	0.000588	4.11e-06	0.64047
CALCRL	0.0784	0.00665	0.639606
IL4I1	0.0135	0.000476	0.639111
GK	0.0265	0.0013	0.638503
	0.0896	0.0082	0.637245
	0.0107	0.00034	0.637227
DDX17	0.478	0.134	0.636962
CSK	7.49e-05	1.14e-07	0.636518
SPNS2	0.0033	5.9e-05	0.6362
NOL4L	0.107	0.0108	0.634598
TMEM200A	0.351	0.0739	0.634596
BACE2	0.0737	0.00604	0.634435
	0.00554	0.000127	0.633486
LOC101927933///LRRC8C	0.116	0.0122	0.633053
FAM20A	0.0107	0.000344	0.632612
NUAK2///AKIP1	0.00902	0.000266	0.632327
NR5A2	0.194	0.0271	0.632233
PLD3	0.00564	0.000132	0.631522
	0.104	0.0103	0.630794
PRKCB	0.00951	0.000287	0.630066
RNF213	0.0719	0.00583	0.630015
	0.0695	0.00558	0.629835
CRTAC1	0.119	0.0128	0.629595
TMEM255A	0.492	0.143	0.629593
MBNL3	0.18	0.0238	0.629484
SNX20	0.000482	2.93e-06	0.629434
PCOLCE	0.0617	0.00465	0.62919
TSNAX-DISC1///DISC1	0.000174	5.12e-07	0.629059
CDK1	0.000477	2.86e-06	0.628516
CCM2L	0.0341	0.00189	0.627954
TMSB10	0.00069	5.2e-06	0.627794
	0.0308	0.00162	0.62762
ANGPTL4	0.0613	0.0046	0.627459
NRP2	0.00135	1.47e-05	0.626671
TGFBI	0.00717	0.000184	0.626497
LST1	0.00291	4.87e-05	0.626276
ACSL5	0.00806	0.000223	0.625935
GM2A	0.000536	3.51e-06	0.625755
DPEP2	0.0177	0.000733	0.625657
IGHV4-31///IGHM///IGHG3///IGHG1///IGHD///IGHA2///IGHA1	0.0163	0.00065	0.62521
PLVAP	0.0307	0.00161	0.625032
MSR1	0.0314	0.00167	0.624833
COL6A3	0.0111	0.00036	0.624742
ANGPTL4	0.0386	0.00226	0.624355
GPR146	0.00345	6.33e-05	0.624271
	0.0284	0.00144	0.624202
TACC3	0.00213	3.04e-05	0.623169
MKNK1	0.0176	0.000724	0.622525
	0.0231	0.00107	0.622469
SLCO2A1	0.151	0.0182	0.622358
	0.0648	0.00502	0.62205
UCP2	0.00412	8.23e-05	0.620459
KLRB1	0.113	0.0117	0.620432
VEGFA	0.0519	0.00358	0.61936
C12orf49	0.0384	0.00225	0.618598
ECSCR	0.108	0.0111	0.618322
GLMP	0.0109	0.000351	0.618211
GZMA	0.0176	0.000727	0.61803
PLXNC1	0.02	0.000862	0.617923
CKAP2///IGLC1	0.0454	0.00293	0.617677
MYCBP2	0.00149	1.73e-05	0.617478
SHE	0.0266	0.00132	0.617203
VAV3	0.000838	7.06e-06	0.616967
ADA	0.0156	0.000611	0.616931
CCNB2	0.00143	1.6e-05	0.616625
TPM3	0.0127	0.000441	0.616411
LOC100506718///FLRT2	0.183	0.0246	0.615628
LST1	0.000371	1.93e-06	0.615613
IL27RA	0.00858	0.000247	0.615484
IFI16	0.0228	0.00104	0.615477
SYK	0.00574	0.000135	0.615131
RPL31	0.177	0.0233	0.615096
ALDH1A3	0.173	0.0223	0.614732
LINC01503	0.00252	3.87e-05	0.614216
PSMB8	0.0342	0.0019	0.613901
LOC101930489///MIR4435-2HG///LINC00152	0.123	0.0134	0.613689
CCL23	0.0225	0.00103	0.613676
NCF1C///NCF1B///NCF1	0.0303	0.00158	0.61321
ECSCR	0.0627	0.00477	0.612965
PAG1	0.00782	0.00021	0.612366
ARHGDIB	0.00149	1.73e-05	0.612288
FGF7P3///FGF7P6///FGF7	0.267	0.0456	0.61228
GAS2L3	0.00167	2.1e-05	0.612177
ODF3B	0.0176	0.000727	0.611321
SLC2A3	0.0678	0.00538	0.610065
SLX1B-SULT1A4///SLX1A-SULT1A3///SULT1A4///SULT1A3	0.00177	2.28e-05	0.609943
BID	0.00499	0.000109	0.609928
NR1H3	0.00731	0.00019	0.609153
HPGD	0.193	0.0269	0.607049
HSPBAP1	0.0244	0.00116	0.606745
CDK1	0.00149	1.75e-05	0.605584
FSCN1	0.000594	4.16e-06	0.605534
LILRB3	0.000453	2.7e-06	0.605483
CHST15	0.0647	0.00501	0.605413
SULT1A1	0.00743	0.000194	0.605222
LOC101929876///LOC100996747///RPS26P11///RPS26	0.247	0.04	0.604591
CENPU	0.0156	0.000611	0.604579
SKAP2	0.229	0.0352	0.604561
SNED1	0.024	0.00114	0.603941
PTPN2	0.000982	9.26e-06	0.603816
TM4SF18	0.173	0.0224	0.603479
ADCY4	0.00637	0.000157	0.603055
HNMT	0.0259	0.00127	0.602632
KRT18	0.205	0.0294	0.602596
IFITM1	0.00333	6.01e-05	0.602394
MICB	0.135	0.0154	0.602216
LYZ	0.67	0.285	0.602177
RGS16	0.062	0.00469	0.601415
VEGFA	0.0699	0.00562	0.601297
LHX6	0.0225	0.00103	0.600758
FMO1	0.265	0.0449	0.600073
MX2	0.181	0.0242	0.599315
	0.122	0.0132	0.599241
IRF1	0.0424	0.00263	0.598761
STK10	0.000328	1.56e-06	0.598587
OLFML2B	0.0218	0.000984	0.598273
FUCA1	0.00472	0.000101	0.597827
CADM1	0.052	0.00359	0.597444
LIFR	0.135	0.0154	0.5972
IGHV4-31///IGHM///IGHG3///IGHG1///IGHA1	0.0146	0.000541	0.59692
IGSF21	0.0223	0.00101	0.596538
SEMA6A	0.00743	0.000194	0.596101
CD80	0.00504	0.000111	0.595609
FGD3	0.00646	0.000159	0.595386
PLA2G15	0.00267	4.19e-05	0.594351
IGHM///IGHG1///IGHA1	0.0325	0.00176	0.59364
SLC2A3	0.231	0.0357	0.593502
SLX1B-SULT1A4///SLX1A-SULT1A3///SULT1A4///SULT1A3	0.00395	7.66e-05	0.593404
TPSB2///TPSAB1	0.181	0.024	0.592676
KCNJ2	0.09	0.00826	0.592009
COL3A1	0.188	0.0256	0.591905
MMRN2	0.213	0.0314	0.591522
BMP6	0.0831	0.00729	0.591302
CEBPA	0.00187	2.46e-05	0.591118
GRB10	0.134	0.0152	0.590964
ACE	0.000668	4.99e-06	0.590736
OAS1	0.101	0.00998	0.590632
	0.192	0.0265	0.589615
	0.0968	0.00929	0.589448
PLXNC1	0.0228	0.00105	0.589275
DBI	0.01	0.000312	0.58927
XAF1	0.0941	0.00887	0.589259
PRCP	0.00799	0.000219	0.588958
SIAE	0.0587	0.00432	0.588847
SH2D3C	0.0266	0.00131	0.58869
SULT1A1	0.00747	0.000196	0.587745
LILRB2	0.051	0.00349	0.587503
PTPN2	0.0115	0.00038	0.587275
CMAHP	0.183	0.0244	0.587201
SOAT1	0.285	0.0508	0.586945
TRAF3IP3	0.000741	5.89e-06	0.586792
ARHGAP45	0.00126	1.32e-05	0.586201
FXYD6	0.0261	0.00127	0.58593
ADORA3	0.106	0.0107	0.58581
TMEM51	0.0131	0.000457	0.585397
TCN2	0.000506	3.21e-06	0.585372
GLMP	0.00806	0.000222	0.585033
LOC100996735///LOC100996732///LOC654342///LOC645166	0.0331	0.00181	0.584787
PTX3	0.594	0.216	0.584772
HK3	0.00263	4.09e-05	0.584703
RNA45S5	0.41	0.0991	0.584265
	0.0392	0.00233	0.58393
F8	0.0555	0.00396	0.583695
PARP9	0.041	0.00249	0.583688
FAM213B	0.00285	4.68e-05	0.583554
CDC25B	0.00157	1.91e-05	0.583268
BIN2	0.0117	0.000388	0.583138
MIR1182///FAM89A	0.00511	0.000113	0.582752
SIGLEC10	0.00228	3.37e-05	0.582444
ANGPT2	0.0956	0.0091	0.581656
GTF3A	0.0151	0.000573	0.580747
	0.0181	0.000755	0.580496
SLC43A3	0.00428	8.71e-05	0.58029
IRAK1	0.00167	2.11e-05	0.579503
TAPBP	0.0121	0.000408	0.579487
PAX8-AS1	0.0441	0.00281	0.578662
MIS18BP1	0.0564	0.00406	0.578642
ALOX5	0.00237	3.53e-05	0.577951
SOD2	0.121	0.013	0.577855
LOC101927057///OMG	0.0144	0.000536	0.577703
KCNJ5	0.000169	4.84e-07	0.57761
CXCL3	0.0188	0.000796	0.577393
CCL23	0.0721	0.00586	0.577318
	0.00575	0.000136	0.577301
ARPC1B	9.94e-05	1.89e-07	0.576638
HN1	0.000701	5.29e-06	0.576119
	0.248	0.0404	0.576004
LOC100506718///FLRT2	0.0844	0.00745	0.576
LIPG	0.159	0.0196	0.575781
SCIN	0.0073	0.00019	0.575733
CPLX1	0.0521	0.0036	0.575642
PLSCR1	0.0953	0.00907	0.575432
PSMB10	0.00324	5.76e-05	0.575348
	0.0941	0.00887	0.574645
LOC100272216	0.163	0.0204	0.574624
BMP2K	0.00286	4.72e-05	0.574053
	0.0884	0.00803	0.573949
PLAC8	0.0386	0.00228	0.573926
TARP///TRGV9///TRGC2	0.0162	0.000642	0.573177
THY1	0.0163	0.00065	0.573116
	0.00852	0.000245	0.573046
IL10RB	0.0106	0.000338	0.571702
MSR1	0.0122	0.000416	0.571424
SLC22A18	0.000536	3.5e-06	0.571388
GLRX	0.0361	0.00206	0.570973
SHTN1	0.192	0.0266	0.570604
FAM49B	0.00856	0.000246	0.570557
GPNMB	0.0184	0.000771	0.570354
CD79A	0.0676	0.00536	0.570335
	0.0465	0.00304	0.569902
	0.0543	0.00383	0.569685
LOC100129518///SOD2	0.0286	0.00146	0.56962
CMIP	0.0205	0.000897	0.569406
LPAR6	0.0152	0.000581	0.569261
RPS6KA5	0.162	0.0203	0.56892
CKLF	0.0336	0.00185	0.568607
PLEKHO2	0.00989	0.000304	0.567883
	0.0336	0.00185	0.567401
	0.0868	0.0078	0.566498
RHBDF2	0.00899	0.000264	0.564936
SNAI2	0.304	0.0572	0.564762
	0.156	0.019	0.56339
ADM5	0.0151	0.000577	0.563387
ADGRA2	0.0311	0.00164	0.56317
CTSK	0.0539	0.00379	0.563023
SRPX	0.0255	0.00124	0.562882
NRP1	0.14	0.0163	0.562814
LFNG	0.00297	5.04e-05	0.562396
IFIT1	0.161	0.0201	0.562023
RALGDS	0.00791	0.000215	0.561483
S100A10	0.0221	0.00101	0.561402
BID	0.00194	2.61e-05	0.560018
CFHR1///CFH	0.0281	0.00142	0.559364
NRP2	0.0648	0.00503	0.559099
NGFR	0.133	0.015	0.558948
NABP1	0.0823	0.00716	0.558754
RGL1	0.189	0.0259	0.558531
ICAM2	0.0355	0.00201	0.558165
	0.17	0.0218	0.55781
LILRB5	0.0144	0.000535	0.557756
TXLNGY	0.402	0.0956	0.556817
	0.0231	0.00107	0.556703
MYO1G	0.00283	4.62e-05	0.556548
ST14	0.00613	0.000149	0.556155
	0.0618	0.00466	0.55581
MIR8085///BCL3	0.0105	0.000333	0.555214
OSMR	0.0309	0.00162	0.554972
JAM2	0.0928	0.00869	0.554851
ERP27	0.139	0.016	0.554768
	0.115	0.012	0.55472
IGF1	0.406	0.0972	0.553988
QKI	0.247	0.0402	0.553836
LST1	0.000839	7.14e-06	0.553624
CYTH1	0.014	0.000509	0.55339
IL7	0.0246	0.00118	0.553386
LBP	0.159	0.0197	0.553216
RHOH	0.00215	3.09e-05	0.553103
	0.363	0.0792	0.553038
PTAFR	0.102	0.01	0.551989
TRAC	0.0329	0.00179	0.551959
SMAGP	0.0642	0.00495	0.551798
KCNJ15	0.0295	0.00152	0.551619
	0.000117	2.41e-07	0.551323
CXADR	0.00695	0.000176	0.551261
CLEC4A	0.0125	0.000428	0.551053
ORAI1	0.00784	0.00021	0.551023
TXLNGY	0.248	0.0402	0.550907
LCK	0.00887	0.00026	0.550429
HSD3B7	0.00149	1.74e-05	0.550253
DTX3L	0.0591	0.00436	0.549638
TPSB2	0.243	0.0386	0.549296
IGHV4-31///IGHA1	0.276	0.0482	0.549264
RGCC	0.398	0.0935	0.54878
SCARB1	0.00814	0.000227	0.548698
LAIR1	4.98e-05	4.64e-08	0.548483
UAP1L1	0.00658	0.000163	0.547738
PTTG1	0.00623	0.000152	0.547426
SULF1	0.0898	0.00822	0.547217
HLA-F	0.0292	0.00151	0.547064
VEGFA	0.0205	0.000896	0.546598
BMP2K	0.00944	0.000284	0.546547
CARD8	0.0313	0.00166	0.546161
EBF3	0.136	0.0155	0.546142
SOX9	0.251	0.041	0.545962
CD163L1	0.00121	1.25e-05	0.545949
PECAM1	0.102	0.01	0.545807
RAB11FIP1	0.0406	0.00246	0.545702
ITGB2-AS1	0.00664	0.000165	0.545546
	0.0122	0.000413	0.545154
SERPINF1	0.102	0.01	0.545131
DUSP10	0.00931	0.000277	0.544892
	0.00276	4.43e-05	0.544778
DBI	0.00995	0.000307	0.544629
	0.0371	0.00214	0.544256
PTPRN2	0.0742	0.00612	0.543941
TNFSF10	0.409	0.0985	0.543883
BST2	0.0137	0.000493	0.543546
SLC9A9	0.0286	0.00145	0.543327
RNF213	0.00388	7.45e-05	0.54325
ASAP1	0.032	0.00172	0.543153
	0.0151	0.000574	0.542731
ADM	0.201	0.0285	0.542591
LRMP	0.00997	0.000309	0.542583
NOD2	0.00279	4.49e-05	0.542479
SPOCD1	0.000588	4.11e-06	0.542215
SULF2	0.0126	0.000433	0.541651
SLC11A2	0.00116	1.17e-05	0.541356
THSD7A	0.091	0.00841	0.54122
SGPL1	0.133	0.0151	0.541099
P2RY8	0.00196	2.65e-05	0.540546
	0.23	0.0354	0.540001
SPIDR	0.41	0.0991	0.539912
TBC1D2	0.00149	1.72e-05	0.539873
FYB	0.00296	4.98e-05	0.539565
EPB41L4A	0.091	0.0084	0.539432
SIK1	0.439	0.113	0.538832
RBM39	0.0806	0.00694	0.537404
SLC16A10	0.0831	0.00728	0.537256
TNFSF13	0.00015	4.02e-07	0.537116
RREB1	0.0232	0.00107	0.536796
SPAG4	0.0605	0.00451	0.536118
TSPAN13	0.282	0.0496	0.53513
SEC14L1	0.0459	0.00298	0.534752
LILRB3	0.00165	2.07e-05	0.534392
ABCA9	0.0679	0.0054	0.534104
2024-03-03	0.37	0.0817	0.533376
NEURL2	0.0184	0.000776	0.532715
COMMD9	0.00239	3.56e-05	0.532187
BMX	0.113	0.0118	0.532175
FGD2	0.0186	0.000783	0.531649
MAN1C1	0.0207	0.00091	0.531495
ELK3	0.248	0.0403	0.531236
SEMA4B	0.0173	0.000711	0.530446
AHNAK2	0.0187	0.000792	0.530402
	0.237	0.0371	0.530063
RASIP1	0.11	0.0114	0.529651
APOL6	0.00377	7.17e-05	0.529455
CD300A	0.0011	1.09e-05	0.52901
B3GNT5	0.421	0.104	0.528918
BOLA2B///BOLA2	0.0334	0.00183	0.528602
CD3D	0.0135	0.000479	0.52857
CD27	0.186	0.0252	0.528502
MYCT1	0.0787	0.0067	0.528328
	0.241	0.0381	0.528048
	0.436	0.112	0.527968
NTAN1	0.00117	1.18e-05	0.527643
PTGS1	0.0134	0.000475	0.52718
ATP5E	0.0135	0.000481	0.526773
ERAP1	0.0495	0.00334	0.526708
ST8SIA4	0.0137	0.000491	0.526496
DCN	0.55	0.182	0.526275
PRKY///PRKX	0.00472	0.000101	0.526006
EPHB4	0.00241	3.64e-05	0.525727
BMP2K	0.00223	3.26e-05	0.524905
ZNF638-IT1///ZNF638	0.331	0.0665	0.5246
PKIB	0.204	0.0293	0.524451
IGF1	0.434	0.111	0.524286
NFAT5	0.148	0.0176	0.523994
	0.00349	6.43e-05	0.523943
RASAL3	0.00664	0.000166	0.523425
MTUS1	0.197	0.0278	0.523182
SLC2A14///SLC2A3	0.247	0.0401	0.521172
TRAC	0.0317	0.00169	0.521077
ACVRL1	0.0392	0.00232	0.520942
CTSC	0.0143	0.00053	0.5209
NFATC2	0.151	0.0182	0.520811
DNMBP	0.00794	0.000217	0.520479
OLFM1	0.135	0.0154	0.520395
SRGN	0.0678	0.00539	0.520142
KCTD12	0.00991	0.000305	0.519968
RNF149	0.0732	0.00599	0.519704
GAS7	0.301	0.056	0.519631
	0.0318	0.00171	0.519598
STXBP2	0.000959	8.93e-06	0.519322
	0.0997	0.00972	0.519224
	0.108	0.011	0.518436
NEK6	0.0159	0.000625	0.518202
LOC100130872///SPON2	0.121	0.013	0.518023
ATP2B1	0.311	0.0595	0.518
CCR2	0.00414	8.32e-05	0.517919
	0.0337	0.00186	0.517885
PECAM1	0.148	0.0176	0.516943
PCDH17	0.107	0.0108	0.516933
	0.173	0.0222	0.51692
MAP3K8	0.265	0.0449	0.516697
MELK	0.00144	1.63e-05	0.5166
LEP	0.134	0.0152	0.516421
SNORA16A///SNORA61///SNORA44///SNHG12	0.101	0.00999	0.516084
LILRB3	0.00962	0.000291	0.515983
HLA-B	0.00946	0.000285	0.515556
PCBP2	0.101	0.0099	0.515421
PDGFB	0.00702	0.000178	0.51477
EFHD2	0.000809	6.7e-06	0.514746
TEK	0.252	0.0413	0.514598
IFITM2///IFITM1	0.00653	0.000162	0.514415
CYGB	0.289	0.0522	0.514204
TSHZ2	0.277	0.0483	0.514137
NDUFA4L2	0.163	0.0203	0.513461
PARVB	0.0335	0.00184	0.513303
LILRA2	0.00544	0.000124	0.513172
PTAFR	0.00109	1.07e-05	0.513146
SLC16A10	0.17	0.0217	0.512958
CLDN11	0.495	0.145	0.512902
NUDT14	0.000356	1.82e-06	0.512778
PALMD	0.283	0.0501	0.512405
SOCS3	0.059	0.00434	0.512307
NAGPA	0.00136	1.51e-05	0.512263
ICAM2	0.089	0.0081	0.51159
GRK3	0.0806	0.00694	0.511557
IFNGR1	0.21	0.0306	0.511399
CKLF	0.0109	0.000349	0.511279
RGS19	0.00298	5.08e-05	0.510968
DUSP10	0.0934	0.00877	0.510872
MPP1	0.0154	0.000593	0.510855
RASA4B///RASA4CP///RASA4	0.0596	0.00441	0.510839
	0.19	0.026	0.510779
HN1	0.0196	0.000841	0.509952
TNFRSF21	0.0312	0.00165	0.508841
LGALS3	0.00305	5.28e-05	0.50861
GALNT6	0.00435	8.92e-05	0.508167
MMP1	0.263	0.0444	0.50801
	0.617	0.235	0.507887
KSR1	0.0555	0.00396	0.507717
IGHM	0.0817	0.00709	0.507428
H2AFY	0.0326	0.00177	0.506993
EXOSC7///CLEC3B	0.381	0.0865	0.506679
PRR5L	0.00177	2.27e-05	0.506657
BTN3A3	0.124	0.0135	0.506388
IFNAR2	0.013	0.000454	0.506343
RSAD2	0.347	0.0724	0.506044
LILRA6	0.000925	8.46e-06	0.505919
NTRK2	0.451	0.119	0.505683
NLRC5	0.00349	6.45e-05	0.505657
CLN8	0.00678	0.00017	0.503568
SRGAP2	0.132	0.0149	0.502978
LILRB3	0.00719	0.000184	0.502526
MAP3K11	0.00107	1.04e-05	0.502429
ANKRD36B	0.128	0.0141	0.502208
CSRNP3	0.015	0.000566	0.502109
ACER3	0.14	0.0163	0.502066
TMEM150C	0.344	0.0715	0.50171
VMP1	0.179	0.0236	0.5011
MMRN2	0.134	0.0153	0.500951
SCG2	0.641	0.256	0.500196
XPNPEP2	0.0684	0.00545	0.500068
	0.0362	0.00207	0.499713
ISG15	0.102	0.0101	0.499677
SLC38A7	0.00563	0.000132	0.499179
TMEM255B	0.0125	0.000431	0.499173
TP53I3	0.107	0.0109	0.499157
TFPI	0.281	0.0495	0.498437
OAS3	0.0947	0.00896	0.498094
PLCB1	0.48	0.136	0.498062
SLCO3A1	0.00491	0.000107	0.498056
ADGRG1	0.0208	0.000913	0.497971
IDH1	0.0229	0.00105	0.497955
BID	0.0143	0.000525	0.497786
PIEZO1	0.0183	0.00077	0.49751
	0.273	0.0473	0.497356
PARP14	0.01	0.000311	0.497349
GLUL	0.243	0.0388	0.496857
SULF2	0.0728	0.00594	0.496564
EGFL7	0.0134	0.000472	0.496418
GBGT1	0.000668	4.98e-06	0.49637
RALA	0.0281	0.00142	0.496355
BCL2L11	0.16	0.0198	0.496275
TFEC	0.00508	0.000112	0.495891
SUSD1	0.0396	0.00236	0.495846
SRSF7	0.0185	0.000782	0.495454
FMO3	0.438	0.113	0.495369
DLL1	0.107	0.0109	0.495243
SUSD6	0.0364	0.00209	0.495217
SRRM2	0.124	0.0136	0.495201
CR1	0.121	0.0131	0.495061
IGH	0.476	0.133	0.494774
CMTM3	0.0554	0.00393	0.494496
BATF	5.18e-05	5.5e-08	0.494416
FMNL1	0.00129	1.38e-05	0.494362
NAV1	0.0877	0.00793	0.493861
BTN3A1	0.0133	0.000465	0.493422
ZNF281	0.132	0.0149	0.492903
	0.0761	0.00633	0.492781
SDC1	0.0458	0.00297	0.492388
DEF6	0.00126	1.32e-05	0.492117
IGLV1-44	0.025	0.0012	0.491882
HLX	0.0371	0.00214	0.491817
GALC	0.199	0.0282	0.49171
UBE2C	0.00471	0.0001	0.491569
ARAP2	0.0277	0.00139	0.491429
CD69	0.453	0.12	0.491146
DPP4	0.128	0.0142	0.490987
CMIP	0.0037	6.98e-05	0.490939
RASA2	0.0143	0.000528	0.490897
TMCC3	0.297	0.0547	0.490833
FLT1	0.176	0.023	0.490793
LST1	0.00437	8.98e-05	0.490744
ITGAE	0.113	0.0118	0.490478
TPSAB1	0.304	0.0571	0.49045
CHRDL1	0.547	0.18	0.490353
MIR675///H19	0.64	0.255	0.490291
TOP2A	0.0115	0.000379	0.489939
ADGRE2	0.0364	0.00209	0.489888
SULF1	0.164	0.0207	0.489825
TTYH3	0.000515	3.32e-06	0.489647
LRRN4CL	0.582	0.207	0.489517
MPZL3	0.0482	0.00321	0.489435
GRB2	2.38e-05	7.84e-09	0.489202
DRAM2	0.0461	0.00301	0.489182
DBI	0.0365	0.00209	0.489082
BMP4	0.0172	0.000703	0.488987
IGF2BP2	0.0778	0.00658	0.488143
CMPK2	0.365	0.0798	0.487931
	0.0103	0.000324	0.487417
SPCS3	0.0286	0.00146	0.487415
MCTP1	0.544	0.178	0.487209
HLA-B	0.0171	0.000696	0.487145
GNA14	0.044	0.0028	0.486158
TNFSF12-TNFSF13///TNFSF13	0.0308	0.00161	0.486018
KCNN4	0.0155	0.000603	0.485001
	0.0246	0.00118	0.484913
	0.496	0.146	0.484874
	0.176	0.0231	0.484707
PTPRB	0.358	0.0768	0.484625
CYB561D2	0.00301	5.16e-05	0.484574
GPM6A	0.248	0.0404	0.48454
ADAM10	0.0416	0.00256	0.48411
MIAT	0.0655	0.00512	0.484001
CD99P1	0.00852	0.000245	0.483605
LPAR5	0.00592	0.000142	0.483569
NFKBIE	0.0203	0.000884	0.483445
PAPD4	0.111	0.0115	0.483227
HAVCR2	0.00109	1.07e-05	0.483015
HTRA4	0.000612	4.35e-06	0.482971
ITGB4	0.0352	0.00197	0.482629
PTBP3	0.117	0.0123	0.482549
BCOR	0.063	0.00481	0.482145
2024-09-06	0.0495	0.00335	0.481935
PPIF	0.0665	0.00524	0.481797
TCIRG1	0.0292	0.0015	0.481767
PTK2B	0.0078	0.000209	0.481643
TPP1	0.0337	0.00186	0.481269
CH25H	0.319	0.0624	0.480244
HLA-DPB1	0.00267	4.19e-05	0.47983
CMAHP	0.149	0.0177	0.478971
NR2F2	0.0661	0.0052	0.478444
GPR84	0.00282	4.58e-05	0.478357
TOP2A	0.00866	0.000251	0.478205
BCAT1	0.00944	0.000284	0.477976
RASSF4	0.00123	1.27e-05	0.477731
LY6E	0.0157	0.000618	0.477645
CCR5	0.000133	3.27e-07	0.477587
NAGK	0.000287	1.25e-06	0.477391
SPTLC2	0.0738	0.00607	0.477107
REL	0.252	0.0413	0.475783
SPTLC2	0.109	0.0111	0.475034
GSAP	0.22	0.033	0.474857
NTRK2	0.214	0.0316	0.474689
SLC1A1	0.105	0.0106	0.474483
MYO10	0.214	0.0316	0.474421
FLVCR2	0.00791	0.000214	0.474391
FCMR	0.00333	5.99e-05	0.474112
H2AFY	0.00414	8.35e-05	0.473854
TIMP1	0.000365	1.88e-06	0.473624
	0.0163	0.000652	0.473325
P2RX4	0.0173	0.000707	0.473029
TPST2	0.115	0.0121	0.472771
	0.0352	0.00198	0.472755
NECAP2	0.00472	0.000101	0.472753
LDLRAD3	0.187	0.0254	0.472577
PIK3CD	0.0104	0.000327	0.472547
GPRIN3	0.0168	0.00068	0.472307
LEF1	0.225	0.0341	0.472271
	0.0331	0.00181	0.472136
RTP4	0.00382	7.29e-05	0.471828
TFPI	0.133	0.0151	0.471593
	0.355	0.0758	0.471441
FKBP15	0.00149	1.77e-05	0.471385
MAN1C1	0.0582	0.00426	0.470298
	0.0131	0.000457	0.470276
CYB561	0.135	0.0154	0.469934
	0.23	0.0355	0.469921
NAMPT	0.472	0.13	0.469861
FTH1	0.0229	0.00105	0.469688
CCNB1	0.0119	0.0004	0.46964
CIDEB	0.00435	8.91e-05	0.469285
PLXDC1	0.262	0.0441	0.469274
MYO7A	0.00077	6.25e-06	0.468704
CD84	0.00105	1.01e-05	0.468386
EIF4EBP1	0.00798	0.000218	0.468201
NCKAP1L	0.0232	0.00108	0.468006
INS-IGF2///IGF2	0.142	0.0166	0.467994
SLC38A7	5.18e-05	5.36e-08	0.467813
MAP3K14	0.00122	1.26e-05	0.467524
	0.172	0.0221	0.467071
MT1M	0.598	0.218	0.466937
RHOBTB3	0.352	0.0747	0.466734
PRRX1	0.192	0.0265	0.466724
GSAP	0.227	0.0347	0.466627
TNFRSF11A	0.0147	0.000547	0.466549
TIMP2	0.0123	0.000421	0.466532
COL3A1	0.0314	0.00167	0.466113
KIAA1551	0.0325	0.00176	0.466024
AKR1B1	0.0119	0.000399	0.465938
TSPAN4	0.155	0.0188	0.465759
	0.393	0.0911	0.465705
FAR2	0.116	0.0123	0.465698
SEMA5A	0.0438	0.00278	0.465585
CGREF1	0.00305	5.3e-05	0.46557
LRMP	0.00405	7.98e-05	0.465468
DTWD1	0.185	0.025	0.465319
DPYD	0.394	0.0914	0.46513
	0.00987	0.000302	0.465127
MGAT4A	0.0037	6.97e-05	0.464838
STARD8	0.00133	1.46e-05	0.464236
IGF1	0.596	0.217	0.464222
SLFN5	0.0762	0.00634	0.463804
LYL1	0.00955	0.000289	0.463391
TMEM37	0.00937	0.00028	0.463243
PAQR5	0.175	0.0227	0.463226
	0.101	0.00999	0.462893
RENBP	0.00173	2.21e-05	0.462623
REV3L	0.251	0.0411	0.462348
REL	0.13	0.0146	0.462235
OSBPL3	0.0338	0.00187	0.462119
SYNE3///LINC00341	0.0957	0.00913	0.461629
	0.367	0.0805	0.461463
BTN3A2///BTN3A3	0.116	0.0122	0.461387
HMGA1	0.000848	7.4e-06	0.460544
	0.0526	0.00366	0.460496
H2AFY	0.133	0.0151	0.460297
	0.000421	2.38e-06	0.459999
SMAD1	0.43	0.109	0.459892
CD33	0.0108	0.000346	0.459837
	0.171	0.0219	0.459766
SULF1	0.0565	0.00407	0.459617
CNPY3	0.000256	9.92e-07	0.459544
ARHGAP4	0.00115	1.15e-05	0.459489
	0.0555	0.00395	0.458853
STEAP3	0.112	0.0116	0.458545
ANGPT2	0.0635	0.00486	0.458512
UHMK1	0.176	0.0229	0.458461
AP1G2	0.00242	3.66e-05	0.458019
TFPI	0.122	0.0132	0.457399
RNF135	0.067	0.0053	0.456498
ATP11A	0.223	0.0338	0.456176
LINC00888	0.0458	0.00297	0.455999
MIR7110///PDIA5	0.0165	0.000662	0.455516
CENPF	0.00509	0.000112	0.455498
LOC101927137///FAM78A	0.00185	2.42e-05	0.455412
	0.314	0.0605	0.455343
LAMP2	0.141	0.0165	0.455288
EIF1AY	0.621	0.239	0.455221
UTP18	0.244	0.0389	0.454583
PLAC9	0.0907	0.00836	0.454507
SPOCK2	0.000865	7.66e-06	0.454323
WARS	0.0664	0.00523	0.454148
RASSF5	0.0889	0.00809	0.454069
FAM162B	0.292	0.0531	0.453866
ISG20	0.0971	0.00934	0.453842
GIMAP1	0.00446	9.23e-05	0.45384
	0.252	0.0414	0.453587
TBC1D9	0.196	0.0273	0.453154
EDNRB	0.417	0.102	0.452632
COL3A1	0.0431	0.00271	0.452319
SCARF1	0.0317	0.0017	0.452235
LOC100505498///TEX41	0.0389	0.0023	0.451867
LOC101927933///LRRC8C	0.0987	0.00959	0.451853
	0.047	0.0031	0.451824
ERAP2	0.742	0.369	0.451573
DLX1	0.361	0.0784	0.451144
SP110	0.0797	0.00681	0.450769
ACP2	0.0261	0.00127	0.450379
	0.26	0.0434	0.450085
ATP2B1	0.112	0.0117	0.449633
STAMBPL1	0.21	0.0306	0.449557
NAIP	0.0433	0.00272	0.449491
AP2S1	0.00157	1.93e-05	0.44947
	0.00013	3.12e-07	0.44927
GPSM3	0.00299	5.1e-05	0.449201
CD2	0.00404	7.97e-05	0.449125
KIF20A	0.00839	0.000238	0.449123
CTSA	0.00694	0.000176	0.448882
	0.00399	7.76e-05	0.448515
DDIT4	0.373	0.0828	0.448484
BNC2	0.0969	0.0093	0.448409
PLEKHB2	0.0814	0.00705	0.447958
ATXN1	0.326	0.0649	0.447937
	0.146	0.0173	0.447907
RHOJ	0.0873	0.00788	0.447767
COL5A1	0.0665	0.00524	0.447575
SPI1	0.0376	0.00218	0.447518
ITGAL	0.000365	1.88e-06	0.4475
ZNF217	0.272	0.047	0.447499
PMP22	0.113	0.0117	0.447303
GVINP1	0.00304	5.25e-05	0.446895
RPS29	0.178	0.0234	0.446891
NMI	0.0184	0.000771	0.446818
MYCBP2	0.0034	6.19e-05	0.446548
PRKCD	0.00126	1.34e-05	0.446474
	0.182	0.0244	0.446409
MKI67	0.00459	9.61e-05	0.446221
CBX4	0.118	0.0126	0.446079
FAM20C	0.113	0.0118	0.445967
SPTLC2	0.0822	0.00715	0.445943
P2RY13	0.0106	0.000335	0.445697
C14orf159	0.00272	4.33e-05	0.445346
LOC100233156///TEKT4P2///MAFIP	0.176	0.0231	0.445325
TSPAN7	0.358	0.077	0.445312
	0.293	0.0533	0.445208
FAM134B	0.437	0.112	0.444971
GK	0.00988	0.000304	0.444669
MAP4K1	0.00143	1.61e-05	0.444519
CALD1	0.208	0.0303	0.444467
C11orf31	0.0631	0.00481	0.444324
ACAP1	0.00795	0.000217	0.444182
KLHL3	0.124	0.0136	0.44411
ISCA2	0.0214	0.000951	0.443949
ITGA6	0.436	0.112	0.443899
WDR11	0.496	0.146	0.443569
DHRS9	0.0195	0.000839	0.443127
TNFRSF17	0.0808	0.00697	0.443067
SH3BP2	0.00976	0.000297	0.442773
MAPKAPK3	0.00467	9.89e-05	0.442675
MDFIC	0.0912	0.00844	0.442603
LOC100129034	0.0095	0.000286	0.442189
ELK4	0.247	0.0401	0.442043
MFAP3	0.0462	0.00302	0.442024
NCF1	0.0218	0.000983	0.44175
CR2	0.295	0.054	0.44167
NFKBIZ	0.331	0.0668	0.441596
TRPV2	0.0964	0.00922	0.441359
LST1	0.0101	0.000313	0.441123
ENC1	0.0177	0.000734	0.441094
PGF	0.181	0.0242	0.441051
SEMA5A	0.0983	0.00954	0.440932
RUNX1-IT1	0.000184	5.68e-07	0.440819
RNF44	0.00271	4.3e-05	0.440544
SIRPB2	0.0166	0.000667	0.440484
CYSLTR1	0.445	0.116	0.44026
TET3	0.0137	0.000491	0.440137
CEP170P1///CEP170	0.406	0.0974	0.440131
	0.159	0.0197	0.439705
KRT222	0.478	0.134	0.439468
COA6	0.0146	0.000544	0.439276
MGAT4A	0.0309	0.00162	0.439156
PAG1	0.00509	0.000112	0.439017
ARAP3	0.0627	0.00477	0.438997
CLEC4G	0.191	0.0264	0.438864
DOK2	0.00211	2.99e-05	0.43852
ST8SIA4	0.12	0.0129	0.438362
RALGAPA2	0.11	0.0112	0.438184
PLSCR1	0.205	0.0293	0.438079
NCEH1	0.314	0.0604	0.438043
IRF7	0.0337	0.00187	0.437972
RPL37	0.0605	0.0045	0.43777
PDK1	0.471	0.13	0.437687
PDGFRA	0.0393	0.00234	0.437632
INO80D	0.118	0.0126	0.437121
FGF7	0.486	0.139	0.436861
CASP4	0.0508	0.00347	0.436825
UBD///GABBR1	0.14	0.0163	0.436797
DCP2	0.0925	0.00863	0.436789
CELF2	0.207	0.0298	0.436522
PLEKHA7	0.0467	0.00306	0.436338
ISG20	0.0433	0.00273	0.436256
UPP1	0.0669	0.00528	0.436196
HGF	0.273	0.0473	0.435984
KYNU	0.00311	5.46e-05	0.435811
RNF135	0.0198	0.000853	0.435798
GGT5	0.1	0.00981	0.43569
EYA2	0.0975	0.00941	0.435585
DAPP1	0.0445	0.00284	0.435469
MYC	0.475	0.132	0.434869
TMTC2	0.0868	0.00781	0.434784
PMAIP1	0.00791	0.000214	0.434653
PARP4	0.00674	0.000169	0.43422
CCL16	0.000839	7.13e-06	0.434126
MAPKAPK3	0.00333	6.01e-05	0.434092
GZMB	0.00944	0.000283	0.433854
KCTD12	0.135	0.0154	0.433493
PKP4	0.284	0.0506	0.432959
MYD88	0.0089	0.000261	0.43284
CCDC151	0.00753	0.000198	0.432824
GMIP	0.00694	0.000176	0.432592
GPIHBP1	0.00978	0.000299	0.432449
	0.283	0.0503	0.432283
BAIAP2-AS1	0.0252	0.00122	0.431717
PRKCH	0.0182	0.000758	0.431499
ITGA4	0.00922	0.000274	0.431036
CASP2	0.0555	0.00395	0.430798
SCARB1	0.00814	0.000226	0.430796
POU2F2	0.011	0.000357	0.430699
ZFAS1	0.168	0.0214	0.430638
OPN3	0.0221	0.001	0.430599
ARHGEF15	0.0361	0.00206	0.430573
CASP8	0.213	0.0313	0.430539
CLEC14A	0.0772	0.00649	0.430338
CBL	0.0729	0.00595	0.43027
CEP55	0.00473	0.000101	0.430134
CXCL1	0.0523	0.00363	0.429661
SLC30A1	0.194	0.0271	0.429636
KANK3	0.0153	0.000588	0.429542
FMO2	0.125	0.0138	0.429537
PELI1	0.494	0.144	0.429392
SRD5A3	0.117	0.0124	0.429369
FAM26F	0.153	0.0186	0.42926
CXorf36	0.0305	0.00159	0.429225
JAM2	0.426	0.107	0.428953
NR1D1///THRA	0.437	0.112	0.42783
SRGN	0.165	0.0208	0.427543
BHLHE40	0.549	0.182	0.427196
	0.226	0.0343	0.427121
FBLN1	0.322	0.0635	0.427037
ALPL	0.0321	0.00174	0.426923
CARD8	0.269	0.0459	0.426916
MTMR9LP	0.00205	2.85e-05	0.426745
RPL36	0.0797	0.00682	0.426569
FMO3	0.386	0.0882	0.426195
NUPR1	0.0234	0.00109	0.426054
LOC101927933///LRRC8C	0.0526	0.00365	0.425865
FAM49A	0.226	0.0345	0.425467
ENC1	0.1	0.00985	0.425361
HMBOX1	0.396	0.0927	0.42528
PPBP	0.85	0.561	0.425247
RHOJ	0.322	0.0633	0.425141
FAM65C	0.284	0.0504	0.425073
ZCCHC7	0.387	0.0889	0.424821
PRF1	0.0945	0.00893	0.424723
	0.157	0.0193	0.424698
KLHL6	0.0711	0.00574	0.42448
CLEC10A	0.174	0.0225	0.424462
PIM2	0.0151	0.000577	0.424453
GLIS3	0.00908	0.000268	0.424167
C6orf141	0.0296	0.00154	0.423943
C10orf10	0.201	0.0286	0.4238
CDCA7	0.0139	0.000503	0.423623
SLC11A2	0.143	0.0168	0.423351
KDM2A	0.000826	6.9e-06	0.423264
FMNL2	0.065	0.00506	0.423061
SLC29A3	0.0113	0.000368	0.422944
HLA-DOB	0.0419	0.00259	0.422875
	0.147	0.0174	0.422437
NAGA	0.00275	4.39e-05	0.422403
CHD9	0.0938	0.00884	0.422336
AGT	0.444	0.115	0.422121
ABCC9	0.224	0.034	0.421723
INS-IGF2///IGF2	0.128	0.0143	0.421351
ZMYND15	0.0329	0.00179	0.421174
PSD3	0.287	0.0516	0.420772
DENND1C	0.00303	5.23e-05	0.420708
CA2	0.453	0.12	0.420669
TNFSF12-TNFSF13///TNFSF13	0.000397	2.2e-06	0.420356
RPS15A	0.28	0.0491	0.420332
ADAMTS2	0.234	0.0364	0.420304
ARMC2-AS1///ATP5J2	0.0451	0.0029	0.420263
STEAP4	0.633	0.249	0.419886
MMP3	0.66	0.275	0.419851
DLG1	0.41	0.0992	0.419846
SV2B	0.091	0.00841	0.419451
GCNT1	0.0368	0.00212	0.419324
CD6	5.03e-05	5.06e-08	0.419271
DHRS3	0.206	0.0298	0.419183
ZFAS1	0.256	0.0426	0.419112
HLA-B	0.0739	0.00609	0.419048
CELF2	0.107	0.0108	0.4189
FLT1	0.724	0.346	0.418773
CKAP2	0.0989	0.00962	0.418738
CAMKK2	0.0163	0.00065	0.418384
CCDC71L	0.47	0.129	0.418242
DTL	0.0138	0.000499	0.417938
ITGA4	0.00318	5.61e-05	0.417821
SQSTM1	0.0945	0.00894	0.417777
GTSE1	0.00955	0.000289	0.417229
MTMR14	7.63e-05	1.27e-07	0.417145
IKZF1	0.005	0.000109	0.416911
UHMK1	0.0798	0.00683	0.416435
	0.321	0.063	0.416422
ADPGK	0.0325	0.00176	0.415993
TMEM87B	0.119	0.0127	0.415764
LTF	0.646	0.261	0.415508
CDK17	0.401	0.0949	0.415431
DPAGT1	0.0294	0.00152	0.415415
RNASE2	0.0815	0.00706	0.41516
RNF213	0.0448	0.00287	0.41508
BNC2	0.395	0.092	0.414812
HLA-F	0.0185	0.00078	0.414734
ATP6V0B	0.00635	0.000156	0.414693
FLI1	0.147	0.0174	0.414514
SLC20A1	0.411	0.0995	0.414185
AOAH	0.0166	0.000669	0.414004
GBAP1///GBA	0.00504	0.000111	0.413979
CDC20	0.015	0.000566	0.413158
	0.127	0.0141	0.413134
POU2F2	0.000382	2.03e-06	0.412713
IGH	0.187	0.0253	0.412426
TFAP2A	0.213	0.0314	0.412205
TSPAN33	0.0135	0.000478	0.412193
ITPR2	0.044	0.0028	0.412184
CD79A	0.262	0.0442	0.412107
CXCL5	0.122	0.0132	0.412046
ATP6V1A	0.0979	0.00946	0.411978
	0.00596	0.000143	0.411944
COL1A1	0.0721	0.00585	0.41194
GK	0.0141	0.000513	0.411381
SLC20A1	0.238	0.0372	0.4111
LRRN3	0.0797	0.00681	0.411017
LOC727820	0.217	0.0323	0.410893
MAD1L1	0.0521	0.00361	0.410682
TMEM140	0.0214	0.000952	0.410629
NME1-NME2///NME2	0.0272	0.00135	0.410593
COL1A2	0.16	0.0198	0.410494
CISD1	0.0253	0.00123	0.410417
TPP1	0.0429	0.00268	0.410357
SNRPA1	0.487	0.14	0.410218
PRICKLE1	0.343	0.0709	0.410182
	0.00342	6.25e-05	0.409924
MYRIP	0.311	0.0595	0.409755
KCNQ1	0.0207	0.000907	0.409627
NLRC4	0.00104	9.96e-06	0.409607
POU2F2	0.00422	8.54e-05	0.409458
PRKD2	0.0839	0.00739	0.40939
DNLZ///CARD9	0.00152	1.81e-05	0.409235
LOC101060835///LOC100996809///HLA-DRB6///HLA-DRB5///HLA-DRB4///HLA-DRB3///HLA-DRB1///HLA-DQB1	0.667	0.282	0.409229
RPS19	0.0307	0.00161	0.409077
PIK3AP1	0.00243	3.69e-05	0.409005
FGF7P3	0.366	0.0802	0.408982
CHST11	0.0635	0.00487	0.408874
SOAT1	0.0915	0.00849	0.408865
FAM110D	0.0246	0.00118	0.408577
TMEM37	0.0483	0.00322	0.408505
EHBP1	0.211	0.0309	0.408313
FYN	0.207	0.0299	0.408185
IL6R	0.148	0.0177	0.408142
GCHFR	0.0155	0.000603	0.407976
SAT1	0.158	0.0194	0.407929
MALAT1	0.44	0.114	0.407917
BTG1	0.0378	0.00219	0.407809
CXCL8	0.233	0.0362	0.407716
TRA2A	0.114	0.0119	0.407603
BLOC1S2	0.193	0.0267	0.407594
TARP///TRGV9///TRGC2	0.00935	0.000279	0.40758
	0.0635	0.00486	0.40716
RNF144B	0.092	0.00857	0.406923
	0.156	0.0191	0.406882
HPGD	0.3	0.0558	0.406707
NLGN4Y	0.322	0.0634	0.406521
PTGER1	0.0305	0.00159	0.406154
HMMR	0.0159	0.000626	0.406072
CARD8-AS1	0.124	0.0135	0.405891
DERL3	0.0648	0.00504	0.40589
REV3L	0.151	0.0181	0.405831
COL15A1	0.361	0.0781	0.405691
MDK	0.081	0.007	0.405344
FGD5	0.187	0.0253	0.405224
ZFAS1	0.161	0.0201	0.405217
NRAS	0.22	0.0331	0.405212
LOC100134445	0.0882	0.008	0.405198
SLN	0.637	0.253	0.405139
GNG11	0.243	0.0386	0.404936
ANK3	0.0483	0.00322	0.404858
FLI1	0.231	0.0355	0.404732
TNFRSF14	0.00971	0.000295	0.404418
TIMELESS	0.0025	3.84e-05	0.404384
ALDH3B1	0.0142	0.00052	0.404333
BHLHE40	0.403	0.0959	0.404119
	0.197	0.0277	0.404027
HRH1	0.0982	0.00951	0.403723
CD8A	0.156	0.0191	0.403669
RSPO3	0.4	0.0946	0.40348
OLFML2A	0.531	0.169	0.403319
IQGAP3	0.00346	6.35e-05	0.403224
AGTRAP	0.0104	0.000329	0.403086
TSPAN14	0.0047	9.94e-05	0.402673
NDUFB1	0.356	0.0759	0.402529
TSHZ2	0.494	0.144	0.402359
MLKL	0.0331	0.00181	0.402155
MYO7A	0.0155	0.0006	0.401979
HS3ST1	0.105	0.0105	0.401883
MIR4683///FZD8	0.102	0.0101	0.401828
USP9Y	0.624	0.241	0.401827
IL10RB-AS1	0.00325	5.81e-05	0.401801
CASP4	0.0902	0.0083	0.40168
MMD	0.452	0.12	0.401572
GDF15	0.567	0.195	0.401511
PCTP	0.0449	0.00288	0.401441
APOL3	0.191	0.0264	0.401433
PDGFB	0.0117	0.00039	0.400892
ANK3	0.474	0.132	0.400885
TARP///TRGV9///TRGC2	0.0209	0.000918	0.4007
IL1R1	0.0386	0.00227	0.40054
FBXO16///ZNF395	0.292	0.0531	0.400502
MINK1	0.159	0.0197	0.400475
UNC93B1	0.061	0.00457	0.400468
ADA	0.0172	0.000705	0.400383
HBB	0.787	0.436	0.400104
OGFRL1	0.0858	0.00766	0.399758
SLC35F6	0.00685	0.000172	0.399602
NRP1	0.183	0.0246	0.399417
MCOLN2	0.0017	2.16e-05	0.399293
CCL20	0.0343	0.00192	0.399233
NR2F2	0.154	0.0186	0.399155
SIX1	0.415	0.101	0.398911
STYXL1	0.0399	0.00239	0.398589
ARAP1	0.0315	0.00168	0.398559
EVL	0.0184	0.000776	0.39831
LEPROT///LEPR	0.676	0.291	0.397926
CXorf36	0.402	0.0954	0.397863
HIF1A	0.166	0.021	0.397853
UXT	0.0402	0.00242	0.397809
LY9	0.103	0.0102	0.39729
PAPPA2	0.36	0.0777	0.397189
NEK6	0.00144	1.64e-05	0.397045
RPS19	0.0425	0.00264	0.396963
MMP14	0.0554	0.00394	0.396903
	0.15	0.018	0.39687
ADAMTS5	0.704	0.324	0.396661
ARHGAP18	0.293	0.0532	0.396446
SEMA6A	0.0363	0.00208	0.396438
SIPA1L2	0.298	0.0551	0.396436
RRN3P2	0.148	0.0176	0.396399
ADAM17	0.0773	0.00651	0.396155
	0.439	0.113	0.396122
KIAA0319L	0.00435	8.91e-05	0.395813
LCP2	0.0238	0.00112	0.395805
NFATC2	0.245	0.0394	0.39533
	0.217	0.0322	0.395326
HBA2///HBA1	0.655	0.27	0.395189
SLCO3A1	0.0484	0.00323	0.395086
PARVB	0.00855	0.000246	0.394869
BUB1B	0.00158	1.95e-05	0.394727
CD59	0.226	0.0344	0.394371
PCGF1	0.0109	0.000351	0.394242
ABCC4	0.00794	0.000217	0.394175
SAMD9L	0.35	0.0735	0.394169
SNORA16A///SNORA61///SNORA44///SNHG12	0.0872	0.00786	0.394129
SDCBP	0.0596	0.00442	0.393771
CD247	0.0139	0.000504	0.393738
	0.147	0.0175	0.393596
PAPSS2	0.0234	0.00109	0.393449
CADM1	0.463	0.126	0.393419
[truncated: 52,676 more rows]

## Sheet: GSE120521
Symbol	padj	pvalue	log2FoldChange
KCNB2	1.65e-13	2.06e-16	6.91196		DEGs from stable and unstable human atherosclerotic plaque. logFC > +1, adjusted p < 0.05 was considered upregulated in stable plaque. 1268 DEGs were identified. logFC < -1, adjusted p < 0.05 was considered upregulated in unstable plaque. 1356 DEGs were identified.
CARTPT	0.0389	0.00722	6.68866
IL31RA	2.4e-07	3.06e-09	5.52701
MYO3A	1.39e-06	2.46e-08	5.19587
LINC02849	0.000238	1.17e-05	4.8351
MYOCD-AS1	6.6e-07	9.93e-09	4.83395
MTUS2-AS1	3.03e-05	9.38e-07	4.73811
CLEC3A	0.112	0.0305	4.7016
SRRM4	2.22e-05	6.58e-07	4.59546
ADRA1A	1.84e-06	3.39e-08	4.52782
CNTN4-AS2	5.07e-06	1.13e-07	4.48024
ITLN1	0.0114	0.00147	4.46285
GSG1L	5.86e-05	2.09e-06	4.45011
LOC101926908	0.000369	1.99e-05	4.42497
LOC105373234	7.49e-06	1.77e-07	4.42352
TAFA5	5.66e-07	8.3e-09	4.38495
KCNA5	5.83e-13	1e-15	4.35788
CNTN4	1.73e-11	5.31e-14	4.34725
LOC101927790	3.21e-12	8.2e-15	4.33984
ARHGAP44-AS1	4.42e-08	4.35e-10	4.27669
MTTP	9.92e-05	4.03e-06	4.27453
MYOCD	1.84e-09	1.02e-11	4.24066
PLD5	0.000312	1.62e-05	4.1606
HPSE2	0.0158	0.00226	4.11773
CNTN4-AS1	1.22e-07	1.37e-09	4.06019
TPH1	0.00247	0.000211	4.04111
GALNT17	2.25e-09	1.27e-11	4.03651
SAMMSON	NA	NA	3.95856
MASP1	7.78e-07	1.21e-08	3.93548
LOC105378437	0.000179	8.18e-06	3.81779
REREP1Y	0.00901	0.00108	3.81341
DES	8.62e-05	3.37e-06	3.78426
PCDH20	6.44e-05	2.35e-06	3.75119
CASQ2	8.64e-06	2.09e-07	3.72811
REREP2Y	0.0108	0.00137	3.72508
CNTN1	0.00688	0.000763	3.72422
PROM1	7.04e-07	1.08e-08	3.69524
FAXC	6.03e-08	6.24e-10	3.68631
IGFBPL1	4.23e-15	3.54e-18	3.66219
LOC105371540	3.29e-05	1.03e-06	3.64709
LOC105370904	NA	NA	3.64278
LOC105373454	5.57e-10	2.43e-12	3.62733
LINC00670	2.07e-06	3.9e-08	3.6176
TBX20	0.0646	0.0143	3.60441
CNN1	1.44e-08	1.11e-10	3.56079
ADRA1B	9.32e-19	3.03e-22	3.47363
LOC105376041	0.000399	2.22e-05	3.46291
ATRNL1	1.62e-06	2.96e-08	3.4488
PCLO	4.18e-07	5.64e-09	3.44025
KRT87P	1.37e-05	3.72e-07	3.42605
HAND2-AS1	0.0722	0.0167	3.40408
KRT7	1.28e-10	4.65e-13	3.39195
SLC30A3	2.33e-12	5.18e-15	3.37117
LOC105373451	6.38e-05	2.33e-06	3.34945
UBE2QL1	2.82e-13	4.06e-16	3.34609
CFAP221	0.00018	8.28e-06	3.32454
SLC10A4	1.64e-05	4.64e-07	3.31646
VIPR2	2.59e-10	1.08e-12	3.30875
SOST	1.86e-05	5.34e-07	3.3057
RYR2	8.3e-06	1.99e-07	3.27164
LOC105378497	1.27e-06	2.19e-08	3.26971
CHMP4C	0.00209	0.000171	3.26788
ADRA2B	4.99e-05	1.72e-06	3.26659
LEFTY2	0.00044	2.5e-05	3.26605
GABRA4	3.69e-07	4.88e-09	3.26412
CYTL1	4.19e-12	1.11e-14	3.25822
KRT7-AS	1.4e-08	1.08e-10	3.22803
PPP1R9A	0.000184	8.51e-06	3.21853
UNC13C	0.000274	1.39e-05	3.18917
LOC107986558	9.61e-29	4.47e-33	3.18857
DUSP26	4.15e-17	1.82e-20	3.1694
LGI1	0.00122	8.73e-05	3.16841
DLGAP1	0.00059	3.55e-05	3.15651
SCN5A	0.000167	7.5e-06	3.14812
HAND2	0.0948	0.0241	3.14032
LOC107985223	0.00034	1.8e-05	3.12566
NPR1	1.94e-08	1.58e-10	3.10365
LDB3	5.76e-07	8.49e-09	3.08991
SLC16A12	0.00534	0.000551	3.07783
LINC01808	0.0194	0.00294	3.07288
SPHKAP	0.00259	0.000225	3.07016
CCDC42	0.000395	2.18e-05	3.06935
MTUS2	4.83e-08	4.83e-10	3.04342
ACTN2	0.000152	6.7e-06	3.03918
WFDC1	4.01e-06	8.64e-08	3.03751
KRT80	4.21e-07	5.72e-09	3.03633
STAC2	0.000589	3.54e-05	3.02555
IL17B	6.18e-05	2.24e-06	3.01296
LHFPL1	0.000925	6.18e-05	3.00684
ADRA2C	0.00185	0.000147	2.98984
ELN	6.13e-08	6.43e-10	2.98802
OSR1	3.66e-08	3.45e-10	2.95469
MPPED2-AS1	7.13e-05	2.68e-06	2.92881
KRT86	6.21e-10	2.77e-12	2.92761
LOC112268112	1.17e-05	3.04e-07	2.92485
LOC105376591	0.0562	0.0119	2.91523
SBSPON	1.14e-06	1.94e-08	2.90538
JPH2	2.47e-10	9.97e-13	2.90438
ITIH5	1.12e-09	5.63e-12	2.89987
HSPB7	5.59e-05	1.96e-06	2.89885
RGS5	3.27e-05	1.02e-06	2.89448
LOC105373459	NA	NA	2.88444
MYO18B	1.99e-10	7.77e-13	2.8808
MIR140	0.000394	2.17e-05	2.87989
ATP1A2	0.027	0.00448	2.87689
ARPP21	0.00183	0.000145	2.86119
MYH14	0.00192	0.000153	2.85356
TMEM132B	6.64e-06	1.54e-07	2.85183
ELN-AS1	4.09e-08	3.93e-10	2.85183
LINC02269	0.0174	0.00257	2.84827
LOC105374639	0.00013	5.52e-06	2.8454
PRDM16-DT	2.06e-06	3.86e-08	2.83922
MYH10	4.25e-12	1.14e-14	2.82786
LOC105371525	0.0031	0.000279	2.82452
MIR4697HG	1.55e-06	2.8e-08	2.81882
LINC02718	0.0402	0.00754	2.81575
MRAP2	3.75e-08	3.55e-10	2.80848
PPP1R14A	1.06e-09	5.13e-12	2.80737
LOC339260	0.0275	0.00461	2.80171
NPR3	8.25e-05	3.2e-06	2.80003
MYH11	6.49e-09	4.49e-11	2.78949
LOC101927636	0.00134	9.78e-05	2.77336
NRK	1.27e-12	2.59e-15	2.77243
LOC283299	0.0342	0.00611	2.77067
LOC112268195	4.62e-13	7.51e-16	2.77067
MYRFL	0.000738	4.68e-05	2.76768
GPRC5A	0.000357	1.91e-05	2.76559
CNTN3	5.79e-05	2.05e-06	2.76323
SPINK1	0.000173	7.83e-06	2.75921
GJA3	4.6e-05	1.54e-06	2.7567
DOK7	2.16e-06	4.11e-08	2.75212
GRM5-AS1	3.67e-05	1.18e-06	2.7468
PDZRN3	3.75e-06	8.01e-08	2.74095
LOC105377459	4.49e-06	9.87e-08	2.73649
CA9	5.02e-05	1.73e-06	2.73513
LOC105378511	0.00051	2.96e-05	2.73053
LOC105378798	0.00163	0.000125	2.72928
KRT81	0.000813	5.27e-05	2.72544
RIMS1	0.0375	0.00688	2.72389
LINC02726	0.0612	0.0134	2.71618
LOC102724262	3.17e-11	1.03e-13	2.71408
NPY2R	0.00212	0.000173	2.71324
LOC107984363	9.92e-07	1.64e-08	2.70221
LOC101929130	0.0402	0.00756	2.69899
CCDC190	1.26e-05	3.33e-07	2.69765
DNER	0.00454	0.00045	2.68351
ASIC4-AS1	0.00266	0.000232	2.68257
RPRML	4.35e-07	6.04e-09	2.67774
DLGAP1-AS5	0.0384	0.0071	2.66877
RASD2	0.000367	1.97e-05	2.65093
LOC107984355	1.93e-08	1.56e-10	2.64736
LINC02600	0.0071	0.000797	2.64428
SHC4	0.000147	6.41e-06	2.63748
LOC107984440	0.00116	8.13e-05	2.63686
SUSD5	0.000153	6.76e-06	2.63591
LOC105378605	1.27e-05	3.35e-07	2.63512
TPM2	1.65e-11	4.98e-14	2.63268
SLC14A1	8.41e-07	1.34e-08	2.63262
KCNJ3	0.000594	3.58e-05	2.62725
GAD1	0.00676	0.000745	2.62479
KCNAB1-AS2	0.0194	0.00294	2.62185
SCGB3A2	0.000487	2.8e-05	2.62171
LOC101927646	5.96e-06	1.37e-07	2.61823
LOC105372093	8.63e-07	1.4e-08	2.61744
LOC105378772	0.000147	6.44e-06	2.6128
FIBIN	7.82e-10	3.67e-12	2.60902
RAMP1	3.43e-08	3.16e-10	2.60726
FGF1	1.88e-09	1.05e-11	2.60434
NALCN	4.36e-14	4.66e-17	2.59266
BDNF	0.000231	1.12e-05	2.59056
MCAM	5.31e-09	3.55e-11	2.58613
SOX8	0.00126	9.09e-05	2.57851
RASL12	7.54e-08	7.99e-10	2.57727
OXTR	1.35e-05	3.65e-07	2.57656
CATSPERB	2.14e-08	1.76e-10	2.57389
PTGER3	3.23e-07	4.26e-09	2.56985
PACSIN3	2.79e-06	5.55e-08	2.56668
NTF3	3.88e-10	1.68e-12	2.56022
CRLF1	0.0878	0.0218	2.55599
SHROOM3-AS1	0.000329	1.73e-05	2.55426
LINC02701	1.07e-09	5.26e-12	2.55169
GARIN6	0.000723	4.56e-05	2.55161
AJAP1	0.043	0.00829	2.547
KCTD16	0.00386	0.000368	2.54236
C5orf46	2.07e-05	6.05e-07	2.53784
LOC105377290	4.06e-05	1.32e-06	2.53641
PLP1	0.000331	1.75e-05	2.5336
HTR4	3.7e-06	7.8e-08	2.5316
LMOD1	4.81e-07	6.88e-09	2.52844
THSD7B	1.79e-05	5.11e-07	2.52089
LOC107987245	1.76e-10	6.7e-13	2.52061
PCA3	2.49e-06	4.82e-08	2.5194
RIPK4	6.63e-09	4.62e-11	2.51354
SLC24A5	1.5e-06	2.71e-08	2.51037
LOC105371526	0.0286	0.00486	2.50976
FLNC	0.00153	0.000116	2.50695
SCUBE3	1.58e-06	2.87e-08	2.50666
PPP1R12B	6.76e-07	1.03e-08	2.49981
SLC24A3	8.93e-15	8.3e-18	2.48899
ACTC1	0.0803	0.0193	2.48611
CCDC144NL-AS1	0.000903	6e-05	2.47991
LINC02523	0.0681	0.0154	2.47979
ADCY5	1.39e-06	2.45e-08	2.47824
SHROOM3	1.79e-12	3.9e-15	2.47652
GPC3	0.0334	0.00591	2.47532
ADAM33	4.48e-05	1.49e-06	2.47259
FRAS1	0.0106	0.00134	2.47047
ST6GAL2	0.000187	8.69e-06	2.46891
LOC107985517	0.000625	3.84e-05	2.46813
BTC	0.00226	0.000187	2.45697
ACTA2	7.41e-06	1.75e-07	2.45576
FREM1	0.000379	2.06e-05	2.45535
SNAP25	0.00562	0.000586	2.45363
IGSF9B	1.61e-07	1.92e-09	2.45316
REEP1	0.000805	5.2e-05	2.44806
COL4A6	0.000538	3.15e-05	2.44465
FREM3	0.000128	5.45e-06	2.44329
STYXL2	0.00239	0.000202	2.44166
ACTA2-AS1	8.92e-06	2.19e-07	2.44035
HSPB8	2.99e-07	3.89e-09	2.4401
FHL5	0.0881	0.022	2.43949
MPPED2	1.49e-12	3.12e-15	2.4322
RPS6KA6	4.51e-05	1.5e-06	2.43207
HIF3A	0.000124	5.26e-06	2.43169
LAMC3	0.164	0.0527	2.43157
FLNC-AS1	0.0091	0.0011	2.42636
SLC17A3	0.00158	0.000121	2.41582
LOC105374506	0.0123	0.00163	2.41404
AOC4P	1.33e-07	1.51e-09	2.4136
PCNAP1	0.00688	0.000765	2.41259
AOC3	2.82e-13	3.93e-16	2.41243
LOC107985716	0.000726	4.59e-05	2.40349
LOC107986350	0.000193	9.03e-06	2.39769
LOC101928841	0.00147	0.00011	2.39158
LOC100505774	0.0224	0.00354	2.39142
PDZRN3-AS1	0.00737	0.000839	2.39074
CDH19	0.145	0.0442	2.39024
GRM5	7.25e-10	3.33e-12	2.39004
C3orf70	0.00314	0.000283	2.38051
LRRN1	NA	NA	2.38033
LOC101929388	0.0124	0.00164	2.3801
MYOM1	3.31e-06	6.79e-08	2.37757
FBLN5	4.56e-16	2.75e-19	2.37689
TMEM47	1.13e-07	1.24e-09	2.37592
KRT16	0.000773	4.94e-05	2.37271
ATOH8	7.71e-06	1.83e-07	2.37242
LIPH	0.0354	0.00638	2.37211
ASB2	1.27e-05	3.39e-07	2.36596
SLC51B	1.26e-06	2.16e-08	2.36589
LOC102724804	0.000368	1.98e-05	2.36542
LINC01338	0.000512	2.97e-05	2.35822
NAP1L6P	0.00727	0.000823	2.35725
ALDH1B1	1.26e-08	9.39e-11	2.35656
RBM20	2.26e-09	1.3e-11	2.35639
NT5DC3	2.05e-07	2.52e-09	2.35253
FILIP1L	0.000145	6.31e-06	2.35216
CLEC18C	2.29e-05	6.82e-07	2.34747
SMTN	7.72e-06	1.84e-07	2.34177
NOX4	9.18e-10	4.35e-12	2.33855
SLC22A3	2.61e-05	7.94e-07	2.33638
TRARG1	0.0302	0.00523	2.32481
TLCD4	0.00013	5.56e-06	2.32059
EPPK1	0.0253	0.00413	2.32033
GRB14	0.000886	5.86e-05	2.31463
LOC105369371	0.0291	0.00496	2.31409
NXPH3	4.74e-08	4.69e-10	2.31386
LOC105378988	0.00919	0.00111	2.31359
SCX	1.07e-06	1.79e-08	2.3126
CCN3	8.32e-06	2e-07	2.30723
LOC107986970	0.000623	3.82e-05	2.28695
PCDH11Y	0.114	0.0311	2.2852
LINC01449	0.0114	0.00147	2.28326
PRUNE2	2.16e-05	6.39e-07	2.2822
HACD1	8.06e-05	3.11e-06	2.27831
BAMBI	0.00154	0.000117	2.27831
GRIA1	5.87e-05	2.1e-06	2.27441
LINC01447	0.00932	0.00113	2.27312
PRSS35	0.000207	9.84e-06	2.2718
OCA2	0.255	0.101	2.27018
MAPK4	0.0788	0.0188	2.2692
FRK	2.1e-05	6.16e-07	2.26612
LRRC4B	6.87e-05	2.55e-06	2.26547
C8orf34-AS1	0.149	0.0458	2.26073
SPTB	0.000248	1.24e-05	2.25878
C8orf34	0.118	0.0325	2.25606
CACNA1H	1.31e-10	4.88e-13	2.25437
MYEF2	2.65e-08	2.27e-10	2.24975
LOC101927296	3.7e-06	7.82e-08	2.24442
BRINP1	0.00169	0.000131	2.24263
NALCN-AS1	1.02e-05	2.57e-07	2.23611
TRPC4	6.61e-07	9.97e-09	2.23424
SLC25A4	1.87e-15	1.48e-18	2.23237
LOC105378797	0.0146	0.00204	2.22643
EFHD1	0.000344	1.82e-05	2.22269
COL18A1-AS2	0.000367	1.97e-05	2.22115
TENT5B	1.35e-05	3.68e-07	2.2188
PRDM16	8.15e-07	1.29e-08	2.21728
SSTR5	0.152	0.047	2.21523
MRGPRF-AS1	0.00321	0.000291	2.21193
ACADL	1.43e-06	2.55e-08	2.20942
EPHA6	0.0458	0.00903	2.20767
MYO18B-AS1	0.022	0.00345	2.20488
LDOC1	0.000221	1.06e-05	2.20402
SNORD116-22	1.65e-05	4.68e-07	2.20346
LOC105375241	0.0115	0.0015	2.20112
NEGR1	0.0173	0.00254	2.19936
GEM	4.92e-09	3.25e-11	2.19186
LOC105374343	0.0412	0.00781	2.18649
CNNM1	0.00105	7.18e-05	2.17452
SPEG	9.48e-06	2.35e-07	2.17442
LONRF2	4.67e-05	1.56e-06	2.17001
LINC01450	0.00256	0.000221	2.16895
TMEM252	0.00257	0.000223	2.16834
LOC105378606	0.000192	8.99e-06	2.16122
FOXC2-AS1	0.000721	4.55e-05	2.15849
LOC105374320	1.28e-05	3.42e-07	2.15738
ITLN2	0.0642	0.0142	2.15634
LOC105375721	0.00321	0.000291	2.15362
SORBS2	5.48e-05	1.91e-06	2.15212
ST6GALNAC5	0.00512	0.000521	2.15057
LOC105378532	4.15e-12	1.08e-14	2.15024
ACTG2	0.00972	0.00119	2.14163
KLHL30	4.56e-13	7.2e-16	2.13971
LOC105373153	0.0916	0.023	2.13823
TYR	3.38e-05	1.07e-06	2.1339
RGS5-AS1	0.00357	0.000333	2.13361
CLEC18A	4.15e-17	1.93e-20	2.13268
C11orf96	0.00126	9.11e-05	2.13196
PKDCC	8.31e-12	2.39e-14	2.13107
TAFA2	NA	NA	2.13073
DACT3	1.91e-06	3.54e-08	2.12942
COLEC11	0.13	0.0379	2.12605
LOC105370921	0.0548	0.0115	2.12276
PEBP4	0.0211	0.00327	2.12011
SYT2	3.33e-06	6.86e-08	2.11365
MPP7	2.17e-05	6.41e-07	2.11256
GRIA2	0.00231	0.000193	2.10969
PARM1	1.4e-07	1.61e-09	2.10703
LOC112268066	2.31e-11	7.39e-14	2.1059
MFAP4	7.83e-07	1.23e-08	2.10298
INAVA	0.00713	0.000803	2.09802
TRABD2B	0.000139	6e-06	2.09092
CSDC2	9.83e-11	3.43e-13	2.0869
VAT1L	0.149	0.0457	2.08124
PDLIM3	1.43e-07	1.66e-09	2.08115
SWINGN	0.00231	0.000193	2.07765
SORBS1	2.92e-05	8.99e-07	2.07725
ITGB1BP2	1.52e-09	8.26e-12	2.07548
COL4A5	2.65e-08	2.27e-10	2.07118
TMEM38A	0.000656	4.08e-05	2.07084
LOC107984909	0.00153	0.000115	2.0693
GAS6-AS1	2.53e-12	5.99e-15	2.06733
LOC112268471	0.00326	0.000297	2.06718
SNORD109A	2.07e-05	6.07e-07	2.06558
ITGA8	1.54e-05	4.29e-07	2.06235
PGR-AS1	0.0025	0.000214	2.06087
FAM83D	0.00396	0.000379	2.05604
LOC102723403	0.00115	8.07e-05	2.05058
CLEC18B	6.93e-05	2.58e-06	2.04986
LOC105374318	3.63e-08	3.39e-10	2.04878
GAS6	2.1e-16	1.17e-19	2.04556
PGM5	4.23e-06	9.2e-08	2.04359
NPAS1	0.124	0.0351	2.04046
FSTL3	1.97e-07	2.42e-09	2.03862
PPP2R2B	0.000265	1.34e-05	2.03827
CTNNA3	0.0155	0.0022	2.03512
KANK1	2.8e-06	5.6e-08	2.03353
LOC105369372	4.78e-05	1.62e-06	2.03007
CPAMD8	0.191	0.066	2.02956
KBTBD12	0.0137	0.00187	2.02631
MGARP	7.97e-08	8.51e-10	2.02605
LOC105378604	1.44e-09	7.64e-12	2.02604
GAREM1	0.000296	1.53e-05	2.0241
TCEAL2	0.00158	0.000121	2.02177
NKD1	0.000253	1.26e-05	2.02121
LOC105377460	0.0319	0.00557	2.0187
TAGLN	1.29e-08	9.69e-11	2.01571
CMTM5	0.0122	0.0016	2.01497
LOC105375243	0.000438	2.48e-05	2.01215
TSPAN2	0.00941	0.00114	2.00967
LOC107984388	0.00319	0.000289	2.0064
LOC112267947	0.0185	0.00275	2.00482
MYOC	0.0604	0.0131	1.99932
CERS3-AS1	0.00212	0.000173	1.99765
MYL9	6.13e-08	6.44e-10	1.99634
TC2N	4.99e-05	1.71e-06	1.99632
LGR6	0.00367	0.000344	1.99613
FHL1	4.95e-05	1.69e-06	1.99554
C14orf180	0.0923	0.0233	1.9947
LOC105377402	0.00366	0.000344	1.99335
LOC105371686	0.00531	0.000546	1.98979
LOC105371654	9.92e-05	4.03e-06	1.98839
INSYN1	0.0168	0.00245	1.98692
PCDH15	0.252	0.0992	1.98542
PCDH7	4.1e-07	5.52e-09	1.98364
PCDH11X	0.226	0.0847	1.98106
DMTN	4.31e-05	1.42e-06	1.98064
TCAP	0.076	0.0179	1.97937
TACC2	0.000295	1.52e-05	1.97918
ANO1	5.82e-11	1.95e-13	1.97801
HRCT1	2.58e-08	2.2e-10	1.97466
THRB	0.000221	1.06e-05	1.97267
KCNQ4	0.0012	8.49e-05	1.9712
ROR1	0.00062	3.79e-05	1.97083
IRAG1-AS1	9.38e-08	1.02e-09	1.96639
LOC105370583	0.00964	0.00118	1.96481
NPY2R-AS1	0.145	0.0439	1.96317
MEGF6	1.47e-09	7.87e-12	1.96071
ID4	0.000895	5.93e-05	1.95881
KLF15	0.000507	2.94e-05	1.95853
DAW1	0.229	0.0865	1.95337
LUZP2	0.47	0.255	1.95114
DMD	8.99e-05	3.55e-06	1.94729
NPNT	0.00175	0.000137	1.9464
MARK1	0.000307	1.6e-05	1.94556
NDE1	4.92e-09	3.27e-11	1.94261
FNDC5	7.02e-05	2.62e-06	1.94189
SYNPO2	0.000814	5.28e-05	1.9393
GPRC5D	0.0615	0.0135	1.9389
SCN3A	0.000417	2.34e-05	1.93554
ADAMTS8	0.0111	0.00143	1.93553
LINC01018	0.0164	0.00235	1.93535
LOC105377431	0.0063	0.000677	1.93491
GYPA	0.0696	0.0158	1.93447
LOC105374317	1.65e-19	4.59e-23	1.93145
LOC101929507	0.0027	0.000236	1.92774
XK	0.00147	0.00011	1.92257
STAC	0.00697	0.000779	1.91971
HTR1B	0.00573	0.000602	1.91856
NEXN-AS1	0.00123	8.81e-05	1.91294
ANGPTL1	0.00416	0.000406	1.91204
PAK3	0.00185	0.000147	1.91056
PLN	0.0208	0.00321	1.90511
TMEM74	0.00688	0.000762	1.90447
PRKG1-AS1	9.89e-07	1.64e-08	1.90046
OVCH2	0.0414	0.00788	1.90003
PCSK7	6.7e-10	3.05e-12	1.89874
ARVCF	1.69e-10	6.34e-13	1.89682
FAM181B	0.00643	0.000697	1.89669
FBXL22	0.000378	2.06e-05	1.89616
COL9A2	0.000399	2.21e-05	1.89488
LOC107986640	0.0256	0.00418	1.89305
HSPB6	0.00605	0.000646	1.89256
LOC105375244	9.85e-05	3.98e-06	1.89218
SMOC2	5.29e-08	5.36e-10	1.89168
SGCA	3.53e-17	1.31e-20	1.88803
IRAG1	4.44e-07	6.2e-09	1.88605
LOC107984020	5.96e-06	1.37e-07	1.88585
ROR1-AS1	0.0161	0.00231	1.88382
SSTR5-AS1	0.272	0.111	1.8805
PTX3	NA	NA	1.87734
TTLL7	0.000438	2.48e-05	1.87422
HMCN1	7.85e-13	1.5e-15	1.87363
LOC101927583	0.000598	3.61e-05	1.87205
LINC02794	0.00518	0.000529	1.87169
MIR143	0.000226	1.09e-05	1.86939
PNMA8A	0.000178	8.1e-06	1.86774
LOC102724800	1.28e-06	2.22e-08	1.8664
ASPN	0.00991	0.00122	1.86619
SRPK3	6.21e-10	2.76e-12	1.86546
TSHB	0.247	0.0961	1.86045
ITGA7	0.000514	2.99e-05	1.85693
LOC107984510	0.047	0.00934	1.85316
MYLIP	4.01e-06	8.65e-08	1.85247
SNORD116-9	4.67e-05	1.56e-06	1.85232
LOC100507562	2.71e-06	5.32e-08	1.84847
DSTN	0.000334	1.76e-05	1.84722
CARMN	0.000186	8.6e-06	1.84716
CRMA	0.0161	0.0023	1.84652
TCEAL5	0.141	0.0422	1.84331
MIR9898	0.00369	0.000347	1.84223
H1-9P	0.000331	1.74e-05	1.84161
LOC105377375	0.0023	0.000192	1.84082
LOC105374501	0.0165	0.00238	1.83978
FBXO32	1.27e-05	3.35e-07	1.83895
NEO1	0.000151	6.64e-06	1.83725
COL18A1-AS1	0.00098	6.63e-05	1.83607
SCARA3	0.000624	3.83e-05	1.8357
DLX6-AS1	0.524	0.303	1.83561
GPLD1	1.57e-05	4.38e-07	1.83212
TINAGL1	2.55e-07	3.27e-09	1.83085
SNORD116-27	0.0942	0.0239	1.82918
SNORD116-15	0.00208	0.000169	1.82849
RASL11B	0.000898	5.96e-05	1.82646
PIP5K1B	0.00682	0.000752	1.82398
LOC105372791	0.00324	0.000294	1.81758
SH3BGR	0.0114	0.00148	1.81693
KLHL38	0.00129	9.33e-05	1.81487
FAM166B	0.00931	0.00113	1.81376
NPTXR	0.00319	0.000288	1.81353
FOXCUT	1.18e-07	1.31e-09	1.81176
CPNE4	0.409	0.204	1.81151
LOC105378347	0.0426	0.00818	1.80982
IGFL2	0.00893	0.00107	1.80764
PRKG1	5.08e-07	7.36e-09	1.8048
PRKAA2	1.26e-07	1.42e-09	1.80278
AMPH	0.0239	0.00382	1.80169
LOC107985715	0.00675	0.000741	1.80018
SNORD116-25	0.059	0.0127	1.79873
ADSS1	0.00378	0.000359	1.79717
CAP2	6.75e-07	1.02e-08	1.79602
FRZB	0.00354	0.000328	1.79425
GABRB1	0.0545	0.0114	1.79296
PART1	0.00974	0.0012	1.79282
NTN1	0.0133	0.0018	1.79184
MYH9-DT	0.0243	0.00391	1.79033
LL21NC02-21A1.1	0.00214	0.000176	1.78892
HCCAT5	0.0124	0.00164	1.78383
PGR	0.00412	0.000399	1.78182
ARHGEF26	5.46e-09	3.7e-11	1.78073
CHRDL1	4.95e-05	1.69e-06	1.7792
LOC105378796	0.122	0.0344	1.77679
LOC105374444	0.000278	1.42e-05	1.77475
ADAMTS19	0.000238	1.17e-05	1.77411
GAS6-DT	0.0015	0.000113	1.77012
ALDH1L1	0.0141	0.00196	1.7681
MGP	1.37e-05	3.74e-07	1.76772
TMEM130	1.08e-05	2.77e-07	1.76763
SVIL	4.27e-07	5.88e-09	1.76729
LOC105378533	0.0167	0.00242	1.76384
MAEL	0.118	0.0327	1.76315
WTIP	6.55e-05	2.41e-06	1.75979
DMPK	1.38e-08	1.06e-10	1.75865
GNG8	0.0559	0.0118	1.75579
LOC102723341	0.00354	0.000329	1.75414
LOC102723490	0.0449	0.00878	1.75393
LNCRNA-ATB	0.223	0.0828	1.74965
FAT3	0.00689	0.000767	1.74964
LOC105375242	0.00114	7.95e-05	1.74885
RAB23	2.79e-06	5.53e-08	1.74836
LOC105374004	0.323	0.142	1.74741
LINC02584	0.00333	0.000304	1.74714
TMEM35A	0.000636	3.92e-05	1.74587
IGFBP3	4.04e-07	5.4e-09	1.74562
COL8A1	0.171	0.0562	1.74546
SNORD168	6.59e-05	2.43e-06	1.7403
LOC107984670	0.0407	0.0077	1.73887
LINC01822	0.000938	6.29e-05	1.73502
HPD	0.0158	0.00225	1.73487
SPARCL1	0.00258	0.000224	1.7345
ANXA3	0.00428	0.00042	1.7342
LTBP4	9.91e-05	4.02e-06	1.73414
FGF13-AS1	0.00471	0.000472	1.73392
LOC101929230	3.82e-07	5.08e-09	1.73332
LOC105374690	0.175	0.058	1.73284
KRT17	0.000603	3.67e-05	1.73196
INHBA	4.58e-05	1.52e-06	1.73156
SLC24A3-AS1	0.00538	0.000555	1.73129
LOC107986257	0.00506	0.000513	1.72886
FLRT3	0.0504	0.0103	1.72885
CAND2	0.00191	0.000152	1.72873
KRT8	0.00056	3.32e-05	1.72742
CITED4	1.17e-09	5.94e-12	1.72709
FOXS1	0.00082	5.34e-05	1.72704
LOC105376483	0.0117	0.00153	1.72546
LOC107985728	0.4	0.197	1.72527
NHS	2.77e-06	5.45e-08	1.7246
LOC105369293	0.00966	0.00118	1.72321
LOC112267984	0.00961	0.00117	1.72277
LINC02593	0.452	0.238	1.72243
SNORA70F	0.0222	0.0035	1.72044
LOC105371818	2.26e-09	1.3e-11	1.71905
COL18A1	0.00122	8.77e-05	1.71833
MSRB3-AS1	0.000124	5.23e-06	1.71702
MIG7	0.119	0.0329	1.71573
CRIM1	6.39e-06	1.48e-07	1.71301
MRGPRF	0.000394	2.17e-05	1.71255
GP1BB	0.000122	5.13e-06	1.71175
RAB9B	0.000227	1.1e-05	1.71161
PNMA6A	0.000359	1.92e-05	1.71142
GMPR	1.07e-09	5.24e-12	1.71054
TNS1	4.65e-07	6.56e-09	1.70657
CDH2	5.45e-06	1.23e-07	1.70249
C1QTNF7	0.00419	0.000409	1.7015
SYDE2	5.81e-05	2.06e-06	1.70095
LOC102724586	0.000971	6.54e-05	1.69988
NKX6-2	8.09e-07	1.28e-08	1.69955
SYNM	1.5e-05	4.13e-07	1.69949
IPW	6.02e-06	1.38e-07	1.6992
DBNDD1	0.0495	0.00999	1.69879
RRAD	0.000179	8.22e-06	1.69561
LOC100126584	0.173	0.0572	1.69478
LINC00632	0.000375	2.03e-05	1.69021
LINC03007	0.0276	0.00463	1.69016
AKAP6	7.76e-05	2.98e-06	1.6879
LTBP1	8.04e-06	1.92e-07	1.68746
SDK1	0.0258	0.00423	1.68741
GPR26	9.89e-05	4.01e-06	1.68689
TMEM178A	0.00216	0.000178	1.68428
ARHGEF25	3.61e-09	2.23e-11	1.68413
MIR24-2	0.085	0.0209	1.68388
ATP2B3	0.0561	0.0118	1.67986
GALNT18	5.48e-08	5.61e-10	1.67943
MYO5B	0.00119	8.4e-05	1.67936
NR4A1	NA	NA	1.67927
LOC105375228	0.00243	0.000207	1.67783
C1QTNF7-AS1	0.000245	1.22e-05	1.67605
CCDC8	3.43e-08	3.16e-10	1.67522
COL13A1	7.92e-05	3.05e-06	1.67519
C14orf132	0.00809	0.000945	1.67315
PWAR1	4.84e-05	1.64e-06	1.67018
GPR17	9.18e-05	3.64e-06	1.66923
LOC105374163	0.01	0.00124	1.66806
MYLK-AS1	0.000111	4.63e-06	1.66748
CARNS1	0.000348	1.85e-05	1.66728
CDR1	2.09e-07	2.58e-09	1.66673
GAL3ST1	0.0187	0.0028	1.66393
TPM1	5.59e-05	1.96e-06	1.66384
LAYN	0.00851	0.001	1.66344
GRK5	1.56e-07	1.82e-09	1.66277
CALD1	0.000182	8.4e-06	1.66129
MIR5002	0.00261	0.000227	1.6605
ANKRD6	9.83e-05	3.96e-06	1.6592
FLNA	1.33e-05	3.59e-07	1.65834
LINC02998	0.0257	0.0042	1.65768
MIR605	2.54e-06	4.94e-08	1.65765
LMCD1	0.000139	6e-06	1.65747
TMEM82	0.00995	0.00123	1.65595
GRHL2	0.0118	0.00154	1.65587
MAP1B	0.000157	7e-06	1.65443
CYP8B1	0.295	0.125	1.65328
PCDH10-DT	0.000234	1.15e-05	1.65028
CSRP1	4.48e-05	1.49e-06	1.65014
SMAD9	0.000139	6.01e-06	1.64956
PABPC5-AS1	0.00399	0.000383	1.64947
TFPI2	NA	NA	1.6447
LOC284950	0.126	0.036	1.64243
SAMD4A	0.00189	0.000151	1.64186
ITGA1	0.00885	0.00106	1.64172
LOC107986924	0.14	0.0417	1.63999
LOC107986104	0.366	0.171	1.63616
NGF	3.29e-05	1.03e-06	1.63347
LOC101928473	0.00546	0.000565	1.63329
MPP2	0.000548	3.23e-05	1.63138
LINC01990	0.143	0.0433	1.62821
SYNPO	5.45e-08	5.55e-10	1.62552
AGTR1	0.219	0.0806	1.62492
RBM24	0.0134	0.00182	1.62481
LINC00312	0.0241	0.00387	1.62411
LOC107987042	3.74e-06	7.97e-08	1.62234
LINC01765	0.126	0.0361	1.62229
COLEC10	0.0102	0.00127	1.62206
C12orf75	0.000937	6.27e-05	1.62156
C8orf88	0.00231	0.000193	1.61971
APLP1	8.25e-05	3.2e-06	1.6186
SEMA3D	0.0667	0.015	1.61801
MYOZ1	0.0109	0.00138	1.61748
HEY2	0.0137	0.00187	1.61492
HEY2-AS1	0.0438	0.00848	1.61476
MIR6809	0.000753	4.8e-05	1.61208
LOC105377345	0.0579	0.0123	1.61111
GYPB	0.0161	0.00231	1.60897
PRSS48	2.79e-06	5.52e-08	1.60859
COL4A3	0.000377	2.05e-05	1.60828
TMEM262	0.0196	0.00299	1.60689
KLHL10	0.000562	3.34e-05	1.60684
NEXN	1.25e-05	3.27e-07	1.6054
PPP1R3C	0.0421	0.00804	1.60455
FAM180A	9.5e-05	3.79e-06	1.60396
LOC101928409	0.328	0.146	1.60367
SNAP91	0.0982	0.0253	1.60358
TCEAL7	0.0119	0.00156	1.60295
TBX18	3.02e-06	6.08e-08	1.60264
SYNE1-AS1	0.000357	1.91e-05	1.60197
PYGM	0.00215	0.000177	1.60083
CASZ1	0.00373	0.000352	1.59886
NACAD	0.00112	7.8e-05	1.59698
ADAMTS1	0.00163	0.000125	1.59634
SUGCT-AS1	0.000301	1.56e-05	1.59576
GRIK5	6.64e-09	4.66e-11	1.59574
PEG10	0.026	0.00428	1.59509
MYLK	0.000168	7.56e-06	1.59405
UBQLNL	0.00698	0.000781	1.5927
LOC105372426	3.72e-06	7.89e-08	1.59174
SV2A	3.64e-05	1.17e-06	1.59159
SLC2A12	0.00334	0.000306	1.59088
PKHD1L1	0.485	0.268	1.59015
FBLIM1	2.98e-10	1.26e-12	1.5889
PTHLH	5.96e-07	8.81e-09	1.58799
LOC105377887	0.00203	0.000164	1.58652
SNORD116-19	0.00544	0.000563	1.58604
MIR24-1	0.00548	0.000568	1.58225
DUSP15	4.7e-05	1.58e-06	1.58061
EXT1	1.4e-09	7.35e-12	1.57956
MANSC1	1.34e-08	1.02e-10	1.57908
GDPD2	0.0307	0.00532	1.57779
METTL24	8.92e-06	2.18e-07	1.57737
EPS8L2	5.87e-13	1.04e-15	1.57655
MIR8058	0.00995	0.00123	1.57584
LOC105373547	0.000888	5.88e-05	1.57571
LOC105376481	0.00313	0.000282	1.57472
SLC24A4	0.0493	0.00993	1.57408
GAL3ST3	0.0377	0.00692	1.57359
NECAB1	0.00636	0.000686	1.57294
CYS1	0.00359	0.000335	1.57264
LYPLAL1-DT	0.0107	0.00135	1.57143
LOC101928491	0.0912	0.0229	1.57077
PLXNB1	9.22e-08	9.93e-10	1.57014
MAOB	1.5e-06	2.72e-08	1.56965
GRIA3	0.00257	0.000222	1.56935
MMP23A	0.0181	0.0027	1.56858
TEAD3	1.56e-06	2.83e-08	1.56843
LOC107986430	0.0737	0.0171	1.5667
MIR4714	0.0439	0.00851	1.56661
IL17D	0.00141	0.000105	1.5665
MAGEE1	0.00699	0.000782	1.56606
SNX25	8.06e-09	5.73e-11	1.5635
DM1-AS	0.000224	1.08e-05	1.56286
ITGA10	0.00137	0.000101	1.5622
RIC3	0.000329	1.73e-05	1.56031
CFL2	8.36e-05	3.25e-06	1.56027
RND2	8.94e-05	3.52e-06	1.56022
NLGN1	0.0563	0.0119	1.55916
PDLIM7	9.31e-09	6.75e-11	1.55903
BMP6	0.00156	0.000119	1.55845
LOC105378143	0.141	0.0425	1.55776
SCHIP1	3.16e-06	6.42e-08	1.55589
IQCJ-SCHIP1	3.65e-06	7.65e-08	1.5554
SUGCT	0.00125	8.98e-05	1.55519
KAZALD1	2.83e-05	8.69e-07	1.55471
GDF7	0.00808	0.000943	1.55377
NOL4	0.213	0.0769	1.55333
TREX2	0.0114	0.00147	1.55283
LOC105376533	0.211	0.0758	1.55134
LIMS2	1.43e-07	1.67e-09	1.55122
KCNMB1	6e-05	2.16e-06	1.55112
ALDH1L1-AS2	0.173	0.0569	1.54983
BAG2	0.000446	2.54e-05	1.54972
CCN1	0.0299	0.00515	1.54837
SGCD	0.00359	0.000336	1.54756
SLC25A34-AS1	0.00102	7e-05	1.54668
LOC100507336	0.000234	1.14e-05	1.54573
NALT1	0.0766	0.0181	1.5433
PTPRZ1	3.27e-06	6.67e-08	1.54121
OGN	0.0028	0.000247	1.54103
LOC107986461	0.00492	0.000496	1.53846
C1QTNF8	0.562	0.339	1.53674
BEX2	0.0852	0.021	1.53636
MIR27A	0.0537	0.0112	1.53615
PLCB4	0.0775	0.0184	1.53597
BMX	0.153	0.0477	1.53561
LOC105379171	0.0488	0.00981	1.53498
CPXM2	2.64e-09	1.57e-11	1.5349
MIR23B	0.000287	1.47e-05	1.53452
MMP23B	0.0106	0.00133	1.5331
SLMAP	0.00409	0.000395	1.53282
LOC100996662	0.0215	0.00335	1.53262
LOC112268128	0.0299	0.00515	1.53245
LOC105378626	0.00109	7.5e-05	1.53032
TRHDE-AS1	0.227	0.0853	1.53007
ENTREP2	0.0173	0.00254	1.52964
LOC112268084	0.158	0.0501	1.52887
SNORD116-4	0.000816	5.3e-05	1.52822
SEPTIN5	4.42e-06	9.63e-08	1.52755
LOC105374959	0.0747	0.0175	1.52709
ECMXP	0.0107	0.00135	1.5266
NXNL2	0.123	0.0347	1.52266
SMAD6	0.02	0.00305	1.52222
LINC02398	0.00348	0.000322	1.5199
WFS1	2.14e-05	6.31e-07	1.51726
ADGRB2	0.00394	0.000377	1.51669
SEPT5-GP1BB	1.05e-05	2.68e-07	1.51664
SKOR1	0.0182	0.00271	1.51624
POU3F3	0.0319	0.00558	1.51528
MIRLET7A1	0.0252	0.00411	1.51499
CACNA1C-IT3	2.49e-05	7.49e-07	1.51489
CSRP2	0.00514	0.000524	1.51485
MAP3K7CL	5.37e-07	7.81e-09	1.51118
PXDC1	5.38e-09	3.62e-11	1.51081
FXYD1	0.0138	0.0019	1.5104
MIR145	0.00118	8.33e-05	1.5099
DSEL	0.0198	0.00301	1.50565
SNORD116-13	0.00858	0.00102	1.50497
LOC107986293	0.157	0.0494	1.50433
CARMAL	0.0332	0.00588	1.50423
TRIM54	0.00958	0.00117	1.50254
HRC	NA	NA	1.50212
FOXC2	2.77e-05	8.49e-07	1.5014
LINC00310	0.0105	0.00132	1.49873
LOC105377890	0.179	0.06	1.49653
IGFBP-AS1	0.00505	0.000512	1.49373
ZBTB16	0.000744	4.73e-05	1.49237
ARHGEF9	5.09e-08	5.13e-10	1.49186
MN1	0.00971	0.00119	1.48951
PAM	1.39e-07	1.59e-09	1.48793
CST6	0.00452	0.000448	1.48768
EGR3	0.0973	0.025	1.48707
LPP	6.51e-05	2.39e-06	1.48619
LOC105373960	0.0752	0.0177	1.48607
SNORD116-8	0.0125	0.00167	1.48595
LOC105371967	0.127	0.0364	1.48551
PDE8B	0.00243	0.000206	1.48551
LAMA5-AS1	0.000387	2.12e-05	1.48532
LINC02861	0.0326	0.00573	1.48517
PKD2	0.000253	1.27e-05	1.48514
MIR29B2	0.0187	0.00281	1.48395
ITIH3	0.0145	0.00203	1.48386
DSEL-AS1	0.00493	0.000498	1.48374
HEYL	0.00176	0.000139	1.48301
GJA1	3.24e-08	2.89e-10	1.48016
RHOB	0.0103	0.0013	1.4791
LOC107986185	0.0234	0.00374	1.47866
INPP5J	0.0384	0.00712	1.47783
DUSP8	0.0944	0.024	1.47779
KLHL42	0.000399	2.22e-05	1.47722
PEG3-AS1	0.00125	8.97e-05	1.47601
YAP1	2.3e-05	6.86e-07	1.47488
SCAND3	0.132	0.0385	1.47257
TMEM240	0.0169	0.00246	1.47173
LOC101928351	0.000448	2.56e-05	1.47125
ZNF711	0.0271	0.00451	1.46638
CTPS1	5.48e-08	5.62e-10	1.46627
LINC00693	0.0945	0.024	1.46604
RCAN2	0.036	0.00651	1.46529
ACTN4	7.97e-08	8.52e-10	1.46528
ANKRD37	0.000774	4.95e-05	1.46422
ZNF853	0.00586	0.000619	1.46341
LEFTY1	0.0743	0.0173	1.46157
LOC105378029	0.127	0.0364	1.46149
CXXC4	0.173	0.057	1.46146
LINC00857	1.52e-05	4.22e-07	1.46126
ART4	0.0115	0.00149	1.46095
MKX	0.0965	0.0247	1.46046
FGF13	1.26e-08	9.41e-11	1.45975
CCDC144NL	0.122	0.0345	1.45964
LOC102723401	0.069	0.0157	1.45935
LOC107983976	2.33e-05	6.98e-07	1.45829
SLC6A1-AS1	0.328	0.145	1.4581
LOC107985163	0.278	0.114	1.4568
LOC105372838	0.117	0.0322	1.45674
INPP5A	5.97e-09	4.08e-11	1.45318
PLS3	0.00122	8.69e-05	1.45296
ITM2C	0.0222	0.0035	1.4517
BVES	0.00122	8.71e-05	1.45124
ERBB4	0.000193	9.05e-06	1.44999
GULP1	0.0149	0.00209	1.44893
SLC26A10P	0.000784	5.03e-05	1.44879
RYR3	0.0138	0.0019	1.44862
LRP2BP	1.38e-05	3.77e-07	1.44804
MEIS1	0.00713	0.000803	1.44708
SOAT2	0.154	0.0481	1.44594
TYRP1	0.0564	0.0119	1.4452
FILIP1	0.00167	0.00013	1.445
LOC105375463	0.0415	0.00789	1.44396
LOC107985957	0.0134	0.00181	1.44346
NAV2-AS6	6.69e-05	2.47e-06	1.44204
LOC105375536	0.0954	0.0243	1.44094
VCL	9.37e-07	1.53e-08	1.44048
RNA5-8SN3	0.0399	0.00747	1.44008
SNORD116-14	0.00215	0.000176	1.43973
LOC100506281	0.0556	0.0117	1.4388
CAPN12	0.000142	6.17e-06	1.43651
CACNA1C-AS2	0.00263	0.000229	1.43599
RBPMS	2.88e-05	8.85e-07	1.43524
MSRB3	0.0001	4.08e-06	1.43517
SRL	0.255	0.101	1.43511
GUSBP5	0.00427	0.000418	1.43487
RGS4	0.00101	6.88e-05	1.43438
NIBAN1	2.72e-06	5.35e-08	1.4343
MIR10526	0.119	0.033	1.43401
LOC101928796	0.0991	0.0256	1.43314
LOC105377432	0.0471	0.00937	1.43251
LOC105378433	0.273	0.111	1.43241
ANK3	0.0182	0.0027	1.43178
LOC107984244	0.00204	0.000165	1.43137
SCRG1	0.0105	0.00132	1.42752
LOC107985041	0.0306	0.00531	1.42715
MFGE8	9.29e-13	1.85e-15	1.42703
RNA5-8SN4	0.0416	0.00793	1.42672
HSPB1	9.99e-06	2.5e-07	1.42598
LOC107986012	0.219	0.0803	1.42478
CRYAB	0.00301	0.00027	1.42438
LOC105369686	0.036	0.00652	1.4236
FHOD3	4.66e-09	3.01e-11	1.42359
BEX5	0.00197	0.000159	1.42288
VCAN	3.64e-05	1.17e-06	1.4208
MIR125B1	0.00274	0.000241	1.42049
PARM1-AS1	0.0586	0.0125	1.41958
TMEM25	5.51e-06	1.25e-07	1.41906
SNORD116-20	0.0633	0.014	1.4179
SPANXA2-OT1	0.246	0.0958	1.4169
CTF1	0.0128	0.00171	1.4137
THRB-AS1	0.145	0.044	1.41268
PWAR6	4.44e-06	9.7e-08	1.41226
MYLK-AS2	0.0121	0.00159	1.4122
CD55	0.00478	0.000481	1.4119
PDGFA-DT	0.00653	0.00071	1.41169
MAL2	0.0272	0.00452	1.41152
LOC107986839	0.0448	0.00877	1.4112
CSPG4	0.000614	3.75e-05	1.40832
LINC01123	4.44e-07	6.21e-09	1.40723
PDZRN4	0.394	0.193	1.40711
ID1	0.0222	0.0035	1.407
LOC107984740	0.0226	0.00357	1.40569
MAP2	0.000229	1.11e-05	1.40536
PRDM6-AS1	0.000422	2.37e-05	1.40434
MIR3074	0.00278	0.000245	1.40432
NYAP2	0.0526	0.0108	1.40379
GNB3	0.00011	4.55e-06	1.40342
FGFRL1	0.000689	4.32e-05	1.40216
RGS7BP	0.00419	0.000409	1.40203
FOXL1	3.24e-08	2.88e-10	1.40199
TCEAL6	0.0396	0.0074	1.40154
IGFBP6	8.82e-09	6.32e-11	1.40145
BRSK2	0.0124	0.00165	1.40121
GPRASP1	0.00115	8.09e-05	1.39897
ATP9A	0.000651	4.04e-05	1.39843
SNORD116-21	0.651	0.438	1.39814
FGF2	8.09e-07	1.28e-08	1.39775
SDK2	0.0429	0.00827	1.39735
SALL2	0.00133	9.69e-05	1.39637
CNR1	0.229	0.0862	1.39626
LOC105369687	0.0178	0.00263	1.39548
SNORD116-16	0.00382	0.000363	1.39179
IRF6	0.000341	1.81e-05	1.39176
LOC101927486	0.000241	1.19e-05	1.3906
MXRA7	3.77e-09	2.37e-11	1.39014
LOC101928875	0.0208	0.00321	1.38834
TNFRSF12A	6.25e-07	9.35e-09	1.38824
EHD3	2.59e-10	1.08e-12	1.38543
TRHDE	0.243	0.094	1.38494
SNORA50B	0.0229	0.00363	1.38407
BCAS4	1.63e-13	1.97e-16	1.38404
SGCE	2.71e-05	8.24e-07	1.38388
VWA3A	0.0441	0.00858	1.38274
RXFP1	0.0407	0.00769	1.38238
LOC105376380	0.227	0.0854	1.38209
LOC105374077	9.56e-06	2.37e-07	1.38182
LOC107985029	0.126	0.0362	1.38158
LINC02589	0.00474	0.000476	1.38109
PPP1R13L	1.15e-08	8.47e-11	1.38053
PLEKHH2	1.22e-05	3.2e-07	1.37863
LOC105377394	0.0461	0.00912	1.37841
SNORD116-28	0.00852	0.00101	1.37707
LINC02984	0.000858	5.63e-05	1.37672
TBX18-AS1	0.0242	0.0039	1.37431
LOC105375284	0.0401	0.00753	1.37419
COLQ	8.48e-05	3.31e-06	1.37395
CCDC146	0.0377	0.00694	1.37367
FERMT2	0.000111	4.64e-06	1.37337
LOC112268416	4.99e-05	1.72e-06	1.37181
LOC102724719	0.00738	0.00084	1.3717
ADAMTSL5	0.14	0.0417	1.37141
AMIGO2	0.0165	0.00237	1.37099
VASN	1.61e-05	4.5e-07	1.37078
MIR27B	0.00525	0.000539	1.36898
PDZD4	0.0685	0.0155	1.36889
LOC101927044	0.0152	0.00213	1.36686
LOC102724687	0.157	0.0496	1.36645
LIMCH1	0.00369	0.000348	1.36614
LOC105369685	0.00749	0.000854	1.36575
ODAD2	0.181	0.0612	1.3655
H2BW3P	0.056	0.0118	1.36516
SNORD116-7	0.0232	0.0037	1.36502
IGFBP7-AS1	7.59e-15	6.7e-18	1.36469
GNAO1-DT	0.181	0.0611	1.36209
DNAJB5	0.0135	0.00185	1.3619
LINC01106	3.28e-08	2.96e-10	1.36178
FIGN	0.00846	0.000996	1.36174
NTRK3	0.0179	0.00266	1.36121
LOC102725116	0.224	0.0832	1.36076
LOC105374907	0.236	0.09	1.35961
PURG	0.0388	0.0072	1.35869
FAM241B	0.0152	0.00215	1.35846
CALHM5	0.00023	1.12e-05	1.35739
INMT	1.13e-06	1.92e-08	1.35554
CRIP2	2.07e-05	6.05e-07	1.35474
KIF5A	0.00426	0.000417	1.3543
MTMR11	5.78e-05	2.04e-06	1.34992
SGSM1	0.0173	0.00254	1.34923
CLU	0.00444	0.000439	1.34885
LOC101930421	0.00604	0.000644	1.34753
INMT-MINDY4	3.61e-06	7.55e-08	1.34747
ETNK2	0.000111	4.57e-06	1.34742
RNA5-8SN5	0.0636	0.014	1.34691
SNTA1	5.71e-06	1.3e-07	1.34672
SMARCD3	3.15e-06	6.39e-08	1.34671
GPR63	0.0673	0.0151	1.34646
MIRLET7A2	0.00932	0.00113	1.34622
SMIM10L2B	0.0489	0.00984	1.34411
SLIT3-AS1	0.0531	0.011	1.34387
CRISPLD1	0.0631	0.0139	1.34352
ERBB2	6.89e-07	1.05e-08	1.34247
EGFR-AS1	0.0292	0.005	1.34144
CDH13	5e-08	5.02e-10	1.34133
PATJ	0.00149	0.000112	1.34063
LOC112267886	0.077	0.0182	1.34052
VLDLR	0.0734	0.0171	1.34012
PTGIS	2.82e-13	3.77e-16	1.3375
LOC112268024	6.89e-05	2.57e-06	1.33582
EFEMP1	1.48e-22	2.16e-26	1.33579
TPPP	0.0153	0.00216	1.3356
SLC19A1	0.00101	6.84e-05	1.33514
WSCD2	0.227	0.0851	1.33509
THRB-AS2	0.0223	0.00351	1.33447
LOC107986786	0.134	0.0396	1.33439
GRIN2A	0.114	0.0312	1.33431
FBLN2	0.148	0.0452	1.33414
MIR4758	0.224	0.0831	1.33373
CDH13-AS1	0.00888	0.00106	1.33269
PKD1	0.000187	8.68e-06	1.33204
PWARSN	4.74e-07	6.74e-09	1.33167
PAPPA-AS1	0.0329	0.00581	1.33144
ADGRL3	0.0841	0.0206	1.32994
FOSB	0.559	0.336	1.32969
HLF	0.0114	0.00147	1.32942
HSPA2	0.000194	9.11e-06	1.3294
LOC107984580	0.038	0.007	1.32933
REEP2	3.28e-08	2.94e-10	1.32929
LINC01354	0.00995	0.00123	1.3286
QRFP	0.0141	0.00195	1.32838
GATA6-AS1	0.0446	0.00868	1.32807
MIR1469	0.183	0.062	1.32731
SNHG14	4.97e-07	7.15e-09	1.32683
LINC02725	0.0813	0.0197	1.32591
IGFBP7	2.83e-12	6.97e-15	1.32585
CNN3-DT	4.23e-05	1.39e-06	1.32583
MIR3126	0.148	0.0454	1.32562
RNA5-8SN2	0.0489	0.00985	1.32542
SNORD116-17	0.0844	0.0206	1.3247
GKAP1	0.00113	7.82e-05	1.32445
ARHGEF26-AS1	0.0849	0.0208	1.32311
LOC105379028	0.0114	0.00147	1.32272
PDE5A	0.0213	0.00332	1.32113
LOC105374019	0.257	0.101	1.31999
LOC105378561	0.163	0.0522	1.31922
ID3	0.000734	4.66e-05	1.31851
TUB	0.000134	5.73e-06	1.31779
LOC102725238	2.93e-08	2.58e-10	1.31696
SPECC1	1.29e-05	3.46e-07	1.31515
SNORD116-5	0.119	0.0329	1.31458
LOC107986990	0.00766	0.000882	1.31452
LOC100507351	0.0719	0.0166	1.31449
F10	0.00524	0.000536	1.3128
LOC105372427	0.0493	0.00994	1.31188
SLIT3	0.00342	0.000315	1.31175
LOC105369194	0.00325	0.000296	1.31149
LOC112267858	0.000336	1.77e-05	1.31119
CASC18	0.0422	0.00809	1.31048
DCLK2	0.00358	0.000334	1.31019
MIR6511B1	0.0119	0.00157	1.31015
KCNS3	0.066	0.0148	1.30936
LINC01088	0.0304	0.00527	1.30726
LOC101928119	4.84e-05	1.64e-06	1.3068
CASP12	0.0821	0.0199	1.30596
LOC105373122	0.0848	0.0208	1.30591
MARCHF4	0.124	0.0351	1.30552
NRXN3	0.0321	0.00561	1.3054
SACS-AS1	0.107	0.0283	1.30449
LOC107986362	0.0183	0.00272	1.30397
TRIM36	0.0126	0.00168	1.30316
CNKSR3	2.16e-14	2.21e-17	1.30212
SNORD159	0.13	0.0377	1.30203
LAMA5	0.00279	0.000246	1.3014
HOGA1	0.0353	0.00635	1.30099
LOC440895	0.0319	0.00559	1.30073
PHYHIP	0.157	0.0496	1.30045
DUSP19	0.000673	4.2e-05	1.29994
ANO5	0.0141	0.00195	1.29993
RIMKLB	0.000925	6.18e-05	1.29868
LOC107986135	0.0373	0.00681	1.29806
ARHGEF17	0.000205	9.7e-06	1.29751
LOC105373873	0.39	0.189	1.29744
CAMK2G	1.62e-06	2.96e-08	1.29682
ECM2	0.0291	0.00496	1.29666
LOC107984131	3.59e-05	1.14e-06	1.29641
SOX6	0.162	0.0519	1.29418
NHIP	0.317	0.138	1.29371
TRI-AAT5-5	0.0321	0.00562	1.29288
LOC105377212	0.00592	0.000628	1.29217
NAP1L2	0.0095	0.00116	1.29202
ITGA11	0.00334	0.000306	1.29129
LOC105377458	0.0655	0.0146	1.29091
FAM110C	3.93e-06	8.43e-08	1.29075
MAP6	0.000802	5.17e-05	1.29054
RBPMS-AS1	0.00511	0.00052	1.2898
TRO	1.76e-05	5.02e-07	1.28946
LOC107987075	0.0619	0.0136	1.28912
TGFB1I1	7.4e-06	1.74e-07	1.2891
LOC107986789	0.143	0.043	1.28814
MDGA1	0.023	0.00365	1.2875
TMSB15B	0.00878	0.00105	1.28723
TMEM184A	0.000111	4.61e-06	1.28644
TRC-GCA11-1	0.128	0.0366	1.28526
DKK3	2.38e-05	7.15e-07	1.28463
LOC105370168	0.109	0.0291	1.28181
LOC105376095	0.000399	2.21e-05	1.28169
DNAJB4	0.00111	7.68e-05	1.28073
LOC105375079	0.111	0.0299	1.28031
DACT1	0.0107	0.00136	1.27901
DANT1	0.0968	0.0248	1.27782
SOX15	0.193	0.067	1.27775
LOC107986838	0.000603	3.67e-05	1.27749
ADAMTSL3	0.0851	0.021	1.27619
PMEPA1	0.0115	0.00149	1.27557
JPH1	0.417	0.21	1.27537
LOC107986470	0.106	0.028	1.27491
EYA4	0.268	0.108	1.27459
LRP2BP-AS1	0.0165	0.00238	1.27448
MBNL1-AS1	0.000805	5.19e-05	1.27443
MEIS1-AS2	0.154	0.048	1.27403
SMIM10	0.00224	0.000185	1.27335
LOC107984435	0.132	0.0386	1.27172
SNORD64	0.000873	5.76e-05	1.27108
MACROD2	0.0347	0.00621	1.271
LINC02519	0.24	0.0919	1.27003
PLS3-AS1	0.0689	0.0156	1.26872
LINC02284	0.000394	2.18e-05	1.26859
S1PR3	0.0275	0.00461	1.26817
TTLL11	0.000551	3.25e-05	1.26808
DLG3	0.000113	4.71e-06	1.266
LOC101926915	0.0653	0.0145	1.26587
SPINT2	2.52e-05	7.63e-07	1.26558
CPED1	0.0123	0.00162	1.264
CACNA1C-AS1	0.00367	0.000345	1.26343
PCDH10	0.00968	0.00119	1.26325
PKD1-AS1	0.000608	3.71e-05	1.26315
DSC3	0.478	0.261	1.26292
CLDN11	0.213	0.0769	1.26194
LINC01252	0.085	0.0209	1.26193
CD151	1.76e-08	1.41e-10	1.26149
LOC105374021	0.0492	0.00989	1.26139
AQP1	2.99e-09	1.82e-11	1.26106
MYO7B	0.000108	4.45e-06	1.26069
KLHL13	0.0122	0.00161	1.26065
ZNF704	0.00688	0.000765	1.25972
LOC105377673	0.0119	0.00156	1.2589
EQTN	0.214	0.0777	1.25829
FTCD	0.101	0.0262	1.25727
PWAR5	6.36e-05	2.32e-06	1.25722
IRAIN	1.75e-05	4.98e-07	1.25711
ITPR1	9.29e-07	1.51e-08	1.25633
TPM1-AS	0.00307	0.000275	1.25586
TBL1X	0.00101	6.91e-05	1.25448
RBMXL3	0.234	0.0888	1.25436
USP44	0.0964	0.0246	1.25261
STK38L	1.19e-07	1.33e-09	1.25221
BARX1	0.748	0.554	1.25141
RAPGEF4-AS1	0.132	0.0383	1.25108
CAB39L	9.05e-05	3.57e-06	1.25099
WHAMMP2	0.000244	1.21e-05	1.25068
LINC02935	0.0324	0.00568	1.24929
VPS13A-AS1	0.00665	0.000727	1.24928
LOC107984913	0.00242	0.000205	1.24802
MYOZ3	0.0248	0.00401	1.24752
REM1	0.044	0.00854	1.24605
LOC107987016	0.0567	0.012	1.24568
LOC100288570	0.0242	0.00389	1.24546
PLCE1-AS1	0.102	0.0268	1.24541
GRID1	0.275	0.112	1.24502
PAPPA	0.0331	0.00585	1.24494
MIR604	0.143	0.0432	1.24482
IQCJ-SCHIP1-AS1	0.118	0.0326	1.24481
PERP	0.0025	0.000214	1.24396
FGL2	0.00228	0.00019	1.24366
GOLGA2P5	0.00589	0.000623	1.24269
PLCD3	1.28e-05	3.42e-07	1.24213
TCEA3	0.00183	0.000144	1.24169
AJUBA	0.00527	0.000541	1.24147
FAM149A	5.92e-05	2.12e-06	1.24107
LOC101929444	0.0453	0.0089	1.24087
LOC107984965	0.0856	0.0211	1.24044
SEMA3B	0.0275	0.0046	1.24032
ADAM11	0.035	0.00628	1.23983
FMOD	0.00115	8.11e-05	1.23963
IGF1R	1.83e-05	5.27e-07	1.23883
CYP4F11	0.275	0.112	1.23867
EFS	1.24e-09	6.37e-12	1.23795
LMO7	0.0574	0.0122	1.23772
ALPK3	8.82e-05	3.45e-06	1.23712
BCL7A	0.00132	9.62e-05	1.23664
CERS3	0.0711	0.0163	1.2365
RAVER2	0.00892	0.00107	1.23618
MIR5190	0.063	0.0139	1.23589
LOC105374421	0.0393	0.00733	1.23566
AOPEP	0.000149	6.52e-06	1.23449
SNORD107	0.0119	0.00156	1.23441
KIAA1671-AS1	0.0141	0.00195	1.23364
TSPAN8	0.0787	0.0188	1.23346
ARHGEF37	0.000497	2.87e-05	1.23303
GPRC5C	0.000245	1.22e-05	1.23271
TGFB2-OT1	0.0157	0.00224	1.23237
GATA6	6.7e-07	1.01e-08	1.23076
COL21A1	0.0905	0.0227	1.23005
ENAH	0.000562	3.35e-05	1.22929
LOC107985054	0.0006	3.64e-05	1.22895
SNORD116-3	0.0336	0.00597	1.22887
LOC102723834	0.118	0.0328	1.22873
LOC107984242	0.132	0.0384	1.22726
AKAP5	0.000169	7.61e-06	1.22627
BCAM	0.017	0.00248	1.22528
PEG3	0.000409	2.28e-05	1.22526
RRAS2	0.000106	4.34e-06	1.22521
MAFF	0.0308	0.00536	1.22514
RGN	3.01e-05	9.33e-07	1.22477
CACNA1C	0.000641	3.96e-05	1.22443
TPSG1	0.152	0.0469	1.2238
LOC107985137	0.0335	0.00594	1.22248
MIR100HG	0.00419	0.000409	1.22195
LINC00965	0.337	0.151	1.22188
LOC105377457	0.0189	0.00284	1.22143
CAV2	0.00471	0.000472	1.22073
PPP1R26-AS1	0.188	0.0644	1.21962
MIRLET7F1	0.0417	0.00794	1.21917
LINC01592	0.0308	0.00536	1.21882
NEXMIF	0.0769	0.0182	1.21865
PGM5P4	0.169	0.0551	1.21822
TCEAL4	1.12e-05	2.91e-07	1.21666
LOC101927834	0.118	0.0329	1.21565
SSPN	0.0684	0.0155	1.21562
CHSY3	0.000545	3.2e-05	1.21487
PPP1R3B	3.19e-06	6.49e-08	1.21447
LOC105375957	0.244	0.0947	1.21377
SNORD116-18	0.0559	0.0118	1.21241
LOC105375634	0.0831	0.0202	1.21213
RAI2	0.000155	6.9e-06	1.21211
OLFM2	0.0358	0.00646	1.21117
ITGBL1	0.0122	0.00161	1.21073
LOC105376026	0.000593	3.57e-05	1.21067
LOC105374808	0.0598	0.0129	1.20988
MTURN	0.000264	1.33e-05	1.20955
LRCH2	0.0212	0.0033	1.20918
MICAL2	2.71e-12	6.55e-15	1.20872
NSUN7	0.0129	0.00174	1.20866
COL16A1	1.12e-05	2.88e-07	1.20812
BMPR1A	0.00564	0.000588	1.20744
FOXC1	0.0268	0.00444	1.20686
LINC00702	0.00796	0.000923	1.20684
PALLD	0.00474	0.000475	1.20624
BCAR1	0.00114	7.95e-05	1.2062
PRDM6	0.0638	0.0141	1.20571
CRIM1-DT	0.0312	0.00543	1.20546
SNORA115	0.00566	0.000592	1.20524
FAM47E-STBD1	4.7e-05	1.58e-06	1.20344
ZNF385D	0.00876	0.00104	1.20225
LOC105371589	0.377	0.179	1.20132
TBXA2R	6.98e-13	1.26e-15	1.20086
GJA4	0.0846	0.0208	1.20086
PCDHB6	0.0293	0.00501	1.20032
DAPK3	0.000563	3.36e-05	1.19946
HSPA4L	0.000636	3.92e-05	1.19817
LOC105374113	0.785	0.607	1.19778
SAMD11	0.0945	0.024	1.19681
NFIX	0.000519	3.03e-05	1.19622
LOC102724434	0.0432	0.00833	1.19612
MIR23A	0.0823	0.02	1.19576
CHAC1	0.0123	0.00163	1.19572
LOC101927825	9.73e-06	2.42e-07	1.1944
TLCD4-RWDD3	0.00379	0.00036	1.19411
DPY19L2	0.0704	0.0161	1.19403
LOC102723576	0.0946	0.0241	1.19277
LOC107984270	0.189	0.0648	1.1926
LOC105375131	0.306	0.132	1.19231
PALS2	0.0239	0.00384	1.19192
VXN	0.0213	0.00332	1.19147
SNORD173	0.0913	0.0229	1.18979
GALNTL6	0.313	0.136	1.18921
MOV10L1	0.0834	0.0203	1.18865
LOC107984360	0.0186	0.00279	1.18762
ADCY6	1.09e-09	5.4e-12	1.18687
EDN1	0.13	0.0377	1.18626
ERLNC1	0.19	0.0654	1.18594
ARSJ	0.00548	0.000568	1.18579
LOC105372449	0.00044	2.49e-05	1.18552
SLC14A2	0.164	0.053	1.18551
LOC101060179	2.8e-06	5.58e-08	1.18546
LOC107986709	0.214	0.0775	1.1852
IRX1	0.455	0.241	1.18464
LOC105379070	0.254	0.1	1.18456
KRT18	0.317	0.138	1.18271
C1QTNF2	0.000346	1.84e-05	1.18222
MIR6819	0.12	0.0336	1.18194
ATP10A	3.43e-08	3.13e-10	1.18098
XKRX	0.248	0.0965	1.18052
PDGFA	3.66e-08	3.43e-10	1.18035
LTBP3	0.000102	4.17e-06	1.17927
LOC107986289	0.101	0.0262	1.17909
LOC644554	0.0278	0.00468	1.17868
LOC107984577	0.0498	0.0101	1.17731
HAUS7	0.00243	0.000206	1.1773
KCNMA1	0.0186	0.00278	1.17685
LOC105373244	0.121	0.034	1.17598
SLC25A23	0.00536	0.000553	1.17551
CACNA1C-AS4	0.00137	0.0001	1.17505
TEX49	1.58e-07	1.86e-09	1.17266
ADCY9	1e-05	2.52e-07	1.1719
ALS2CL	0.00269	0.000236	1.17165
LINC01359	0.0388	0.00719	1.17133
LOC101927712	0.0234	0.00374	1.17128
LOC107985851	1.6e-07	1.88e-09	1.17085
GJB3	0.114	0.031	1.16984
PGAP4	0.000821	5.35e-05	1.16819
PHGDH	0.112	0.0303	1.16806
GPR20	0.228	0.0857	1.16803
SYNDIG1	0.0114	0.00148	1.16741
PFN2	0.0136	0.00186	1.16694
LOC107984498	0.448	0.235	1.16675
MEIS3P1	0.00676	0.000744	1.16672
MIR198	2.09e-08	1.71e-10	1.16557
MAGED2	8.82e-07	1.43e-08	1.16416
LOC102724497	0.118	0.0327	1.16415
LOC105374167	0.000106	4.33e-06	1.16359
HSPB2-C11orf52	0.00638	0.000689	1.1624
BLID	0.0145	0.00203	1.1623
LINC02080	0.159	0.0506	1.16067
FGF14	0.0481	0.00962	1.16015
LOC102723985	0.117	0.0322	1.15957
RHOD	3.51e-05	1.11e-06	1.15848
PKIG	3.56e-13	5.46e-16	1.1582
DIRC3-AS1	0.122	0.0342	1.158
GLRB	0.0248	0.00401	1.15769
PRRT2	0.198	0.0692	1.15635
EGR1	0.183	0.0621	1.15619
LRRC58-DT	1.28e-10	4.61e-13	1.15606
LOC107987140	0.2	0.0705	1.156
TGFB2	0.0213	0.0033	1.15491
SLC20A2	3.33e-05	1.04e-06	1.15469
LOC105377103	NA	NA	1.15432
PLCXD3	0.152	0.0473	1.15394
LOC105373794	0.0115	0.00149	1.1535
FBXO17	1.91e-06	3.55e-08	1.15346
LOC105371366	0.000519	3.02e-05	1.1534
LOC105372326	0.13	0.0376	1.1525
LINC01352	0.145	0.044	1.15216
LOC105369682	0.0252	0.0041	1.15207
PHYHIPL	0.126	0.0361	1.15128
BTD	0.15	0.0464	1.15088
CYFIP2	0.000399	2.21e-05	1.15033
TBILA	0.0723	0.0167	1.15028
TCEAL3	8.09e-07	1.28e-08	1.14945
TRL-TAG2-1	0.158	0.0501	1.14932
SLFNL1-AS1	9.49e-09	6.96e-11	1.14915
ZNF204P	0.00516	0.000527	1.14911
LOC107987102	0.00285	0.000253	1.14906
SLC4A3	0.019	0.00286	1.14841
BMS1P18	0.243	0.0936	1.14797
NAP1L3	0.0125	0.00166	1.1479
LOC105376482	0.0683	0.0154	1.14735
PRELP	1.15e-06	1.95e-08	1.14709
LOC105374020	0.122	0.0344	1.14643
GREM2	NA	NA	1.1464
EMP2	0.000187	8.71e-06	1.14639
CCN2	3.51e-05	1.11e-06	1.14528
CNTN5	0.341	0.154	1.1438
TGFB2-AS1	0.275	0.112	1.14364
JAG1	0.00133	9.72e-05	1.1432
TBX2	0.000263	1.33e-05	1.14258
KALRN	0.000148	6.5e-06	1.14211
MINDY4	0.000277	1.41e-05	1.14201
TMEM8B	0.00612	0.000655	1.14132
IL11RA	0.00737	0.000838	1.14044
BACH2	0.111	0.0299	1.1399
GJA5	0.0547	0.0114	1.13907
LOC102723716	0.169	0.055	1.1388
GRK5-IT1	0.0299	0.00514	1.13835
SNORD116-24	0.0126	0.00167	1.13831
FAM27B	0.0787	0.0188	1.13826
PABPC4L	0.0725	0.0168	1.13788
CBX7	6.72e-06	1.57e-07	1.13685
GRAMD2A	0.103	0.0271	1.13681
LOC107984428	0.0743	0.0174	1.13474
LOC105369958	0.0393	0.00733	1.13417
LINC02468	0.0203	0.00311	1.13286
TCEAL1	0.00137	0.000101	1.13235
PPP1CB-DT	0.0476	0.00952	1.13209
ANTXR1	6.06e-07	8.98e-09	1.13157
PCYT1B	0.217	0.0792	1.13119
DUSP1	0.137	0.0407	1.13089
ZDHHC11B	0.0181	0.00269	1.13
LOC105376957	0.0182	0.00271	1.12979
CCDC81	0.0116	0.00152	1.1293
PAWR	0.00146	0.00011	1.1291
LOC105373302	0.0101	0.00125	1.12881
TLN2	0.000153	6.82e-06	1.1287
KANK2	3.75e-05	1.21e-06	1.12849
MIR3671	0.0495	0.00998	1.12847
IL17RD	0.0609	0.0133	1.12678
ZBTB47	1.39e-07	1.6e-09	1.12645
ZNRF3	0.0193	0.00291	1.12629
LOC112268025	0.00229	0.000191	1.12544
LINC01836	0.0846	0.0207	1.12536
AMIGO1	3.92e-05	1.27e-06	1.12425
BEND7	0.000337	1.78e-05	1.12379
ARHGEF17-AS1	0.00141	0.000105	1.12371
WWP2	0.000753	4.8e-05	1.1218
LRRC75B	0.00765	0.000879	1.12157
VLDLR-AS1	0.296	0.125	1.12153
LOC102723406	0.101	0.0262	1.11961
LOC105370614	0.0213	0.00331	1.11905
FADS2	0.000375	2.03e-05	1.11846
PDLIM5	0.00102	7.02e-05	1.11819
NAP1L5	0.00565	0.00059	1.11806
RNA5-8SN1	0.162	0.0519	1.11804
NPY5R	0.345	0.157	1.11781
NFASC	0.00115	8.11e-05	1.11775
CAVIN3	1.61e-07	1.92e-09	1.11758
ITIH4-AS1	0.171	0.0561	1.11726
KLHDC9	0.108	0.0289	1.11718
COL1A2-AS1	0.162	0.052	1.11695
GCK	0.00336	0.000308	1.11656
CAVIN1	2.99e-09	1.82e-11	1.11589
LOC105371532	0.129	0.0371	1.11578
LOC107986123	0.0095	0.00116	1.11574
CYP4X1	0.061	0.0133	1.11561
LOC105378967	0.0377	0.00694	1.11516
ATP8B2	8.57e-14	9.75e-17	1.11515
LOC101928929	0.283	0.117	1.11514
DMKN	0.00368	0.000347	1.11452
AIF1L	0.219	0.0802	1.11398
COL25A1	0.386	0.186	1.11391
MIR548F2	0.0639	0.0141	1.11345
CAPN9	0.0207	0.00318	1.11325
LOC105373991	0.0163	0.00234	1.11273
H2BW4P	0.124	0.0353	1.11238
RGS11	9.74e-05	3.91e-06	1.11213
LOC101929285	0.0215	0.00335	1.11152
PLEKHG3	0.000282	1.44e-05	1.11147
SNORD116-1	0.127	0.0364	1.11137
DIXDC1	5.09e-05	1.76e-06	1.11122
GALNT16	0.00296	0.000264	1.11102
PTPN21	0.0005	2.89e-05	1.11088
FSTL1	1.65e-11	4.96e-14	1.11079
ZNF483	0.0227	0.00359	1.11056
LOC107986712	0.204	0.0726	1.11034
MIOS-DT	0.139	0.0415	1.10983
LOC105374443	0.29	0.121	1.1083
ARHGAP44	0.00827	0.000969	1.10808
LOC105377017	0.111	0.0301	1.10772
LOC105376917	0.141	0.0424	1.10742
LOC107984928	0.228	0.0856	1.10598
ZEB1	0.000731	4.63e-05	1.10576
MIR101-1	0.0482	0.00967	1.105
WASF3	0.000537	3.15e-05	1.10477
LOC107986121	0.0861	0.0213	1.10416
TMC3-AS1	0.379	0.181	1.10394
EGFR	0.0182	0.00271	1.10374
ZRANB2-AS1	0.00444	0.000438	1.10325
SPON1	0.503	0.283	1.10319
FAM27E4	0.01	0.00125	1.10305
LOC100287387	0.192	0.0662	1.10228
CPEB2-DT	0.0808	0.0195	1.10186
LOC105372767	0.254	0.1	1.1009
GADD45A	1.25e-07	1.41e-09	1.10044
LARGE1	0.00243	0.000206	1.10041
LINC00472	0.01	0.00124	1.10032
STBD1	7.48e-05	2.85e-06	1.09999
LNC-LBCS	0.058	0.0124	1.09758
LOC105378968	0.0872	0.0216	1.0963
FAM27E3	0.0908	0.0228	1.09613
ANKRD18A	0.509	0.289	1.09576
BGN	4.15e-09	2.66e-11	1.09558
NBEAL1	0.00137	0.000101	1.09458
NEDD9	0.092	0.0231	1.09431
ASXL3	0.0298	0.00512	1.09231
SAMD4A-AS1	0.16	0.0508	1.09206
RNF180	0.0166	0.0024	1.09199
MAFK	9.63e-05	3.85e-06	1.09081
ITGA3	2.86e-07	3.71e-09	1.09072
TNFRSF11B	0.0221	0.00346	1.09005
NPTX2	0.0731	0.017	1.08941
SLC22A2	0.513	0.293	1.08885
RASL11A	0.0144	0.00201	1.08861
ANKS1B	0.00172	0.000134	1.08858
MTARC2	5.15e-06	1.15e-07	1.08829
INHBA-AS1	0.285	0.118	1.08822
MFAP3L	0.00694	0.000774	1.08821
LOC101928417	0.0163	0.00235	1.08815
SNORD116-6	0.165	0.0532	1.08795
SMARCA1	1.54e-05	4.27e-07	1.08777
SHISA4	0.000382	2.09e-05	1.08749
PER2	0.0875	0.0218	1.08739
LOC107985684	0.0069	0.000769	1.08635
KIF1C	8.54e-07	1.37e-08	1.08617
LOC107984312	7.82e-07	1.22e-08	1.0857
SAMD14	1.56e-05	4.36e-07	1.08523
KCNK17	0.207	0.0743	1.08522
STK32A-AS1	0.0244	0.00393	1.08457
MYOZ2	0.271	0.11	1.08439
ACTN1	0.00197	0.000158	1.08379
KRBOX1	0.0163	0.00234	1.08332
OXR1-AS1	0.0657	0.0146	1.08303
SLC22A17	0.00215	0.000177	1.08247
ATP6AP1L	0.00336	0.000309	1.08204
RNF152	0.0211	0.00327	1.08126
SNORD108	0.0139	0.00191	1.08077
HIP1R	2.6e-09	1.54e-11	1.08026
PTPN3	0.000872	5.74e-05	1.08001
LOC101927560	0.479	0.262	1.07961
IGFBP2	4.27e-07	5.88e-09	1.07866
AVEN	2.14e-07	2.66e-09	1.0779
CRYBB3	0.0227	0.0036	1.07777
DSCAM	0.0684	0.0154	1.07703
LOC101929719	0.0766	0.0181	1.07656
LOC101929291	0.0115	0.00149	1.07651
SPRY4-AS1	0.00741	0.000845	1.07497
LOC105370573	0.0364	0.0066	1.07408
LOC107986283	0.251	0.0987	1.07347
TES	0.0196	0.00297	1.07273
SNORD113-4	0.269	0.108	1.07191
LOC112268022	0.0335	0.00595	1.07125
CCDC110	0.00501	0.000507	1.06974
LOC105372308	0.111	0.0299	1.06969
PELO	0.0178	0.00263	1.06959
SNORD114-1	0.25	0.0977	1.06815
LOC107984616	0.159	0.0504	1.06775
SPEGNB	0.0366	0.00667	1.06708
LOC105374076	0.00553	0.000575	1.0655
ADH1C	0.0057	0.000597	1.06514
SNORD113-1	0.196	0.0685	1.06401
WEE1	0.039	0.00726	1.06397
NSMF	0.000506	2.92e-05	1.06382
RCAN2-DT	0.353	0.162	1.06334
BDNF-AS	0.0383	0.00708	1.06234
C1orf198	0.000228	1.1e-05	1.06141
GPR176	1.82e-08	1.46e-10	1.06118
LANCL3	0.0114	0.00147	1.06109
PGF	0.0347	0.00623	1.06088
RNA18SN2	0.0554	0.0117	1.06071
GDF10	NA	NA	1.06064
SUN1	1.04e-05	2.64e-07	1.05934
SNORA86	0.0131	0.00177	1.05909
MAGI1-IT1	0.0457	0.00902	1.05898
ATF3	0.334	0.149	1.05803
LOC105376335	0.353	0.162	1.05777
CREB3L2-AS1	0.00183	0.000145	1.05684
LOC105374007	NA	NA	1.05678
CRIP1	0.0174	0.00257	1.05663
ITIH4	0.16	0.0508	1.05657
TSPYL2	0.00266	0.000232	1.05653
RASSF3	0.000197	9.24e-06	1.05615
COX7A1	0.000285	1.46e-05	1.05571
DLX2	0.502	0.282	1.0555
DIP2C	0.000197	9.26e-06	1.05523
ARHGEF28	6.51e-05	2.38e-06	1.05518
LOC105372884	0.0439	0.00851	1.05518
RASL10B	0.116	0.032	1.05503
SGCG	0.138	0.0411	1.05437
SPSB1	0.00122	8.69e-05	1.05427
DBN1	0.000139	5.97e-06	1.05392
TMSB15B-AS1	0.312	0.135	1.053
RNF115	0.0112	0.00144	1.05239
LOC105376216	0.334	0.149	1.05235
EPB41L5	0.0215	0.00335	1.05232
RCOR2	0.0952	0.0242	1.05201
FAM90A25P	0.28	0.115	1.0517
DAB2IP	8.57e-14	9.95e-17	1.05158
TJP2	8.86e-13	1.73e-15	1.05124
SYPL2	0.176	0.0588	1.05035
PDK3	0.000506	2.93e-05	1.05009
LOC105369458	0.248	0.097	1.04999
LOC105378369	0.0129	0.00173	1.04934
LINC02649	0.0204	0.00312	1.04905
LOC105370935	0.245	0.0951	1.04897
COL4A2	0.00191	0.000152	1.04888
ARMH4	0.0383	0.00709	1.04878
LOC105374145	0.0209	0.00323	1.04813
LRRC8A	0.000148	6.49e-06	1.04605
CCDC102A	2.03e-09	1.14e-11	1.04537
RAB40A	0.107	0.0284	1.04506
GLIPR1L2	0.00517	0.000528	1.04477
LOC107985285	0.168	0.0549	1.04474
NLGN1-AS1	0.335	0.15	1.04412
COL8A2	0.00699	0.000784	1.04406
C3orf52	0.000352	1.88e-05	1.04377
LOC105373195	0.0738	0.0172	1.04372
IFITM10	0.0275	0.00459	1.04296
CDK15	0.236	0.0897	1.04186
KIF1C-AS1	0.00121	8.63e-05	1.04155
DTX3	0.000711	4.47e-05	1.04107
SNCAIP	0.0729	0.0169	1.041
LOC105371344	0.0361	0.00655	1.04063
LOC107987007	0.139	0.0414	1.0405
SALRNA2	0.309	0.133	1.03996
MIPOL1	0.0222	0.00348	1.03941
LINC00933	0.000359	1.92e-05	1.03809
GALNT2	2.05e-05	5.98e-07	1.03803
MIR4649	0.0115	0.00149	1.03779
SLC28A1	0.176	0.0587	1.03575
LOC105376956	0.273	0.111	1.03519
B4GALNT3	0.000652	4.05e-05	1.035
ILK	3.1e-05	9.62e-07	1.03475
LRRC32	0.0272	0.00452	1.03464
NUDT10	0.0674	0.0152	1.0337
LOC107985051	0.156	0.0491	1.03343
LOC107986575	0.263	0.105	1.03266
HABP4	6.05e-09	4.16e-11	1.0324
NAV2	0.0012	8.49e-05	1.0318
PLXNB3	0.0338	0.00602	1.02898
GSTM1	0.0746	0.0175	1.02878
COL4A2-AS1	0.00206	0.000167	1.02785
BAIAP2L2	0.152	0.0472	1.0277
PCOLCE2	0.113	0.0308	1.02744
MPP3	0.00515	0.000525	1.02734
LOC112267961	0.152	0.0472	1.02734
NINL	0.00728	0.000827	1.02708
LOC107984387	0.0752	0.0177	1.02568
LOC107985302	0.0291	0.00496	1.02502
LOC105369957	0.205	0.0734	1.02483
GPR62	0.122	0.0341	1.02479
LOC105379050	0.325	0.143	1.02472
TWSG1	0.000922	6.15e-05	1.02437
COPRS	3.12e-05	9.71e-07	1.02423
NRN1	0.436	0.225	1.02406
TEDC1	0.0749	0.0176	1.024
WWTR1	0.000278	1.41e-05	1.02385
BMS1P17	0.336	0.151	1.02252
FAM182B	0.127	0.0365	1.02251
SH3BGRL2	0.0241	0.00387	1.02224
CLMAT3	1.27e-05	3.37e-07	1.02205
SNORD116-23	0.175	0.058	1.02155
LOC105377211	0.0643	0.0143	1.02124
SELENOM	0.00023	1.12e-05	1.02117
LRRTM3	0.351	0.161	1.02083
PCGF5	0.0391	0.00727	1.02069
TMEM92	0.0788	0.0188	1.02041
SDK1-AS1	0.252	0.0993	1.02027
LYNX1-SLURP2	0.0122	0.00161	1.02009
ARHGEF39	3.36e-06	6.94e-08	1.01924
KCTD10	0.00124	8.89e-05	1.01917
HOXA3	0.115	0.0315	1.01868
CX3CL1	0.000977	6.61e-05	1.01861
LOC105375347	0.134	0.0397	1.01829
GYPE	0.103	0.0272	1.01807
LOC112268133	0.161	0.0513	1.01794
PRICKLE2-DT	0.426	0.217	1.01703
NDNF	NA	NA	1.01596
RUSC2	8.24e-06	1.97e-07	1.01551
RRAS	3.52e-05	1.12e-06	1.0154
CALCOCO1	0.000409	2.28e-05	1.01516
LRP6	0.0059	0.000625	1.01465
CDKL2	0.188	0.0646	1.01429
HCFC1R1	0.000538	3.16e-05	1.01426
LOC105375047	0.358	0.165	1.01416
ILDR2	0.305	0.13	1.01395
SNRPN	5.43e-07	7.92e-09	1.01372
MPDZ	0.00362	0.000339	1.01364
OBSL1	0.00411	0.000399	1.01332
RGS9	0.0791	0.019	1.0133
SCARF2	0.000277	1.41e-05	1.0133
LOC101928446	0.0347	0.00621	1.01328
MYBPHL	0.0357	0.00643	1.01294
FGFR1	1e-05	2.51e-07	1.01167
BRSK1	0.0319	0.00558	1.01134
LOC107984213	0.179	0.0598	1.01083
CCDC3	0.00356	0.000331	1.01055
HES4	0.00809	0.000945	1.01028
LOC105371554	0.0455	0.00897	1.01024
MST1R	0.0964	0.0246	1.00998
P3H3	1.51e-08	1.19e-10	1.00985
PER1	0.0448	0.00876	1.0096
DCDC2C	0.594	0.375	1.00902
GLCCI1-DT	0.309	0.133	1.00859
AKAP1	0.0106	0.00134	1.00845
LOC107985915	0.0377	0.00694	1.0084
VSTM4	0.0144	0.00201	1.00793
PICART1	0.0268	0.00445	1.00771
KIF7	0.00348	0.000321	1.00747
LOC101927418	0.119	0.0332	1.00662
WIPF3	0.0618	0.0135	1.00584
FOXO6	0.0599	0.013	1.00581
LRP5	0.000441	2.51e-05	1.00574
LOC101929124	0.397	0.195	1.00541
GET1-SH3BGR	0.057	0.0121	1.00518
LOC100507334	0.085	0.0209	1.00498
PHYHD1	0.000265	1.34e-05	1.0047
TRPC1	0.0141	0.00195	1.00429
KCNJ9	0.184	0.0625	1.00296
PDZD2	0.0581	0.0124	1.00281
PDLIM4	0.00206	0.000167	1.0025
SVIL-AS1	0.000386	2.12e-05	1.00221
LOC105369743	0.0605	0.0131	1.00195
RILPL1	1.2e-06	2.05e-08	0.999766
ID2-AS1	0.0933	0.0236	0.999684
CCDC116	0.148	0.0452	0.998842
COBLL1	0.00271	0.000238	0.997966
MIR497	0.105	0.0276	0.99689
PDIA2	0.474	0.258	0.996659
FALEC	0.209	0.0751	0.996344
XG	0.0541	0.0113	0.996286
GABRR1	0.419	0.211	0.99564
TCF21	0.353	0.162	0.995629
FOS	0.56	0.337	0.995383
DDAH1	2.36e-05	7.08e-07	0.995331
RFTN1	0.000123	5.18e-06	0.995255
CTTN	3.79e-09	2.41e-11	0.995247
MAP1LC3A	0.000208	9.88e-06	0.995165
NCALD	0.205	0.0731	0.994962
DMC1	0.281	0.116	0.994452
MIR3685	0.352	0.161	0.994418
PCBP4	0.000177	8.09e-06	0.993939
OTUD7B	0.000152	6.7e-06	0.993363
NUDT7	0.0807	0.0194	0.993326
SRF	0.00326	0.000298	0.992988
SNPH	6.26e-05	2.27e-06	0.992869
CECR2	0.0995	0.0258	0.991949
SPRED3	0.214	0.0774	0.991493
CIART	0.234	0.0888	0.990927
C20orf203	0.257	0.102	0.990745
FSCN2	3.64e-05	1.17e-06	0.989527
KIF23-AS1	0.0887	0.0221	0.988813
CELF2-AS2	0.0212	0.00329	0.988052
PEAR1	3.28e-06	6.71e-08	0.988044
CDKL5	0.00851	0.00101	0.987134
FSHR	0.546	0.323	0.987027
HAVCR1P1	0.0717	0.0165	0.98644
LOC105375987	0.241	0.0928	0.986191
CTDSPL	0.0982	0.0253	0.985404
HSPB2	0.00899	0.00108	0.985371
COL4A2-AS2	0.000917	6.11e-05	0.985115
AXIN2	0.0986	0.0254	0.984246
PLPP1	0.00121	8.55e-05	0.984197
MIRLET7D	0.0554	0.0117	0.98375
CDH17	0.169	0.0551	0.983168
FEZ1	2.21e-07	2.77e-09	0.982272
MTARC1	0.0654	0.0146	0.981217
BEND5	0.169	0.0551	0.979986
QRICH2	0.0692	0.0158	0.977763
MIR23AHG	0.123	0.0348	0.977336
BMS1P22	0.214	0.0776	0.976845
RNA18SN4	0.0997	0.0258	0.976681
RNA18SN3	0.113	0.0309	0.976568
RBMS3	0.0256	0.00418	0.976231
CLIP3	0.0107	0.00135	0.975932
AADAT	0.084	0.0205	0.975398
CNTN6	0.144	0.0438	0.975201
LOC107983985	0.345	0.156	0.975191
PXYLP1	0.0572	0.0122	0.974636
FANCC	0.000472	2.7e-05	0.974394
SYDE1	7.43e-10	3.45e-12	0.973686
LOC105372795	0.21	0.0757	0.973609
SNURF	4.25e-07	5.8e-09	0.973189
SLC2A1-DT	0.154	0.0479	0.972841
CFAP57	0.204	0.0725	0.972726
GAMT	9.84e-07	1.62e-08	0.972429
LINC00504	0.139	0.0415	0.972055
PBXIP1	4.13e-05	1.35e-06	0.971923
PRR16	0.0616	0.0135	0.971446
ITGB1	0.000784	5.03e-05	0.971385
DPH6-DT	0.128	0.0367	0.970438
MYO1D	0.000121	5.08e-06	0.969939
PLEKHH3	0.00122	8.71e-05	0.969744
MROH5	0.205	0.0732	0.969695
MAP9	0.000781	5.01e-05	0.969286
JAM3	5.87e-05	2.09e-06	0.969241
ASIC2	0.231	0.0873	0.969196
RTL3	0.337	0.151	0.968339
SYNC	0.019	0.00286	0.968047
UNC79	0.167	0.0543	0.967865
IRX2	0.497	0.278	0.967361
GSTM2	0.0965	0.0247	0.96726
MAGI1-AS1	0.127	0.0366	0.966519
SPRY4	1.89e-05	5.45e-07	0.965742
RNY1	0.000202	9.52e-06	0.965447
LOC105373874	0.454	0.24	0.965317
COL14A1	0.00568	0.000595	0.965149
GFPT1	9.29e-10	4.44e-12	0.964131
CCDC68	0.663	0.453	0.963694
HOMER1	0.000316	1.65e-05	0.963464
RNF138P1	0.00239	0.000201	0.962413
SFN	0.311	0.134	0.962086
COL4A4	0.122	0.0343	0.961762
LINC02762	0.0419	0.008	0.961564
LYNX1	0.00056	3.32e-05	0.961487
PIWIL2	0.229	0.0863	0.961433
DLG5	0.00942	0.00114	0.961416
LOC646903	0.0828	0.0201	0.961187
SULT1E1	0.773	0.59	0.960562
HEPH	0.0187	0.0028	0.960433
SACS	0.000198	9.35e-06	0.960043
LOC107984770	0.045	0.00884	0.959677
SBDS	0.00192	0.000153	0.959551
TOB1-AS1	0.184	0.0625	0.959279
FADS3	0.000213	1.02e-05	0.958741
LOC105374536	0.161	0.0515	0.958356
GPR161	0.000813	5.27e-05	0.958342
TMOD1	0.0173	0.00254	0.958197
CPHXL	0.422	0.214	0.95782
VTRNA2-1	0.112	0.0303	0.957644
GPRASP2	0.0093	0.00112	0.956892
PPFIA4	0.218	0.0799	0.956829
C9orf47	0.172	0.0567	0.956521
CLIC4	0.00015	6.61e-06	0.956474
CCDC107	0.000417	2.34e-05	0.956307
MYH9	2.22e-08	1.84e-10	0.956016
STK32A	0.000333	1.76e-05	0.956012
EXPH5	0.202	0.0713	0.955276
PGBD3	0.00365	0.000343	0.954212
RWDD3-DT	0.233	0.0881	0.954188
PTN	0.353	0.162	0.954033
LOC107987000	0.211	0.0758	0.953704
LOC105377139	0.233	0.0884	0.953443
LINC02614	0.0737	0.0172	0.953187
NDUFA4L2	0.201	0.071	0.953088
TRNP1	0.00932	0.00113	0.952653
INAFM1	1.33e-05	3.57e-07	0.951967
LOC107987153	0.225	0.084	0.951287
GNAO1	0.00193	0.000154	0.950848
ISYNA1	0.0171	0.00249	0.950265
WHAMMP3	1.79e-09	9.81e-12	0.95001
PTK2	0.00158	0.000121	0.949546
MIR920	0.274	0.112	0.949362
EDIL3	0.0155	0.00219	0.948799
B3GALNT2	0.0128	0.00171	0.9486
ST7-AS2	0.0176	0.0026	0.948086
PRDM11	0.000946	6.35e-05	0.947265
HDAC9-AS1	0.24	0.092	0.947044
LOC100507053	0.101	0.0265	0.946194
ATP5MGL	0.248	0.0968	0.945931
ELOVL4	0.0116	0.00151	0.945558
KCNK15	0.0121	0.00159	0.945496
FZD6	0.000872	5.75e-05	0.944441
SLC12A4	3.01e-07	3.93e-09	0.944252
LOC107984492	0.22	0.081	0.944249
ZDBF2	0.00356	0.00033	0.944149
LOC107985404	0.000138	5.95e-06	0.944057
ERCC6	7.86e-05	3.02e-06	0.942935
ZNF385D-AS1	0.275	0.112	0.942892
NFIA	0.0411	0.00778	0.942645
TANC1	1.4e-06	2.49e-08	0.942433
MGAM	0.182	0.0616	0.941895
PHKA1	0.00728	0.000826	0.941595
DUXAP10	0.328	0.145	0.941512
MATCAP2	0.0313	0.00546	0.941508
SPRYD3	2.59e-10	1.08e-12	0.940556
CORIN	0.0138	0.0019	0.940471
KLC2	0.000115	4.8e-06	0.940355
FBXO2	0.289	0.12	0.939782
TPTE2P3	0.36	0.167	0.939183
LOC101927566	0.484	0.266	0.939161
LOC107984585	0.275	0.112	0.939141
SPARC	4.44e-06	9.73e-08	0.939114
ANKRD7	0.435	0.224	0.938678
ESAM	0.0037	0.000349	0.938617
PAPOLB	0.25	0.0976	0.937621
ADH1A	0.0192	0.00289	0.9375
AMOT	0.0534	0.0111	0.93646
MEG3	0.162	0.052	0.936393
LOC102724849	0.292	0.123	0.93636
KCNK6	1.4e-07	1.61e-09	0.936297
LARP6	2.29e-07	2.88e-09	0.936182
PPP2R5B	0.00348	0.000322	0.936134
PCDHB17P	0.156	0.049	0.934803
USP35	3.64e-05	1.17e-06	0.934169
MRAP-AS1	0.187	0.0641	0.934087
PRR15-DT	0.183	0.0623	0.934033
LOC105379170	0.0313	0.00546	0.933325
TRT-AGT2-1	0.0221	0.00347	0.93318
DKK2	0.476	0.26	0.932616
LOC102723331	0.0666	0.0149	0.932189
HOXA2	0.175	0.0579	0.932132
LOC105375217	0.0749	0.0176	0.931597
ESAM-AS1	0.0215	0.00336	0.931591
PCDH9	0.252	0.0991	0.931456
LOC441455	0.197	0.0688	0.931455
CASC15	0.0912	0.0229	0.931082
DAAM2	0.0629	0.0138	0.930939
LOC101929577	0.31	0.134	0.929865
NCKAP1	0.00427	0.000419	0.929661
LDLRAD2	0.000264	1.33e-05	0.92953
ACKR4	0.101	0.0261	0.929428
SNORD116-2	0.181	0.0609	0.929397
LOC105374423	0.0964	0.0246	0.928959
LOC105375889	0.34	0.153	0.92875
LNP1	4.62e-07	6.48e-09	0.928023
SPTBN4	0.104	0.0275	0.92789
LOXL1-AS1	4.42e-08	4.33e-10	0.926792
DOCK9-DT	0.217	0.0795	0.92662
LOC105378719	0.158	0.0503	0.925739
PITPNM3	0.0685	0.0155	0.925671
CARMIL1	0.00121	8.54e-05	0.925501
IRS2	0.074	0.0173	0.925026
LOC101929280	0.171	0.0564	0.924982
RNA18SN5	0.106	0.0282	0.92424
SGCB	0.0164	0.00236	0.923372
DOK4	4e-05	1.3e-06	0.9226
LOC105371328	0.239	0.0915	0.922146
ECE1-AS1	0.131	0.038	0.921991
SLC25A34	0.0061	0.000652	0.921743
KCNIP1-OT1	0.233	0.0883	0.92174
LINC02021	0.0681	0.0154	0.921701
ABRA	0.293	0.123	0.921606
POPDC2	0.0316	0.00551	0.921084
LOC107984294	0.404	0.2	0.920744
TMEM237	0.0297	0.0051	0.920377
SOWAHC	1.32e-06	2.29e-08	0.920208
EPDR1	0.0807	0.0195	0.919914
NCS1	0.00514	0.000524	0.919884
SNORD153	0.00419	0.000408	0.919347
CENPV	0.107	0.0284	0.918848
LOC102724122	0.276	0.113	0.918354
DLC1	0.00899	0.00108	0.918337
PDLIM1	0.0232	0.0037	0.918322
CHMP1B2P	0.155	0.0484	0.917471
NECTIN3	0.0268	0.00443	0.917383
LOC105379404	0.318	0.139	0.917382
KCNMA1-AS3	0.0657	0.0147	0.917243
TBX2-AS1	0.189	0.065	0.917184
MUC5B	0.143	0.0432	0.916753
RPL26L1-AS1	0.305	0.13	0.91621
PLSCR4	0.0124	0.00165	0.916181
MIR193BHG	0.0453	0.00892	0.916086
CHST6	0.0269	0.00446	0.915799
LOC105374715	0.456	0.242	0.915641
RTL1	0.115	0.0315	0.914784
GSTM3	0.149	0.0458	0.914444
PCDHB15	7.27e-05	2.74e-06	0.912685
NRG1	0.628	0.411	0.912667
TMC3	0.384	0.185	0.912437
RADIL	0.084	0.0205	0.912169
SMCO3	0.121	0.0341	0.912119
ANKRD34A	0.0452	0.00887	0.911917
HDAC11	0.000234	1.15e-05	0.911707
GNA11	7.37e-05	2.78e-06	0.911135
BFSP1	0.331	0.147	0.911052
SFTPD	0.114	0.0311	0.911051
TRE-TTC2-1	0.105	0.0278	0.910768
ARHGAP33	0.0238	0.00381	0.910718
LOC105373142	0.0502	0.0102	0.910262
ZSCAN18	0.000301	1.56e-05	0.90978
LOC112267974	0.265	0.106	0.909757
MEG8	0.141	0.0425	0.90947
TMCC2	0.085	0.0209	0.909176
TMEM30B	0.151	0.0465	0.908985
LOC107984361	0.219	0.0805	0.908648
DMWD	0.00167	0.000129	0.908382
RPL23P8	NA	NA	0.907962
TPD52L1	0.111	0.0298	0.907754
MIR22	0.0174	0.00256	0.907628
WNK3	0.00444	0.000439	0.907615
ALDH5A1	0.0461	0.00912	0.907472
[truncated: 19,645 more rows]

## Sheet: E-MTAB-1922
GeneSymbol	logFC	P.Value	adj.P.Val
[truncated: 982 more rows]

[truncated: 1 more sheets: E-MTAB-3955]
